# Supplementary material for: A benchmarking study of individual somatic variant callers and voting-based ensembles for whole-exome sequencing
Source: Brief Bioinform. 2025 Jan 18;26(1):bbae697. doi: 10.1093/bib/bbae697 (PMC11790059; doi:10.1093/bib/bbae697)
Supplement: TableS1_bbae697 [file tables1_bbae697.xls]

## Sheet: Feuille1
Table S1. Performance of individual somatic variant callers for SNVs detection across datasets and post-alignment procedures
Tools	P	TP	FP	TPR	FPR	F1	PPV	Post-alignment	Dataset	Tools	P	TP	FP	TPR	FPR	F1	PPV	Post-alignment	Dataset	Tools	P	TP	FP	TPR	FPR	F1	PPV	Post-alignment	Dataset	Tools	P	TP	FP	TPR	FPR	F1	PPV	Post-alignment	Dataset
FreeBayes	474	447	396	0.943038	2.62942e-06	0.678815	0.530249	dedup+BQSR	NGV3	FreeBayes	474	444	390	0.936709	2.58958e-06	0.678899	0.532374	None	NGV3	FreeBayes	474	442	326	0.932489	2.16463e-06	0.711755	0.575521	Dedup	NGV3	FreeBayes	474	448	459	0.945148	3.04774e-06	0.648805	0.493936	BQSR	NGV3
Lofreq	474	429	21	0.905063	1.39439e-07	0.928571	0.953333	dedup+BQSR	NGV3	Lofreq	474	415	22	0.875527	1.46079e-07	0.911087	0.949657	None	NGV3	Lofreq	474	418	20	0.881857	1.32799e-07	0.916667	0.954338	Dedup	NGV3	Lofreq	474	431	28	0.909283	1.85919e-07	0.923901	0.938998	BQSR	NGV3
Muse	474	443	15	0.934599	9.95994e-08	0.950644	0.967249	dedup+BQSR	NGV3	Muse	474	440	13	0.92827	8.63195e-08	0.949299	0.971302	None	NGV3	Muse	474	439	12	0.92616	7.96795e-08	0.949189	0.973392	Dedup	NGV3	Muse	474	443	19	0.934599	1.26159e-07	0.946581	0.958874	BQSR	NGV3
Mutect	474	444	136	0.936709	9.03035e-07	0.842505	0.765517	dedup+BQSR	NGV3	Mutect	474	439	122	0.92616	8.10075e-07	0.848309	0.782531	None	NGV3	Mutect	474	435	111	0.917722	7.37036e-07	0.852941	0.796703	Dedup	NGV3	Mutect	474	447	155	0.943038	1.02919e-06	0.830855	0.742525	BQSR	NGV3
Mutect2	474	446	54	0.940928	3.58558e-07	0.915811	0.892	dedup+BQSR	NGV3	Mutect2	474	447	53	0.943038	3.51918e-07	0.917864	0.894	None	NGV3	Mutect2	474	445	43	0.938819	2.85518e-07	0.925156	0.911885	Dedup	NGV3	Mutect2	474	447	83	0.943038	5.51117e-07	0.890438	0.843396	BQSR	NGV3
SomaticSniper	474	382	217	0.805907	1.44087e-06	0.712022	0.63773	dedup+BQSR	NGV3	SomaticSniper	474	324	181	0.683544	1.20183e-06	0.6619	0.641584	None	NGV3	SomaticSniper	474	337	176	0.71097	1.16863e-06	0.682877	0.65692	Dedup	NGV3	SomaticSniper	474	370	244	0.780591	1.62015e-06	0.680147	0.602606	BQSR	NGV3
Strelka	474	443	30	0.934599	1.99199e-07	0.935586	0.936575	dedup+BQSR	NGV3	Strelka	474	442	36	0.932489	2.39039e-07	0.928571	0.924686	None	NGV3	Strelka	474	440	27	0.92827	1.79279e-07	0.935175	0.942184	Dedup	NGV3	Strelka	474	444	44	0.936709	2.92158e-07	0.923077	0.909836	BQSR	NGV3
Vardict	474	431	234	0.909283	1.55375e-06	0.756804	0.64812	dedup+BQSR	NGV3	Vardict	474	431	268	0.909283	1.77951e-06	0.734868	0.616595	None	NGV3	Vardict	474	431	252	0.909283	1.67327e-06	0.74503	0.63104	Dedup	NGV3	Vardict	474	431	247	0.909283	1.64007e-06	0.748264	0.635693	BQSR	NGV3
Varscan2	474	384	63	0.810127	4.18318e-07	0.833876	0.85906	dedup+BQSR	NGV3	Varscan2	474	392	65	0.827004	4.31597e-07	0.842105	0.857768	None	NGV3	Varscan2	474	384	62	0.810127	4.11678e-07	0.834783	0.860987	Dedup	NGV3	Varscan2	474	391	66	0.824895	4.38237e-07	0.839957	0.85558	BQSR	NGV3
Seurat	474	427	483	0.900844	3.2071e-06	0.617052	0.469231	dedup+BQSR	NGV3	Seurat	474	429	512	0.905063	3.39966e-06	0.60636	0.455898	None	NGV3	Seurat	474	427	481	0.900844	3.19382e-06	0.617945	0.470264	Dedup	NGV3	Seurat	474	429	518	0.905063	3.4395e-06	0.6038	0.45301	BQSR	NGV3
Lancet	474	419	144	0.883966	9.56154e-07	0.8081	0.744227	dedup+BQSR	NGV3	Lancet	474	422	241	0.890295	1.60023e-06	0.742304	0.636501	None	NGV3	Lancet	474	419	144	0.883966	9.56154e-07	0.8081	0.744227	Dedup	NGV3	Lancet	474	422	241	0.890295	1.60023e-06	0.742304	0.636501	BQSR	NGV3
Shimmer	474	292	77	0.616034	5.11277e-07	0.692764	0.791328	dedup+BQSR	NGV3	Shimmer	474	297	98	0.626582	6.50716e-07	0.683544	0.751899	None	NGV3	Shimmer	474	292	75	0.616034	4.97997e-07	0.694411	0.79564	Dedup	NGV3	Shimmer	474	297	98	0.626582	6.50716e-07	0.683544	0.751899	BQSR	NGV3
Virmid	474	397	19	0.837553	1.26159e-07	0.892135	0.954327	dedup+BQSR	NGV3	Virmid	474	393	24	0.829114	1.59359e-07	0.882155	0.942446	None	NGV3	Virmid	474	397	17	0.837553	1.12879e-07	0.894144	0.958937	Dedup	NGV3	Virmid	474	393	31	0.829114	2.05839e-07	0.875278	0.926887	BQSR	NGV3
NeuSomatic	474	440	53	0.92827	3.51918e-07	0.910031	0.892495	dedup+BQSR	NGV3	NeuSomatic	474	443	97	0.934599	6.44076e-07	0.873767	0.82037	None	NGV3	NeuSomatic	474	443	53	0.934599	3.51918e-07	0.913402	0.893145	Dedup	NGV3	NeuSomatic	474	441	95	0.93038	6.30796e-07	0.873267	0.822761	BQSR	NGV3
DeepSomatic-WES	474	449	38	0.947257	2.52319e-07	0.934443	0.921971	dedup+BQSR	NGV3	DeepSomatic-WES	474	442	44	0.932489	2.92158e-07	0.920833	0.909465	None	NGV3	DeepSomatic-WES	474	444	36	0.936709	2.39039e-07	0.930818	0.925	Dedup	NGV3	DeepSomatic-WES	474	443	65	0.934599	4.31597e-07	0.90224	0.872047	BQSR	NGV3
VarNet	474	427	29	0.900844	1.92559e-07	0.91828	0.936404	dedup+BQSR	NGV3	VarNet	474	437	57	0.921941	3.78478e-07	0.902893	0.884615	None	NGV3	VarNet	474	440	35	0.92827	2.32399e-07	0.927292	0.926316	Dedup	NGV3	VarNet	474	431	35	0.909283	2.32399e-07	0.917021	0.924893	BQSR	NGV3
TNScope	474	443	46	0.934599	3.05438e-07	0.920042	0.90593	dedup+BQSR	NGV3	TNScope	474	NA	NA	NA	NA	NA	NA	None	NGV3	TNScope	474	NA	NA	NA	NA	NA	NA	Dedup	NGV3	TNScope	474	NA	NA	NA	NA	NA	NA	BQSR	NGV3
Dragen	474	438	20	0.924051	1.32799e-07	0.939914	0.956332	dedup+BQSR	NGV3	Dragen	474	NA	NA	NA	NA	NA	NA	None	NGV3	Dragen	474	NA	NA	NA	NA	NA	NA	Dedup	NGV3	Dragen	474	NA	NA	NA	NA	NA	NA	BQSR	NGV3
FreeBayes	1160	954	240	0.822414	1.5936e-06	0.810535	0.798995	dedup+BQSR	SEQC2	FreeBayes	1160	979	4988	0.843966	3.31203e-05	0.27473	0.164069	None	SEQC2	FreeBayes	1160	985	395	0.849138	2.6228e-06	0.775591	0.713768	Dedup	SEQC2	FreeBayes	1160	952	2963	0.82069	1.96743e-05	0.375172	0.243167	BQSR	SEQC2
Lofreq	1160	987	18	0.850862	1.1952e-07	0.911778	0.98209	dedup+BQSR	SEQC2	Lofreq	1160	990	5028	0.853448	3.33859e-05	0.275843	0.164506	None	SEQC2	Lofreq	1160	993	26	0.856034	1.7264e-07	0.911427	0.974485	Dedup	SEQC2	Lofreq	1160	999	5995	0.861207	3.98067e-05	0.245033	0.142837	BQSR	SEQC2
Muse	1160	998	4	0.860345	2.656e-08	0.923219	0.996008	dedup+BQSR	SEQC2	Muse	1160	980	1181	0.844828	7.84183e-06	0.590184	0.453494	None	SEQC2	Muse	1160	1000	4	0.862069	2.656e-08	0.924214	0.996016	Dedup	SEQC2	Muse	1160	981	1092	0.84569	7.25087e-06	0.606867	0.473227	BQSR	SEQC2
Mutect	1160	1041	23	0.897414	1.5272e-07	0.936151	0.978383	dedup+BQSR	SEQC2	Mutect	1160	1076	3658	0.927586	2.42891e-05	0.365117	0.227292	None	SEQC2	Mutect	1160	1059	29	0.912931	1.9256e-07	0.942171	0.973346	Dedup	SEQC2	Mutect	1160	1068	3032	0.92069	2.01325e-05	0.406084	0.260488	BQSR	SEQC2
Mutect2	1160	1058	50	0.912069	3.32e-07	0.932981	0.954874	dedup+BQSR	SEQC2	Mutect2	1160	971	130	0.837069	8.63199e-07	0.858912	0.881926	None	SEQC2	Mutect2	1160	1040	60	0.896552	3.98399e-07	0.920354	0.945455	Dedup	SEQC2	Mutect2	1160	990	164	0.853448	1.08896e-06	0.855661	0.857886	BQSR	SEQC2
SomaticSniper	1160	850	286	0.732759	1.89904e-06	0.740418	0.748239	dedup+BQSR	SEQC2	SomaticSniper	1160	884	1274	0.762069	8.45935e-06	0.532851	0.409639	None	SEQC2	SomaticSniper	1160	892	315	0.768966	2.0916e-06	0.753697	0.739022	Dedup	SEQC2	SomaticSniper	1160	834	782	0.718966	5.19247e-06	0.600865	0.516089	BQSR	SEQC2
Strelka	1160	1102	365	0.95	2.4236e-06	0.83898	0.751193	dedup+BQSR	SEQC2	Strelka	1160	1118	28452	0.963793	0.000188921	0.0727628	0.0378086	None	SEQC2	Strelka	1160	1110	1399	0.956897	9.28935e-06	0.60507	0.442407	Dedup	SEQC2	Strelka	1160	1114	17801	0.960345	0.000118198	0.110984	0.0588951	BQSR	SEQC2
Vardict	1160	1064	1200	0.917241	7.96799e-06	0.621495	0.469965	dedup+BQSR	SEQC2	Vardict	1160	1063	25905	0.916379	0.000172009	0.075583	0.0394171	None	SEQC2	Vardict	1160	1068	1364	0.92069	9.05695e-06	0.594655	0.439145	Dedup	SEQC2	Vardict	1160	1059	25489	0.912931	0.000169247	0.07644	0.03989	BQSR	SEQC2
Varscan2	1160	1017	139	0.876724	9.22959e-07	0.878238	0.879758	dedup+BQSR	SEQC2	Varscan2	1160	1065	41543	0.918103	0.000275845	0.0486657	0.0249953	None	SEQC2	Varscan2	1160	1017	172	0.876724	1.14208e-06	0.8659	0.855341	Dedup	SEQC2	Varscan2	1160	1062	41328	0.915517	0.000274418	0.0487715	0.0250531	BQSR	SEQC2
Seurat	1160	1030	221	0.887931	1.46744e-06	0.854417	0.823341	dedup+BQSR	SEQC2	Seurat	1160	1064	11264	0.917241	7.47929e-05	0.15777	0.0863076	None	SEQC2	Seurat	1160	1030	259	0.887931	1.71976e-06	0.84116	0.799069	Dedup	SEQC2	Seurat	1160	1064	11086	0.917241	7.36109e-05	0.15988	0.087572	BQSR	SEQC2
Lancet	1160	1052	705	0.906897	4.68119e-06	0.721289	0.598748	dedup+BQSR	SEQC2	Lancet	1160	1055	9655	0.909483	6.41091e-05	0.177759	0.0985061	None	SEQC2	Lancet	1160	1053	722	0.907759	4.79407e-06	0.717547	0.593239	Dedup	SEQC2	Lancet	1160	1055	9635	0.909483	6.39763e-05	0.178059	0.0986904	BQSR	SEQC2
Shimmer	1160	941	1829	0.811207	1.21445e-05	0.47888	0.339711	dedup+BQSR	SEQC2	Shimmer	1160	1021	41193	0.880172	0.000273521	0.0470789	0.0241863	None	SEQC2	Shimmer	1160	941	1920	0.811207	1.27488e-05	0.468043	0.328906	Dedup	SEQC2	Shimmer	1160	1021	40986	0.880172	0.000272147	0.0473047	0.0243055	BQSR	SEQC2
Virmid	1160	967	22	0.833621	1.4608e-07	0.899953	0.977755	dedup+BQSR	SEQC2	Virmid	1160	975	2058	0.840517	1.36651e-05	0.465061	0.321464	None	SEQC2	Virmid	1160	988	33	0.851724	2.1912e-07	0.906006	0.967679	Dedup	SEQC2	Virmid	1160	958	1467	0.825862	9.74087e-06	0.534449	0.395052	BQSR	SEQC2
NeuSomatic	1160	1013	22	0.873276	1.4608e-07	0.923007	0.978744	dedup+BQSR	SEQC2	NeuSomatic	1160	1000	7882	0.862069	5.23364e-05	0.199164	0.112587	None	SEQC2	NeuSomatic	1160	1004	17	0.865517	1.1288e-07	0.920679	0.98335	Dedup	SEQC2	NeuSomatic	1160	1003	6172	0.864655	4.0982e-05	0.240672	0.139791	BQSR	SEQC2
DeepSomatic-WES	1160	1082	10	0.932759	6.63999e-08	0.960924	0.990842	dedup+BQSR	SEQC2	DeepSomatic-WES	1160	1068	678	0.92069	4.50191e-06	0.735031	0.611684	None	SEQC2	DeepSomatic-WES	1160	1098	17	0.946552	1.1288e-07	0.965275	0.984753	Dedup	SEQC2	DeepSomatic-WES	1160	1060	744	0.913793	4.94015e-06	0.71525	0.587583	BQSR	SEQC2
VarNet	1160	965	10	0.831897	6.63999e-08	0.903981	0.989744	dedup+BQSR	SEQC2	VarNet	1160	1017	3814	0.876724	2.53249e-05	0.339509	0.210515	None	SEQC2	VarNet	1160	1024	25	0.882759	1.66e-07	0.927116	0.976168	Dedup	SEQC2	VarNet	1160	943	273	0.812931	1.81272e-06	0.793771	0.775493	BQSR	SEQC2
TNScope	1160	1037	34	0.893966	2.2576e-07	0.929628	0.968254	dedup+BQSR	SEQC2	TNScope	1160	NA	NA	NA	NA	NA	NA	None	SEQC2	TNScope	1160	NA	NA	NA	NA	NA	NA	Dedup	SEQC2	TNScope	1160	NA	NA	NA	NA	NA	NA	BQSR	SEQC2
Dragen	1160	1083	26	0.933621	1.7264e-07	0.954606	0.976555	dedup+BQSR	SEQC2	Dragen	1160	NA	NA	NA	NA	NA	NA	None	SEQC2	Dragen	1160	NA	NA	NA	NA	NA	NA	Dedup	SEQC2	Dragen	1160	NA	NA	NA	NA	NA	NA	BQSR	SEQC2
FreeBayes	175	122	15	0.697143	9.95992e-08	0.782051	0.890511	dedup+BQSR	PERMED	FreeBayes	175	119	13	0.68	8.63193e-08	0.775244	0.901515	None	PERMED	FreeBayes	175	119	13	0.68	8.63193e-08	0.775244	0.901515	Dedup	PERMED	FreeBayes	175	122	15	0.697143	9.95992e-08	0.782051	0.890511	BQSR	PERMED
Lofreq	175	122	5	0.697143	3.31997e-08	0.807947	0.96063	dedup+BQSR	PERMED	Lofreq	175	122	5	0.697143	3.31997e-08	0.807947	0.96063	None	PERMED	Lofreq	175	122	6	0.697143	3.98397e-08	0.805281	0.953125	Dedup	PERMED	Lofreq	175	122	4	0.697143	2.65598e-08	0.810631	0.968254	BQSR	PERMED
Muse	175	113	2	0.645714	1.32799e-08	0.77931	0.982609	dedup+BQSR	PERMED	Muse	175	110	2	0.628571	1.32799e-08	0.766551	0.982143	None	PERMED	Muse	175	110	2	0.628571	1.32799e-08	0.766551	0.982143	Dedup	PERMED	Muse	175	113	2	0.645714	1.32799e-08	0.77931	0.982609	BQSR	PERMED
Mutect	175	127	85	0.725714	5.64396e-07	0.656331	0.599057	dedup+BQSR	PERMED	Mutect	175	126	79	0.72	5.24556e-07	0.663158	0.614634	None	PERMED	Mutect	175	126	78	0.72	5.17916e-07	0.664908	0.617647	Dedup	PERMED	Mutect	175	127	84	0.725714	5.57756e-07	0.658031	0.601896	BQSR	PERMED
Mutect2	175	139	23	0.794286	1.52719e-07	0.824926	0.858025	dedup+BQSR	PERMED	Mutect2	175	139	21	0.794286	1.39439e-07	0.829851	0.86875	None	PERMED	Mutect2	175	139	22	0.794286	1.46079e-07	0.827381	0.863354	Dedup	PERMED	Mutect2	175	139	23	0.794286	1.52719e-07	0.824926	0.858025	BQSR	PERMED
SomaticSniper	175	90	22	0.514286	1.46079e-07	0.627178	0.803571	dedup+BQSR	PERMED	SomaticSniper	175	84	18	0.48	1.19519e-07	0.606498	0.823529	None	PERMED	SomaticSniper	175	84	17	0.48	1.12879e-07	0.608696	0.831683	Dedup	PERMED	SomaticSniper	175	90	21	0.514286	1.39439e-07	0.629371	0.810811	BQSR	PERMED
Strelka	175	153	120	0.874286	7.96794e-07	0.683036	0.56044	dedup+BQSR	PERMED	Strelka	175	152	116	0.868571	7.70234e-07	0.68623	0.567164	None	PERMED	Strelka	175	152	118	0.868571	7.83514e-07	0.683146	0.562963	Dedup	PERMED	Strelka	175	153	119	0.874286	7.90154e-07	0.684564	0.5625	BQSR	PERMED
Vardict	175	137	48	0.782857	3.18717e-07	0.761111	0.740541	dedup+BQSR	PERMED	Vardict	175	137	47	0.782857	3.12078e-07	0.763231	0.744565	None	PERMED	Vardict	175	137	47	0.782857	3.12078e-07	0.763231	0.744565	Dedup	PERMED	Vardict	175	137	48	0.782857	3.18717e-07	0.761111	0.740541	BQSR	PERMED
Varscan2	175	112	19	0.64	1.26159e-07	0.732026	0.854962	dedup+BQSR	PERMED	Varscan2	175	113	19	0.645714	1.26159e-07	0.736156	0.856061	None	PERMED	Varscan2	175	113	19	0.645714	1.26159e-07	0.736156	0.856061	Dedup	PERMED	Varscan2	175	112	19	0.64	1.26159e-07	0.732026	0.854962	BQSR	PERMED
Seurat	175	136	27	0.777143	1.79279e-07	0.804734	0.834356	dedup+BQSR	PERMED	Seurat	175	136	28	0.777143	1.85919e-07	0.80236	0.829268	None	PERMED	Seurat	175	136	28	0.777143	1.85919e-07	0.80236	0.829268	Dedup	PERMED	Seurat	175	136	27	0.777143	1.79279e-07	0.804734	0.834356	BQSR	PERMED
Lancet	175	144	113	0.822857	7.50314e-07	0.666667	0.560311	dedup+BQSR	PERMED	Lancet	175	144	119	0.822857	7.90154e-07	0.657534	0.547529	None	PERMED	Lancet	175	144	114	0.822857	7.56954e-07	0.665127	0.55814	Dedup	PERMED	Lancet	175	144	118	0.822857	7.83514e-07	0.659039	0.549618	BQSR	PERMED
Shimmer	175	80	9	0.457143	5.97595e-08	0.606061	0.898876	dedup+BQSR	PERMED	Shimmer	175	80	10	0.457143	6.63995e-08	0.603774	0.888889	None	PERMED	Shimmer	175	81	9	0.462857	5.97595e-08	0.611321	0.9	Dedup	PERMED	Shimmer	175	80	9	0.457143	5.97595e-08	0.606061	0.898876	BQSR	PERMED
Virmid	175	129	9	0.737143	5.97595e-08	0.824281	0.934783	dedup+BQSR	PERMED	Virmid	175	129	8	0.737143	5.31196e-08	0.826923	0.941606	None	PERMED	Virmid	175	129	9	0.737143	5.97595e-08	0.824281	0.934783	Dedup	PERMED	Virmid	175	128	9	0.731429	5.97595e-08	0.820513	0.934307	BQSR	PERMED
NeuSomatic	175	129	17	0.737143	1.12879e-07	0.803738	0.883562	dedup+BQSR	PERMED	NeuSomatic	175	130	8	0.742857	5.31196e-08	0.830671	0.942029	None	PERMED	NeuSomatic	175	130	8	0.742857	5.31196e-08	0.830671	0.942029	Dedup	PERMED	NeuSomatic	175	129	15	0.737143	9.95992e-08	0.808777	0.895833	BQSR	PERMED
DeepSomatic-WES	175	175	126	0.72	8.83113e-07	0.580645	0.486486	dedup+BQSR	PERMED	DeepSomatic-WES	175	131	137	0.748571	9.09673e-07	0.591422	0.488806	None	PERMED	DeepSomatic-WES	175	128	140	0.731429	9.29593e-07	0.577878	0.477612	Dedup	PERMED	DeepSomatic-WES	175	131	137	0.748571	9.09673e-07	0.591422	0.488806	BQSR	PERMED
VarNet	175	104	37	0.594286	2.45678e-07	0.658228	0.737589	dedup+BQSR	PERMED	VarNet	175	115	36	0.657143	2.39038e-07	0.705521	0.761589	None	PERMED	VarNet	175	116	35	0.662857	2.32398e-07	0.711656	0.768212	Dedup	PERMED	VarNet	175	102	38	0.582857	2.52318e-07	0.647619	0.728571	BQSR	PERMED
TNScope	175	131	9	0.748571	5.97595e-08	0.831746	0.935714	dedup+BQSR	PERMED	TNScope	175	NA	NA	NA	NA	NA	NA	None	PERMED	TNScope	175	NA	NA	NA	NA	NA	NA	Dedup	PERMED	TNScope	175	NA	NA	NA	NA	NA	NA	BQSR	PERMED
Dragen	175	137	36	0.782857	2.39038e-07	0.787356	0.791908	dedup+BQSR	PERMED	Dragen	175	NA	NA	NA	NA	NA	NA	None	PERMED	Dragen	175	NA	NA	NA	NA	NA	NA	Dedup	PERMED	Dragen	175	NA	NA	NA	NA	NA	NA	BQSR	PERMED
FreeBayes	257	213	145	0.828794	9.62793e-07	0.692683	0.594972	dedup+BQSR	HCC1143	FreeBayes	257	224	366	0.871595	2.43022e-06	0.528926	0.379661	None	HCC1143	FreeBayes	257	222	156	0.863813	1.03583e-06	0.699213	0.587302	Dedup	HCC1143	FreeBayes	257	214	266	0.832685	1.76623e-06	0.580733	0.445833	BQSR	HCC1143
Lofreq	257	238	56	0.92607	3.71837e-07	0.863884	0.809524	dedup+BQSR	HCC1143	Lofreq	257	242	2582	0.941634	1.71444e-05	0.157092	0.0856941	None	HCC1143	Lofreq	257	239	59	0.929961	3.91757e-07	0.861261	0.802013	Dedup	HCC1143	Lofreq	257	242	2791	0.941634	1.85321e-05	0.147112	0.079789	BQSR	HCC1143
Muse	257	236	28	0.918288	1.85919e-07	0.90595	0.893939	dedup+BQSR	HCC1143	Muse	257	234	89	0.910506	5.90956e-07	0.806897	0.724458	None	HCC1143	Muse	257	236	29	0.918288	1.92559e-07	0.904215	0.890566	Dedup	HCC1143	Muse	257	234	70	0.910506	4.64797e-07	0.834225	0.769737	BQSR	HCC1143
Mutect	257	241	49	0.937743	3.25358e-07	0.88117	0.831034	dedup+BQSR	HCC1143	Mutect	257	244	291	0.949416	1.93223e-06	0.616162	0.456075	None	HCC1143	Mutect	257	243	51	0.945525	3.38638e-07	0.882033	0.826531	Dedup	HCC1143	Mutect	257	242	178	0.941634	1.18191e-06	0.714919	0.57619	BQSR	HCC1143
Mutect2	257	208	29	0.809339	1.92559e-07	0.842105	0.877637	dedup+BQSR	HCC1143	Mutect2	257	203	341	0.789883	2.26422e-06	0.506866	0.373162	None	HCC1143	Mutect2	257	208	38	0.809339	2.52318e-07	0.827038	0.845528	Dedup	HCC1143	Mutect2	257	203	218	0.789883	1.44751e-06	0.59882	0.482185	BQSR	HCC1143
SomaticSniper	257	126	122	0.490272	8.10074e-07	0.49901	0.508065	dedup+BQSR	HCC1143	SomaticSniper	257	148	185	0.575875	1.22839e-06	0.501695	0.444444	None	HCC1143	SomaticSniper	257	154	149	0.599222	9.89353e-07	0.55	0.508251	Dedup	HCC1143	SomaticSniper	257	122	163	0.474708	1.08231e-06	0.450185	0.42807	BQSR	HCC1143
Strelka	257	241	72	0.937743	4.78076e-07	0.845614	0.769968	dedup+BQSR	HCC1143	Strelka	257	241	3951	0.937743	2.62344e-05	0.108339	0.0574905	None	HCC1143	Strelka	257	241	133	0.937743	8.83113e-07	0.763867	0.644385	Dedup	HCC1143	Strelka	257	241	2371	0.937743	1.57433e-05	0.168003	0.0922665	BQSR	HCC1143
Vardict	257	207	175	0.805447	1.16199e-06	0.647887	0.541885	dedup+BQSR	HCC1143	Vardict	257	204	6480	0.793774	4.30269e-05	0.0587812	0.0305206	None	HCC1143	Vardict	257	209	173	0.81323	1.14871e-06	0.654147	0.54712	Dedup	HCC1143	Vardict	257	203	6435	0.789883	4.27281e-05	0.0588832	0.0305815	BQSR	HCC1143
Varscan2	257	234	132	0.910506	8.76474e-07	0.751204	0.639344	dedup+BQSR	HCC1143	Varscan2	257	245	1108	0.953307	7.35707e-06	0.304348	0.181079	None	HCC1143	Varscan2	257	234	131	0.910506	8.69834e-07	0.752412	0.641096	Dedup	HCC1143	Varscan2	257	245	1117	0.953307	7.41683e-06	0.302656	0.179883	BQSR	HCC1143
Seurat	257	239	104	0.929961	6.90555e-07	0.796667	0.696793	dedup+BQSR	HCC1143	Seurat	257	245	298	0.953307	1.97871e-06	0.6125	0.451197	None	HCC1143	Seurat	257	239	107	0.929961	7.10475e-07	0.792703	0.690751	Dedup	HCC1143	Seurat	257	245	300	0.953307	1.99199e-06	0.610973	0.449541	BQSR	HCC1143
Lancet	257	204	247	0.793774	1.64007e-06	0.576271	0.452328	dedup+BQSR	HCC1143	Lancet	257	205	469	0.797665	3.11414e-06	0.440387	0.304154	None	HCC1143	Lancet	257	204	245	0.793774	1.62679e-06	0.577904	0.454343	Dedup	HCC1143	Lancet	257	205	495	0.797665	3.28678e-06	0.428422	0.292857	BQSR	HCC1143
Shimmer	257	226	1176	0.879377	7.80858e-06	0.272453	0.161198	dedup+BQSR	HCC1143	Shimmer	257	240	2745	0.933852	1.82267e-05	0.148057	0.080402	None	HCC1143	Shimmer	257	226	1169	0.879377	7.7621e-06	0.273608	0.162007	Dedup	HCC1143	Shimmer	257	240	2760	0.933852	1.83263e-05	0.147375	0.08	BQSR	HCC1143
Virmid	257	219	30	0.85214	1.99199e-07	0.865613	0.879518	dedup+BQSR	HCC1143	Virmid	257	223	347	0.867704	2.30406e-06	0.539299	0.391228	None	HCC1143	Virmid	257	219	31	0.85214	2.05838e-07	0.863905	0.876	Dedup	HCC1143	Virmid	257	222	260	0.863813	1.72639e-06	0.600812	0.460581	BQSR	HCC1143
NeuSomatic	257	201	21	0.782101	1.39439e-07	0.839248	0.905405	dedup+BQSR	HCC1143	NeuSomatic	257	202	564	0.785992	3.74493e-06	0.394917	0.263708	None	HCC1143	NeuSomatic	257	201	24	0.782101	1.59359e-07	0.834025	0.893333	Dedup	HCC1143	NeuSomatic	257	202	433	0.785992	2.8751e-06	0.452915	0.31811	BQSR	HCC1143
DeepSomatic-WES	257	229	21	0.891051	1.39439e-07	0.903353	0.916	dedup+BQSR	HCC1143	DeepSomatic-WES	257	226	81	0.879377	5.37836e-07	0.801418	0.736156	None	HCC1143	DeepSomatic-WES	257	229	26	0.891051	1.72639e-07	0.894531	0.898039	Dedup	HCC1143	DeepSomatic-WES	257	226	85	0.879377	5.64396e-07	0.795775	0.726688	BQSR	HCC1143
VarNet	257	201	18	0.782101	1.19519e-07	0.844538	0.917808	dedup+BQSR	HCC1143	VarNet	257	182	53	0.708171	3.51917e-07	0.739837	0.774468	None	HCC1143	VarNet	257	193	18	0.750973	1.19519e-07	0.824786	0.914692	Dedup	HCC1143	VarNet	257	186	53	0.723735	3.51917e-07	0.75	0.778243	BQSR	HCC1143
TNScope	257	206	26	0.801556	1.72639e-07	0.842536	0.887931	dedup+BQSR	HCC1143	TNScope	257	NA	NA	NA	NA	NA	NA	None	HCC1143	TNScope	257	NA	NA	NA	NA	NA	NA	Dedup	HCC1143	TNScope	257	NA	NA	NA	NA	NA	NA	BQSR	HCC1143
Dragen	257	247	58	0.961089	3.85117e-07	0.879004	0.809836	dedup+BQSR	HCC1143	Dragen	257	NA	NA	NA	NA	NA	NA	None	HCC1143	Dragen	257	NA	NA	NA	NA	NA	NA	Dedup	HCC1143	Dragen	257	NA	NA	NA	NA	NA	NA	BQSR	HCC1143
