# Supplementary material for: A benchmarking study of individual somatic variant callers and voting-based ensembles for whole-exome sequencing
Source: Brief Bioinform. 2025 Jan 18;26(1):bbae697. doi: 10.1093/bib/bbae697 (PMC11790059; doi:10.1093/bib/bbae697)
Supplement: TableS2_bbae697 [file tables2_bbae697.xls]

## Sheet: Feuille1
Table S3. Performance of individual somatic variant callers for indels detection across datasets and post-alignment procedures
Tools	P	TP	FP	TPR	FPR	F1	PPV	Post-alignment	Dataset	Tools	P	TP	FP	TPR	FPR	F1	PPV	Post-alignment	Dataset	Tools	P	TP	FP	TPR	FPR	F1	PPV	Post-alignment	Dataset	Tools	P	TP	FP	TPR	FPR	F1	PPV	Post-alignment	Dataset
FreeBayes	464	259	339	0.55819	2.25095e-06	0.487759	0.43311	dedup+BQSR	NGV3	FreeBayes	464	247	312	0.532328	2.07167e-06	0.482893	0.44186	None	NGV3	FreeBayes	464	252	315	0.543103	2.09159e-06	0.488846	0.444444	Dedup	NGV3	FreeBayes	464	253	350	0.545259	2.32399e-06	0.474227	0.419569	BQSR	NGV3
Lofreq	464	346	51	0.74569	3.38638e-07	0.803717	0.871537	dedup+BQSR	NGV3	Lofreq	464	346	59	0.74569	3.91758e-07	0.796318	0.854321	None	NGV3	Lofreq	464	345	48	0.743534	3.18718e-07	0.805134	0.877863	Dedup	NGV3	Lofreq	464	347	63	0.747845	4.18317e-07	0.79405	0.846341	BQSR	NGV3
Mutect2	464	405	28	0.872845	1.85919e-07	0.90301	0.935335	dedup+BQSR	NGV3	Mutect2	464	405	28	0.872845	1.85919e-07	0.90301	0.935335	None	NGV3	Mutect2	464	405	24	0.872845	1.59359e-07	0.907055	0.944056	Dedup	NGV3	Mutect2	464	405	32	0.872845	2.12479e-07	0.899001	0.926773	BQSR	NGV3
Strelka	464	341	20	0.734914	1.32799e-07	0.826667	0.944598	dedup+BQSR	NGV3	Strelka	464	340	19	0.732759	1.26159e-07	0.826245	0.947075	None	NGV3	Strelka	464	341	20	0.734914	1.32799e-07	0.826667	0.944598	Dedup	NGV3	Strelka	464	340	19	0.732759	1.26159e-07	0.826245	0.947075	BQSR	NGV3
Vardict	464	384	325	0.827586	2.15799e-06	0.654731	0.541608	dedup+BQSR	NGV3	Vardict	464	385	346	0.829741	2.29743e-06	0.644351	0.526676	None	NGV3	Vardict	464	384	323	0.827586	2.14471e-06	0.65585	0.54314	Dedup	NGV3	Vardict	464	385	346	0.829741	2.29743e-06	0.644351	0.526676	BQSR	NGV3
Pindel	464	328	39	0.706897	2.58958e-07	0.78941	0.893733	dedup+BQSR	NGV3	Pindel	464	333	40	0.717672	2.65598e-07	0.795699	0.892761	None	NGV3	Pindel	464	328	39	0.706897	2.58958e-07	0.78941	0.893733	Dedup	NGV3	Pindel	464	333	40	0.717672	2.65598e-07	0.795699	0.892761	BQSR	NGV3
Scalpel	464	361	1358	0.778017	9.01707e-06	0.330738	0.210006	dedup+BQSR	NGV3	Scalpel	464	365	1435	0.786638	9.52834e-06	0.322438	0.202778	None	NGV3	Scalpel	464	361	1359	0.778017	9.02371e-06	0.330586	0.209884	Dedup	NGV3	Scalpel	464	365	1435	0.786638	9.52834e-06	0.322438	0.202778	BQSR	NGV3
Varscan2	464	255	51	0.549569	3.38638e-07	0.662338	0.833333	dedup+BQSR	NGV3	Varscan2	464	260	105	0.560345	6.97196e-07	0.627262	0.712329	None	NGV3	Varscan2	464	255	101	0.549569	6.70636e-07	0.621951	0.716292	Dedup	NGV3	Varscan2	464	259	64	0.55819	4.24957e-07	0.658196	0.801858	BQSR	NGV3
Seurat	464	252	423	0.543103	2.8087e-06	0.442493	0.373333	dedup+BQSR	NGV3	Seurat	464	250	437	0.538793	2.90166e-06	0.434405	0.363901	None	NGV3	Seurat	464	253	421	0.545259	2.79542e-06	0.44464	0.375371	Dedup	NGV3	Seurat	464	249	438	0.536638	2.9083e-06	0.432667	0.362445	BQSR	NGV3
Lancet	464	336	66	0.724138	4.38237e-07	0.775982	0.835821	dedup+BQSR	NGV3	Lancet	464	336	70	0.724138	4.64797e-07	0.772414	0.827586	None	NGV3	Lancet	464	336	66	0.724138	4.38237e-07	0.775982	0.835821	Dedup	NGV3	Lancet	464	336	70	0.724138	4.64797e-07	0.772414	0.827586	BQSR	NGV3
NeuSomatic	464	344	16	0.741379	1.06239e-07	0.834951	0.955556	dedup+BQSR	NGV3	NeuSomatic	464	358	25	0.771552	1.65999e-07	0.845336	0.934726	None	NGV3	NeuSomatic	464	356	22	0.767241	1.46079e-07	0.845606	0.941799	Dedup	NGV3	NeuSomatic	464	346	21	0.74569	1.39439e-07	0.832732	0.942779	BQSR	NGV3
DeepSomatic-WES	464	349	5	0.752155	3.31998e-08	0.853301	0.985876	dedup+BQSR	NGV3	DeepSomatic-WES	464	338	2	0.728448	1.32799e-08	0.840796	0.994118	None	NGV3	DeepSomatic-WES	464	340	2	0.732759	1.32799e-08	0.843672	0.994152	Dedup	NGV3	DeepSomatic-WES	464	345	6	0.743534	3.98398e-08	0.846626	0.982906	BQSR	NGV3
VarNet	464	242	10	0.521552	6.63996e-08	0.675978	0.960317	dedup+BQSR	NGV3	VarNet	464	258	8	0.556034	5.31197e-08	0.706849	0.969925	None	NGV3	VarNet	464	276	11	0.594828	7.30396e-08	0.73502	0.961672	Dedup	NGV3	VarNet	464	240	8	0.517241	5.31197e-08	0.674157	0.967742	BQSR	NGV3
TNScope	464	410	48	0.883621	3.18718e-07	0.889371	0.895197	dedup+BQSR	NGV3	TNScope	464	NA	NA	NA	NA	NA	NA	None	NGV3	TNScope	NA	NA	NA	NA	NA	NA	NA	Dedup	NGV3	TNScope	NA	NA	NA	NA	NA	NA	NA	BQSR	NGV3
Dragen	464	373	16	0.803879	1.06239e-07	0.87456	0.958869	dedup+BQSR	NGV3	Dragen	464	NA	NA	NA	NA	NA	NA	None	NGV3	Dragen	NA	NA	NA	NA	NA	NA	NA	Dedup	NGV3	Dragen	NA	NA	NA	NA	NA	NA	NA	BQSR	NGV3
FreeBayes	50	29	155	0.58	1.02919e-06	0.247863	0.157609	dedup+BQSR	SEQC2	FreeBayes	50	30	340	0.6	2.25758e-06	0.142857	0.0810811	None	SEQC2	FreeBayes	50	31	180	0.62	1.19519e-06	0.237548	0.146919	Dedup	SEQC2	FreeBayes	50	30	293	0.6	1.9455e-06	0.160858	0.0928793	BQSR	SEQC2
Lofreq	50	38	135	0.76	8.96392e-07	0.340807	0.219653	dedup+BQSR	SEQC2	Lofreq	50	41	3056	0.82	2.02917e-05	0.0260566	0.0132386	None	SEQC2	Lofreq	50	38	136	0.76	9.03032e-07	0.339286	0.218391	Dedup	SEQC2	Lofreq	50	41	3025	0.82	2.00858e-05	0.0263158	0.0133725	BQSR	SEQC2
Mutect2	50	43	22	0.86	1.46079e-07	0.747826	0.661538	dedup+BQSR	SEQC2	Mutect2	50	43	81	0.86	5.37835e-07	0.494253	0.346774	None	SEQC2	Mutect2	50	43	25	0.86	1.65999e-07	0.728814	0.632353	Dedup	SEQC2	Mutect2	50	43	106	0.86	7.03834e-07	0.432161	0.288591	BQSR	SEQC2
Strelka	50	39	33	0.78	2.19118e-07	0.639344	0.541667	dedup+BQSR	SEQC2	Strelka	50	39	67	0.78	4.44876e-07	0.5	0.367925	None	SEQC2	Strelka	50	39	32	0.78	2.12478e-07	0.644628	0.549296	Dedup	SEQC2	Strelka	50	39	67	0.78	4.44876e-07	0.5	0.367925	BQSR	SEQC2
Vardict	50	41	285	0.82	1.89238e-06	0.218085	0.125767	dedup+BQSR	SEQC2	Vardict	50	43	788	0.86	5.23227e-06	0.0976163	0.0517449	None	SEQC2	Vardict	50	41	296	0.82	1.96542e-06	0.211886	0.121662	Dedup	SEQC2	Vardict	50	43	794	0.86	5.27211e-06	0.096956	0.051374	BQSR	SEQC2
Pindel	50	36	104	0.72	6.90554e-07	0.378947	0.257143	dedup+BQSR	SEQC2	Pindel	50	38	6781	0.76	4.50254e-05	0.0110642	0.00557266	None	SEQC2	Pindel	50	36	104	0.72	6.90554e-07	0.378947	0.257143	Dedup	SEQC2	Pindel	50	38	6781	0.76	4.50254e-05	0.0110642	0.00557266	BQSR	SEQC2
Scalpel	50	41	1762	0.82	1.16996e-05	0.0442526	0.0227399	dedup+BQSR	SEQC2	Scalpel	50	45	2466	0.9	1.63741e-05	0.0351425	0.0179211	None	SEQC2	Scalpel	50	41	1767	0.82	1.17328e-05	0.0441335	0.022677	Dedup	SEQC2	Scalpel	50	45	2463	0.9	1.63542e-05	0.0351837	0.0179426	BQSR	SEQC2
Varscan2	50	38	123	0.76	8.16713e-07	0.36019	0.236025	dedup+BQSR	SEQC2	Varscan2	50	39	1357	0.78	9.0104e-06	0.0539419	0.027937	None	SEQC2	Varscan2	50	37	93	0.74	6.17515e-07	0.411111	0.284615	Dedup	SEQC2	Varscan2	50	39	1419	0.78	9.42208e-06	0.0517241	0.026749	BQSR	SEQC2
Seurat	50	33	353	0.66	2.3439e-06	0.151376	0.0854922	dedup+BQSR	SEQC2	Seurat	50	36	968	0.72	6.42746e-06	0.0683112	0.0358566	None	SEQC2	Seurat	50	34	345	0.68	2.29078e-06	0.158508	0.0897098	Dedup	SEQC2	Seurat	50	36	980	0.72	6.50714e-06	0.0675422	0.0354331	BQSR	SEQC2
Lancet	50	41	47	0.82	3.12077e-07	0.594203	0.465909	dedup+BQSR	SEQC2	Lancet	50	44	122	0.88	8.10073e-07	0.407407	0.26506	None	SEQC2	Lancet	50	41	45	0.82	2.98797e-07	0.602941	0.476744	Dedup	SEQC2	Lancet	50	44	124	0.88	8.23353e-07	0.40367	0.261905	BQSR	SEQC2
NeuSomatic	50	38	6	0.76	3.98397e-08	0.808511	0.863636	dedup+BQSR	SEQC2	NeuSomatic	50	30	151	0.6	1.00263e-06	0.25974	0.165746	None	SEQC2	NeuSomatic	50	33	4	0.66	2.65598e-08	0.758621	0.891892	Dedup	SEQC2	NeuSomatic	50	36	211	0.72	1.40103e-06	0.242424	0.145749	BQSR	SEQC2
DeepSomatic-WES	50	43	6	0.86	3.98397e-08	0.868687	0.877551	dedup+BQSR	SEQC2	DeepSomatic-WES	50	42	7	0.84	4.64796e-08	0.848485	0.857143	None	SEQC2	DeepSomatic-WES	50	44	5	0.88	3.31997e-08	0.888889	0.897959	Dedup	SEQC2	DeepSomatic-WES	50	43	7	0.86	4.64796e-08	0.86	0.86	BQSR	SEQC2
VarNet	50	27	7	0.54	4.64796e-08	0.642857	0.794118	dedup+BQSR	SEQC2	VarNet	50	34	63	0.68	4.18316e-07	0.462585	0.350515	None	SEQC2	VarNet	50	35	17	0.7	1.12879e-07	0.686275	0.673077	Dedup	SEQC2	VarNet	50	25	18	0.5	1.19519e-07	0.537634	0.581395	BQSR	SEQC2
TNScope	50	44	43	0.88	2.85518e-07	0.642336	0.505747	dedup+BQSR	SEQC2	TNScope	NA	NA	NA	NA	NA	NA	NA	None	SEQC2	TNScope	NA	NA	NA	NA	NA	NA	NA	Dedup	SEQC2	TNScope	NA	NA	NA	NA	NA	NA	NA	BQSR	SEQC2
Dragen	50	43	31	0.86	2.05838e-07	0.693548	0.581081	dedup+BQSR	SEQC2	Dragen	NA	NA	NA	NA	NA	NA	NA	None	SEQC2	Dragen	NA	NA	NA	NA	NA	NA	NA	Dedup	SEQC2	Dragen	NA	NA	NA	NA	NA	NA	NA	BQSR	SEQC2
FreeBayes	38	20	7	0.526316	4.64796e-08	0.615385	0.740741	dedup+BQSR	PERMED	FreeBayes	38	19	7	0.5	4.64796e-08	0.59375	0.730769	None	PERMED	FreeBayes	38	19	7	0.5	4.64796e-08	0.59375	0.730769	Dedup	PERMED	FreeBayes	38	20	7	0.526316	4.64796e-08	0.615385	0.740741	BQSR	PERMED
Lofreq	38	31	2	0.815789	1.32799e-08	0.873239	0.939394	dedup+BQSR	PERMED	Lofreq	38	31	2	0.815789	1.32799e-08	0.873239	0.939394	None	PERMED	Lofreq	38	31	2	0.815789	1.32799e-08	0.873239	0.939394	Dedup	PERMED	Lofreq	38	31	2	0.815789	1.32799e-08	0.873239	0.939394	BQSR	PERMED
Mutect2	38	23	5	0.605263	3.31997e-08	0.69697	0.821429	dedup+BQSR	PERMED	Mutect2	38	24	6	0.631579	3.98396e-08	0.705882	0.8	None	PERMED	Mutect2	38	24	6	0.631579	3.98396e-08	0.705882	0.8	Dedup	PERMED	Mutect2	38	23	5	0.605263	3.31997e-08	0.69697	0.821429	BQSR	PERMED
Strelka	38	29	0	0.763158	0	0.865672	1	dedup+BQSR	PERMED	Strelka	38	30	0	0.789474	0	0.882353	1	None	PERMED	Strelka	38	30	0	0.789474	0	0.882353	1	Dedup	PERMED	Strelka	38	29	0	0.763158	0	0.865672	1	BQSR	PERMED
Vardict	38	28	28	0.736842	1.85918e-07	0.595745	0.5	dedup+BQSR	PERMED	Vardict	38	28	28	0.736842	1.85918e-07	0.595745	0.5	None	PERMED	Vardict	38	28	28	0.736842	1.85918e-07	0.595745	0.5	Dedup	PERMED	Vardict	38	28	27	0.736842	1.79278e-07	0.602151	0.509091	BQSR	PERMED
Pindel	38	27	13	0.710526	8.63192e-08	0.692308	0.675	dedup+BQSR	PERMED	Pindel	38	27	13	0.710526	8.63192e-08	0.692308	0.675	None	PERMED	Pindel	38	27	13	0.710526	8.63192e-08	0.692308	0.675	Dedup	PERMED	Pindel	38	27	13	0.710526	8.63192e-08	0.692308	0.675	BQSR	PERMED
Scalpel	38	35	36	0.921053	2.39038e-07	0.642202	0.492958	dedup+BQSR	PERMED	Scalpel	38	35	34	0.921053	2.25758e-07	0.654206	0.507246	None	PERMED	Scalpel	38	35	37	0.921053	2.45678e-07	0.636364	0.486111	Dedup	PERMED	Scalpel	38	35	35	0.921053	2.32398e-07	0.648148	0.5	BQSR	PERMED
Varscan2	38	33	0	0.868421	0	0.929577	1	dedup+BQSR	PERMED	Varscan2	38	33	0	0.868421	0	0.929577	1	None	PERMED	Varscan2	38	33	0	0.868421	0	0.929577	1	Dedup	PERMED	Varscan2	38	33	0	0.868421	0	0.929577	1	BQSR	PERMED
Seurat	38	29	3	0.763158	1.99198e-08	0.828571	0.90625	dedup+BQSR	PERMED	Seurat	38	28	4	0.736842	2.65598e-08	0.8	0.875	None	PERMED	Seurat	38	29	3	0.763158	1.99198e-08	0.828571	0.90625	Dedup	PERMED	Seurat	38	28	4	0.736842	2.65598e-08	0.8	0.875	BQSR	PERMED
Lancet	38	31	10	0.815789	6.63994e-08	0.78481	0.756098	dedup+BQSR	PERMED	Lancet	38	31	10	0.815789	6.63994e-08	0.78481	0.756098	None	PERMED	Lancet	38	31	10	0.815789	6.63994e-08	0.78481	0.756098	Dedup	PERMED	Lancet	38	31	10	0.815789	6.63994e-08	0.78481	0.756098	BQSR	PERMED
NeuSomatic	38	28	0	0.736842	0	0.848485	1	dedup+BQSR	PERMED	NeuSomatic	38	28	0	0.736842	0	0.848485	1	None	PERMED	NeuSomatic	38	29	0	0.763158	0	0.865672	1	Dedup	PERMED	NeuSomatic	38	28	0	0.736842	0	0.848485	1	BQSR	PERMED
DeepSomatic-WES	38	22	3	0.578947	1.99198e-08	0.698413	0.88	dedup+BQSR	PERMED	DeepSomatic-WES	38	24	6	0.631579	3.98396e-08	0.705882	0.8	None	PERMED	DeepSomatic-WES	38	24	6	0.631579	3.98396e-08	0.705882	0.8	Dedup	PERMED	DeepSomatic-WES	38	22	5	0.578947	3.31997e-08	0.676923	0.814815	BQSR	PERMED
VarNet	38	27	0	0.710526	0	0.830769	1	dedup+BQSR	PERMED	VarNet	38	24	0	0.631579	0	0.774194	1	None	PERMED	VarNet	38	25	0	0.657895	0	0.793651	1	Dedup	PERMED	VarNet	38	26	0	0.684211	0	0.8125	1	BQSR	PERMED
TNScope	38	30	6	0.789474	3.98396e-08	0.810811	0.833333	dedup+BQSR	PERMED	TNScope	NA	NA	NA	NA	NA	NA	NA	None	PERMED	TNScope	NA	NA	NA	NA	NA	NA	NA	Dedup	PERMED	TNScope	NA	NA	NA	NA	NA	NA	NA	BQSR	PERMED
Dragen	38	31	9	0.815789	5.97595e-08	0.794872	0.775	dedup+BQSR	PERMED	Dragen	NA	NA	NA	NA	NA	NA	NA	None	PERMED	Dragen	NA	NA	NA	NA	NA	NA	NA	Dedup	PERMED	Dragen	NA	NA	NA	NA	NA	NA	NA	BQSR	PERMED
