# Supplementary material for: A benchmarking study of individual somatic variant callers and voting-based ensembles for whole-exome sequencing
Source: Brief Bioinform. 2025 Jan 18;26(1):bbae697. doi: 10.1093/bib/bbae697 (PMC11790059; doi:10.1093/bib/bbae697)
Supplement: TableS3_bbae697 [file tables3_bbae697.xls]

## Sheet: Feuille1
Table S3. Performance of all combinations of somatic variant callers for SNVs detection
Tools	Nb_Tools	Nb_Vote	Rank_NVG3	Rank_Seqc2	Rank_permed	rank_hcc1143	F1_NGV3	F1_seqc2	F1_permed	F1_hcc1143	Mean_rank	Mean_F1	Best
Lofreq-Muse-Mutect2-SomaticSniper-Strelka-Lancet	6	3	355	459.5	15	1464.5	0.959315	0.95633	0.877612	0.913534	573.5	0.926698	TOP GLOBAL
Lofreq-Muse-Mutect2-SomaticSniper-Strelka-Lancet-Virmid	7	3	58.5	788.5	113	789	0.962647	0.954844	0.872404	0.915572	437.25	0.926367
Muse-Mutect2-Strelka	3	2	67	395.5	309.5	101.5	0.962487	0.956636	0.865672	0.920455	218.375	0.926312
Lofreq-Muse-Mutect2-Strelka-Seurat-Virmid	6	3	18	3936	19.5	789	0.964706	0.947038	0.877301	0.915572	1190.62	0.926154
Lofreq-Muse-Mutect2-Strelka-Lancet-Virmid	6	3	41.5	277.5	512	90.5	0.963441	0.957325	0.862275	0.920755	230.375	0.925949
Lofreq-Muse-Mutect2-Strelka	4	2	2	416.5	241	3129	0.968153	0.956522	0.867257	0.910448	947.125	0.925595
FreeBayes-Lofreq-Muse-Mutect2-Strelka-Lancet	6	3	275	440.5	64	2329.5	0.95966	0.956407	0.874251	0.91182	777.25	0.925535
Muse-Mutect2-Strelka-Seurat-Virmid	5	3	126	6718	93.5	12.5	0.96129	0.942612	0.873065	0.923664	1737.5	0.925158
Muse-Mutect-Mutect2-SomaticSniper-Strelka-Virmid	6	3	320.5	3903	228.5	1.5	0.959488	0.947085	0.867692	0.925996	1113.38	0.925065	TOP HCC1143
Muse-Mutect-Mutect2-Strelka-Virmid	5	3	41.5	2004.5	687.5	1.5	0.963441	0.950879	0.859813	0.925996	683.75	0.925032
FreeBayes-Lofreq-Muse-Mutect2-SomaticSniper-Strelka-Seurat-Lancet-Virmid	9	4	295.5	5317	13.5	394.5	0.959574	0.944719	0.878049	0.917603	1505.12	0.924986
FreeBayes-Lofreq-Muse-Mutect2-Strelka-Lancet-Virmid	7	3	156	502.5	179	1345	0.960847	0.956102	0.869048	0.913858	545.625	0.924963
Lofreq-Muse-Mutect-Mutect2-Strelka-Virmid	6	3	5.5	2096.5	628.5	197.5	0.966774	0.950673	0.860681	0.919325	732	0.924363
Lofreq-Muse-Mutect2-SomaticSniper-Strelka-Virmid	6	3	19	9446.5	127.5	23.5	0.96463	0.938628	0.871473	0.922495	2404.12	0.924307
Muse-Mutect2-Strelka-Virmid	4	2	34	1160	839.5	88	0.963675	0.953418	0.858824	0.921053	530.375	0.924242
FreeBayes-Muse-Mutect2-Strelka-Lancet-Virmid	6	3	836	300	352.5	471.5	0.957356	0.957212	0.864865	0.917293	490	0.924182
Lofreq-Muse-Mutect2-Strelka-Varscan2-Virmid	6	3	41.5	2058	251	789	0.963441	0.950761	0.866873	0.915572	784.875	0.924162
Lofreq-Muse-Mutect2-Strelka-Lancet-Shimmer	6	3	1021	677	123.5	2184.5	0.956897	0.955408	0.871642	0.91215	1001.5	0.924024
Muse-Mutect2-SomaticSniper-Strelka-Lancet-Virmid	6	3	207.5	940.5	206.5	1792.5	0.960343	0.954185	0.868263	0.912879	786.75	0.923918
FreeBayes-Lofreq-Muse-Mutect2-SomaticSniper-Strelka-Lancet	7	3	263.5	2698.5	7.5	5071	0.959746	0.949389	0.879056	0.907063	2010.12	0.923814
Lofreq-Muse-Mutect2-SomaticSniper-Strelka-Seurat-Lancet-Virmid	8	4	634.5	4606.5	76	471.5	0.95811	0.945848	0.873846	0.917293	1447.12	0.923774
FreeBayes-Lofreq-Mutect2-Strelka-Seurat-Virmid	6	3	1114.5	7021	2.5	1159	0.956614	0.942178	0.881459	0.914498	2324.25	0.923687
Muse-Mutect2-Strelka-Lancet-Shimmer-Virmid	6	3	1528	235	309.5	789	0.955771	0.957635	0.865672	0.915572	715.375	0.923662
FreeBayes-Lofreq-Muse-Mutect2-Strelka-Virmid	6	3	7	7313.5	221	227	0.965885	0.941708	0.867925	0.919021	1942.12	0.923635
Lofreq-Mutect-Mutect2-SomaticSniper-Strelka-Virmid	6	3	1332	3828	196	23.5	0.95615	0.947227	0.868502	0.922495	1344.88	0.923593
Lofreq-Muse-Mutect-Mutect2-SomaticSniper-Strelka-Virmid	7	3	295.5	3032.5	196	394.5	0.959574	0.948684	0.868502	0.917603	979.625	0.923591
Lofreq-Muse-Mutect2-Strelka-Lancet-Shimmer-Virmid	7	3	120	515	273	3129	0.961373	0.956063	0.866469	0.910448	1009.25	0.923588
Lofreq-Mutect2-Strelka-Seurat-Virmid	5	3	1661	5696	76	101.5	0.955483	0.944144	0.873846	0.920455	1883.62	0.923482
FreeBayes-Lofreq-Muse-Mutect2-Strelka-Seurat-Virmid	7	3	1064	5473.5	2.5	2735.5	0.956797	0.944544	0.881459	0.911111	2318.88	0.923478	TOP PERMED
FreeBayes-Lofreq-Muse-Mutect2-Strelka-Vardict-Lancet-Shimmer-Virmid	9	4	560	170.5	456	1345	0.958378	0.958131	0.863222	0.913858	632.875	0.923397
Lofreq-Muse-Mutect2-SomaticSniper-Lancet	5	2	78.5	416.5	215	5278.5	0.962185	0.956522	0.868035	0.906716	1497.12	0.923365
FreeBayes-Lofreq-Mutect2-Strelka-Lancet-Virmid	6	3	524	637.5	309.5	1464.5	0.958466	0.955565	0.865672	0.913534	733.875	0.923309
FreeBayes-Muse-Mutect-Mutect2-Strelka-Virmid	6	3	1114.5	1818.5	394	90.5	0.956614	0.951395	0.864198	0.920755	854.375	0.92324
FreeBayes-Lofreq-Muse-Mutect2-SomaticSniper-Strelka-Varscan2-Lancet-Virmid	9	4	589	2725.5	228.5	394.5	0.958289	0.94935	0.867692	0.917603	984.375	0.923234
FreeBayes-Lofreq-Muse-Mutect2-Strelka-Seurat-Lancet-Virmid	8	4	187	4282.5	149.5	789	0.960512	0.946372	0.87037	0.915572	1352	0.923207
Lofreq-Muse-Mutect2-SomaticSniper-Strelka-Vardict-Seurat-Lancet-Virmid	9	4	1278.5	718.5	309.5	789	0.956243	0.955185	0.865672	0.915572	773.875	0.923168
Lofreq-Muse-Mutect2-Strelka-Lancet	5	3	417	893	638	248.5	0.958963	0.954364	0.860606	0.918715	549.125	0.923162
Lofreq-Muse-Mutect2-SomaticSniper-Strelka-Vardict-Lancet-Shimmer-Virmid	9	4	2019.5	646.5	260	789	0.954839	0.955526	0.866667	0.915572	928.75	0.923151
FreeBayes-Lofreq-Mutect2-Strelka-Varscan2-Virmid	6	3	295.5	2839.5	136.5	1871.5	0.959574	0.949062	0.871166	0.912801	1285.75	0.923151
Lofreq-Muse-Mutect2-Strelka-Shimmer-Virmid	6	3	134.5	5739	127.5	789	0.961207	0.944094	0.871473	0.915572	1697.5	0.923087
FreeBayes-Lofreq-Mutect2-SomaticSniper-Strelka-Seurat-Lancet-Virmid	8	4	1879.5	7534	13.5	471.5	0.955032	0.941336	0.878049	0.917293	2474.62	0.922927
FreeBayes-Lofreq-Muse-Mutect2-SomaticSniper-Strelka-Vardict-Varscan2-Lancet-Virmid	10	4	2255.5	599.5	309.5	709.5	0.954401	0.955721	0.865672	0.915888	968.5	0.92292
FreeBayes-Lofreq-Muse-Mutect-Mutect2-Lancet-Virmid	7	3	90.5	1818.5	394	1345	0.961945	0.951395	0.864198	0.913858	912	0.922849
FreeBayes-Lofreq-Muse-Mutect-Mutect2-Strelka-Lancet-Virmid	8	4	177	1818.5	628.5	248.5	0.960596	0.951395	0.860681	0.918715	718.125	0.922847
FreeBayes-Lofreq-Muse-Mutect2-Seurat-Lancet-Virmid	7	3	252.5	4049.5	76	2949	0.959831	0.946847	0.873846	0.910781	1831.75	0.922826
Lofreq-Muse-Mutect2-Varscan2-Virmid	5	2	92.5	1882	251	2735.5	0.961864	0.95123	0.866873	0.911111	1240.25	0.92277
Muse-Mutect2-Strelka-Varscan2-Lancet-Virmid	6	3	379.5	285	839.5	789	0.959227	0.957288	0.858824	0.915572	573.25	0.922728
Lofreq-Muse-Mutect2-Lancet-Virmid	5	2	15	146.5	1560.5	1248	0.965227	0.958352	0.852941	0.914179	742.5	0.922675
Lofreq-Muse-Mutect2-SomaticSniper-Strelka-Seurat-Virmid	7	3	1114.5	6566.5	10.5	2048.5	0.956614	0.942806	0.878788	0.912477	2435	0.922671
Lofreq-Mutect2-Strelka	3	2	221	746	409	2493	0.960172	0.955081	0.863905	0.911488	967.25	0.922661
FreeBayes-Muse-Mutect2-SomaticSniper-Strelka-Seurat-Lancet-Virmid	8	4	1278.5	7242.5	76	248.5	0.956243	0.941813	0.873846	0.918715	2211.38	0.922654
FreeBayes-Muse-Mutect2-Strelka-Seurat-Virmid	6	3	1114.5	7739	19.5	789	0.956614	0.941071	0.877301	0.915572	2415.5	0.922639
FreeBayes-Muse-Mutect-Mutect2-Lancet-Virmid	6	3	494.5	2454	440	248.5	0.958555	0.949887	0.863354	0.918715	909.25	0.922628
Lofreq-Muse-Mutect-Mutect2-SomaticSniper-Strelka-Lancet-Virmid	8	4	116.5	1818.5	998.5	101.5	0.961456	0.951395	0.857143	0.920455	758.75	0.922612
Lofreq-Muse-Mutect2-SomaticSniper-Strelka-Vardict-Varscan2-Lancet-Virmid	9	4	2629.5	515	352.5	789	0.953813	0.956063	0.864865	0.915572	1071.5	0.922578
Lofreq-Mutect2-SomaticSniper-Strelka-Seurat-Virmid	6	3	4044	8199.5	10.5	197.5	0.951768	0.940385	0.878788	0.919325	3112.88	0.922567
FreeBayes-Lofreq-Muse-Mutect2-SomaticSniper-Strelka-Lancet-Virmid	8	3	241.5	3953	68.5	3894	0.959916	0.947003	0.8739	0.909091	2039.25	0.922477
FreeBayes-Muse-Mutect2-Strelka-Lancet	5	3	1879.5	482	171	3894	0.955032	0.956175	0.869301	0.909091	1606.62	0.9224
Lofreq-Mutect-Mutect2-Strelka-Virmid	5	3	145.5	2777	998.5	29	0.961039	0.949213	0.857143	0.922201	987.5	0.922399
FreeBayes-Lofreq-Muse-Mutect2-SomaticSniper-Strelka-Vardict-Seurat-Lancet-Virmid	10	4	2825	1106	273	709.5	0.953586	0.95359	0.866469	0.915888	1228.38	0.922383
FreeBayes-Lofreq-Muse-Mutect2-Strelka-Varscan2-Virmid	7	3	263.5	2807.5	136.5	3762	0.959746	0.949153	0.871166	0.909427	1742.38	0.922373
FreeBayes-Lofreq-Muse-Mutect2-Strelka-Vardict-Seurat-Lancet-Virmid	9	4	494.5	162	820	1345	0.958555	0.958205	0.858859	0.913858	705.375	0.922369
Muse-Mutect2-Seurat-Virmid	4	2	706	7501.5	93.5	471.5	0.957717	0.941389	0.873065	0.917293	2193.12	0.922366
FreeBayes-Lofreq-Muse-Mutect2-Strelka-Seurat-Lancet-Shimmer-Virmid	9	4	320.5	5005.5	119.5	1871.5	0.959488	0.945193	0.871951	0.912801	1829.25	0.922359
FreeBayes-Lofreq-Muse-Mutect2-Strelka-Vardict-Varscan2-Lancet-Virmid	9	4	560	71	918	1345	0.958378	0.959049	0.858006	0.913858	723.5	0.922323
FreeBayes-Lofreq-Muse-Mutect2-Strelka-Vardict-Lancet-Virmid	8	4	198.5	78.5	1119.5	1464.5	0.960428	0.95894	0.856269	0.913534	715.25	0.922293
Lofreq-Muse-Mutect2-Strelka-Virmid	5	2	4	1217	747	3894	0.967126	0.953206	0.859649	0.909091	1465.5	0.922268
FreeBayes-Lofreq-Mutect-Mutect2-Strelka-Virmid	6	3	706	2077.5	334.5	789	0.957717	0.950717	0.865031	0.915572	976.75	0.922259
Lofreq-Muse-Mutect2-SomaticSniper-Strelka-Varscan2-Lancet	7	3	1278.5	810.5	418.5	1248	0.956243	0.954765	0.863768	0.914179	938.875	0.922239
FreeBayes-Muse-Mutect-Mutect2-Strelka-Lancet-Virmid	7	4	875.5	2454	687.5	41.5	0.957265	0.949887	0.859813	0.921905	1014.62	0.922217
FreeBayes-Lofreq-Muse-Mutect2-Virmid	5	2	646	7501.5	127.5	337.5	0.958071	0.941389	0.871473	0.91791	2153.12	0.922211
Lofreq-Muse-Mutect-Mutect2-Strelka-Shimmer-Virmid	7	3	58.5	1882	293.5	3894	0.962647	0.95123	0.865854	0.909091	1532	0.922205
Muse-Mutect2-SomaticSniper-Strelka-Varscan2-Lancet-Virmid	7	3	1278.5	887	665.5	394.5	0.956243	0.954386	0.860465	0.917603	806.375	0.922174
Muse-Mutect-Mutect2-Strelka-Shimmer-Virmid	6	3	355	2170	560.5	471.5	0.959315	0.950495	0.861538	0.917293	889.25	0.92216
FreeBayes-Lofreq-Muse-Mutect2-SomaticSniper-Strelka-Vardict-Lancet-Virmid	9	4	524	349	707.5	1464.5	0.958466	0.956866	0.859756	0.913534	761.25	0.922156
Lofreq-Muse-Mutect2-Strelka-Vardict-Lancet-Shimmer-Virmid	8	4	1622	239.5	707.5	789	0.95558	0.957597	0.859756	0.915572	839.5	0.922126
Lofreq-Muse-Mutect2-SomaticSniper-Seurat-Lancet-Virmid	7	3	799	5131.5	76	2184.5	0.957447	0.945045	0.873846	0.91215	2047.75	0.922122
FreeBayes-Mutect-Mutect2-Strelka-Virmid	5	3	2304.5	3359.5	394	41.5	0.954304	0.948081	0.864198	0.921905	1524.88	0.922122
FreeBayes-Lofreq-Mutect2-SomaticSniper-Strelka-Vardict-Seurat-Lancet-Virmid	9	4	3028	1251	273	789	0.953291	0.953091	0.866469	0.915572	1335.25	0.922106
Muse-Mutect2-SomaticSniper-Strelka-Seurat-Virmid	6	3	2255.5	8337.5	57.5	248.5	0.954401	0.940225	0.874618	0.918715	2724.75	0.921989
Lofreq-Muse-Mutect2-Seurat-Virmid	5	2	659	5212.5	19.5	4641.5	0.957983	0.944917	0.877301	0.907749	2633.12	0.921988
Lofreq-Muse-Mutect2-Strelka-Seurat-Lancet-Virmid	7	4	426.5	4141.5	687.5	23.5	0.958874	0.946655	0.859813	0.922495	1319.75	0.921959
FreeBayes-Lofreq-Mutect2-Strelka-Lancet	5	3	2566.5	1104	142.5	3682.5	0.953912	0.953601	0.870871	0.909434	1873.88	0.921955
Lofreq-Mutect2-Strelka-Lancet-Shimmer-Virmid	6	3	2228	833.5	468	789	0.954447	0.954685	0.863095	0.915572	1079.62	0.92195
Lofreq-Muse-Mutect2-Virmid	4	2	1	8045	615	471.5	0.96905	0.940643	0.860759	0.917293	2283.12	0.921937	TOP NGV3
Lofreq-Muse-Mutect2-Strelka-Varscan2-Lancet-Virmid	7	3	116.5	489.5	747	3129	0.961456	0.95614	0.859649	0.910448	1120.5	0.921923
FreeBayes-Lofreq-Muse-Mutect-Mutect2-Strelka-Virmid	7	3	1064	1722	334.5	1248	0.956797	0.951656	0.865031	0.914179	1092.12	0.921916
Lofreq-Mutect2-SomaticSniper-Strelka-Lancet-Virmid	6	3	1021	1420	179	3894	0.956897	0.952548	0.869048	0.909091	1628.5	0.921896
FreeBayes-Lofreq-Mutect2-SomaticSniper-Strelka-Lancet	6	3	1230	3728	7.5	6547	0.956337	0.947461	0.879056	0.904673	2878.12	0.921882
Muse-Mutect2-Strelka-Varscan2-Virmid	5	3	417	3051	1145	12.5	0.958963	0.948649	0.85625	0.923664	1156.38	0.921882
FreeBayes-Muse-Mutect2-Strelka-Vardict-Lancet-Shimmer-Virmid	8	4	1879.5	29.5	1282	471.5	0.955032	0.959752	0.855385	0.917293	915.625	0.921866
Lofreq-Muse-Mutect2-Strelka-Vardict-Seurat-Lancet-Virmid	8	4	126	111.5	1726	789	0.96129	0.958554	0.851964	0.915572	688.125	0.921845
Lofreq-Mutect2-Strelka-Lancet-Shimmer	5	3	5557.5	1893	142.5	900.5	0.949891	0.951198	0.870871	0.915254	2123.38	0.921804
Lofreq-Muse-Mutect2-SomaticSniper-Strelka-Varscan2-Virmid	7	3	799	3009.5	196	2048.5	0.957447	0.948729	0.868502	0.912477	1513.25	0.921789
Muse-Mutect2-Strelka-Vardict-Shimmer-Virmid	6	3	634.5	194.5	1244	789	0.95811	0.957968	0.855422	0.915572	715.5	0.921768
FreeBayes-Lofreq-Muse-Mutect2-Strelka-Lancet-Shimmer-Virmid	8	4	393	5561.5	221	789	0.95914	0.944369	0.867925	0.915572	1741.12	0.921751
Muse-Mutect2-Strelka-Vardict-Seurat-Virmid	6	3	295.5	297	1363.5	789	0.959574	0.957243	0.854599	0.915572	686.25	0.921747
Lofreq-Muse-Mutect2-Shimmer-Virmid	5	2	17	5696	127.5	5703.5	0.964931	0.944144	0.871473	0.906077	2886	0.921656
Lofreq-Muse-Mutect2-SomaticSniper-Strelka-Seurat-Lancet-Shimmer-Virmid	9	4	1879.5	5354	104.5	1248	0.955032	0.944669	0.872727	0.914179	2146.5	0.921652
FreeBayes-Lofreq-Muse-Mutect2-Strelka-Varscan2-Lancet	7	3	736	705	281.5	4854	0.957627	0.955224	0.866279	0.907407	1644.12	0.921634
FreeBayes-Lofreq-Muse-Mutect2-Strelka-Varscan2-Seurat-Lancet-Virmid	9	4	524	2243.5	352.5	1871.5	0.958466	0.950336	0.864865	0.912801	1247.88	0.921617
FreeBayes-Lofreq-Mutect-Mutect2-Lancet-Virmid	6	3	494.5	2454	628.5	471.5	0.958555	0.949887	0.860681	0.917293	1012.12	0.921604
Lofreq-Muse-Mutect2-Strelka-Virmid	5	3	47.5	8397	615	29	0.963283	0.940163	0.860759	0.922201	2272.12	0.921602
FreeBayes-Lofreq-Muse-Mutect-Mutect2-SomaticSniper-Strelka-Lancet-Virmid	9	4	275	1772.5	560.5	1464.5	0.95966	0.951482	0.861538	0.913534	1018.12	0.921554
FreeBayes-Muse-Mutect2-SomaticSniper-Strelka-Lancet-Virmid	7	3	1149.5	3824	155.5	2048.5	0.956522	0.947231	0.869822	0.912477	1794.38	0.921513
Lofreq-Mutect2-Strelka-Virmid	4	2	36.5	1506	1074.5	1345	0.963597	0.952257	0.856305	0.913858	990.5	0.921504
FreeBayes-Muse-Mutect2-SomaticSniper-Strelka-Lancet	6	3	799	2388	64	6768	0.957447	0.95	0.874251	0.904315	2504.75	0.921503
Lofreq-Muse-Mutect2-SomaticSniper-Strelka-Varscan2-Lancet-Virmid	8	3	494.5	1085	599.5	2048.5	0.958555	0.953671	0.861272	0.912477	1056.88	0.921494
FreeBayes-Muse-Mutect2-Seurat-Lancet-Virmid	6	3	524	5589.5	162	1464.5	0.958466	0.944319	0.869565	0.913534	1935	0.921471
FreeBayes-Lofreq-Mutect2-Strelka-Varscan2-Seurat-Lancet-Virmid	8	4	1879.5	2518.5	352.5	656	0.955032	0.949776	0.864865	0.916201	1351.62	0.921468
Lofreq-Muse-Mutect-Mutect2-Strelka-Lancet-Shimmer-Virmid	8	4	393	1839.5	904.5	471.5	0.95914	0.951351	0.858025	0.917293	902.125	0.921452
Muse-Mutect2-Strelka-Lancet-Virmid	5	3	686	399.5	918	1534.5	0.957838	0.956599	0.858006	0.913295	884.5	0.921434
Lofreq-Muse-Mutect2-Strelka-Vardict-Virmid	6	3	3	381	2804.5	900.5	0.967811	0.95675	0.845921	0.915254	1022.25	0.921434
Lofreq-Muse-Mutect2-Strelka-Vardict-Seurat-Lancet-Shimmer-Virmid	9	4	613.5	285	730	3129	0.958199	0.957288	0.859701	0.910448	1189.38	0.921409
FreeBayes-Lofreq-Muse-Mutect2-Strelka-Varscan2-Lancet-Virmid	8	4	379.5	1948.5	687.5	789	0.959227	0.951011	0.859813	0.915572	951.125	0.921406
Lofreq-Muse-Mutect2-SomaticSniper-Virmid	5	2	235	10736.5	127.5	394.5	0.96	0.936515	0.871473	0.917603	2873.38	0.921398
FreeBayes-Muse-Mutect2-Strelka-Varscan2-Lancet-Virmid	7	3	1731.5	502.5	474	2735.5	0.955319	0.956102	0.862974	0.911111	1360.88	0.921376
Lofreq-Muse-Mutect-Mutect2-SomaticSniper-Strelka-Lancet-Shimmer-Virmid	9	4	336.5	1772.5	489.5	2184.5	0.959402	0.951482	0.862385	0.91215	1195.75	0.921355
FreeBayes-Lofreq-Mutect2-Strelka-Seurat-Lancet-Shimmer-Virmid	8	4	1947	6924	119.5	656	0.954936	0.94229	0.871951	0.916201	2411.62	0.921345
Muse-Mutect-Mutect2-Virmid	4	2	1597.5	2004.5	687.5	227	0.955603	0.950879	0.859813	0.919021	1129.12	0.921329
FreeBayes-Lofreq-Mutect2-Strelka-Varscan2-Lancet-Virmid	7	3	1643.5	781.5	418.5	2735.5	0.955508	0.954884	0.863768	0.911111	1394.75	0.921318
Lofreq-Mutect2-SomaticSniper-Strelka-Vardict-Seurat-Lancet-Shimmer-Virmid	9	4	4839.5	1537.5	366.5	394.5	0.950749	0.952172	0.864706	0.917603	1784.5	0.921308
Muse-Mutect2-Strelka-Seurat-Lancet-Virmid	6	3	336.5	430	1440.5	789	0.959402	0.956445	0.853801	0.915572	749	0.921305
FreeBayes-Lofreq-Mutect2-SomaticSniper-Strelka-Lancet-Virmid	7	3	1149.5	4470.5	68.5	4040	0.956522	0.94604	0.8739	0.908752	2432.12	0.921304
FreeBayes-Lofreq-Mutect2-SomaticSniper-Strelka-Varscan2-Lancet-Virmid	8	4	2019.5	3751.5	228.5	900.5	0.954839	0.947416	0.867692	0.915254	1725	0.9213
FreeBayes-Muse-Mutect2-Strelka-Seurat-Lancet-Shimmer-Virmid	8	4	1381.5	5739	136.5	1345	0.956056	0.944094	0.871166	0.913858	2150.5	0.921293
Lofreq-Mutect2-SomaticSniper-Strelka-Varscan2-Lancet-Virmid	7	3	2566.5	1491	599.5	394.5	0.953912	0.952298	0.861272	0.917603	1262.88	0.921271
FreeBayes-Lofreq-Mutect2-SomaticSniper-Seurat-Lancet-Virmid	7	3	5721.5	8668.5	2.5	1248	0.949686	0.939748	0.881459	0.914179	3910.12	0.921268
Lofreq-Muse-Mutect2-Seurat-Lancet-Virmid	6	3	207.5	3601.5	687.5	471.5	0.960343	0.947606	0.859813	0.917293	1242	0.921264
Muse-Mutect2-Strelka-Lancet-Shimmer	5	3	7273	827	171	1624.5	0.947826	0.954707	0.869301	0.913208	2473.88	0.92126
Lofreq-Muse-Mutect2-SomaticSniper-Strelka-Seurat-Lancet	7	3	1149.5	1265	599.5	1248	0.956522	0.95305	0.861272	0.914179	1065.5	0.921256
Lofreq-Muse-Mutect2-Strelka-Seurat-Lancet-Virmid	7	3	100.5	599.5	998.5	3129	0.961702	0.955721	0.857143	0.910448	1206.88	0.921253
Lofreq-Muse-Mutect2-Strelka-Varscan2-Lancet	6	3	634.5	564.5	839.5	2184.5	0.95811	0.955908	0.858824	0.91215	1055.75	0.921248
FreeBayes-Lofreq-Mutect2-Seurat-Lancet-Virmid	6	3	494.5	5859	149.5	2184.5	0.958555	0.943891	0.87037	0.91215	2171.88	0.921242
Lofreq-Mutect2-SomaticSniper-Strelka-Lancet	5	3	3648	1719	64	5381	0.952381	0.951663	0.874251	0.906667	2703	0.921241
Lofreq-Muse-Mutect2-Strelka-Seurat-Lancet	6	3	187	539	1074.5	2184.5	0.960512	0.955986	0.856305	0.91215	996.25	0.921238
Lofreq-Muse-Mutect2-SomaticSniper-Strelka-Varscan2-Lancet-Virmid	8	4	2127	2559.5	440	471.5	0.954644	0.94964	0.863354	0.917293	1399.5	0.921233
FreeBayes-Muse-Mutect2-Strelka-Varscan2-Lancet	6	3	1278.5	221.5	528.5	4040	0.956243	0.957709	0.86217	0.908752	1517.12	0.921219
FreeBayes-Mutect2-Strelka-Seurat-Virmid	5	3	3841.5	10607	19.5	248.5	0.952077	0.936766	0.877301	0.918715	3679.12	0.921214
FreeBayes-Lofreq-Muse-Mutect2-Lancet-Shimmer-Virmid	7	3	494.5	5830	127.5	2949	0.958555	0.943942	0.871473	0.910781	2350.25	0.921188
FreeBayes-Muse-Mutect2-Strelka-Varscan2-Seurat-Lancet-Virmid	8	4	1879.5	2518.5	403.5	709.5	0.955032	0.949776	0.864048	0.915888	1377.75	0.921186
Lofreq-Muse-Mutect2-SomaticSniper-Lancet-Virmid	6	2	344	1184	474	3894	0.959333	0.953336	0.862974	0.909091	1474	0.921183
FreeBayes-Lofreq-Mutect-Mutect2-Strelka-Lancet-Virmid	7	4	917	2454	998.5	101.5	0.957173	0.949887	0.857143	0.920455	1117.75	0.921164
Mutect-Mutect2-Strelka-Shimmer-Virmid	5	3	5300	3099	560.5	6	0.950216	0.948556	0.861538	0.924242	2241.38	0.921138
Lofreq-Muse-Mutect2-SomaticSniper-Strelka-Lancet-Shimmer	7	3	875.5	3617.5	68.5	5904	0.957265	0.947598	0.8739	0.90573	2616.38	0.921123
FreeBayes-Muse-Mutect-Mutect2-SomaticSniper-Strelka-Lancet-Virmid	8	4	524	2212.5	628.5	1020.5	0.958466	0.950406	0.860681	0.914934	1096.38	0.921122
FreeBayes-Lofreq-Muse-Mutect2-Lancet-Virmid	6	3	295.5	7273.5	383.5	248.5	0.959574	0.941765	0.864353	0.918715	2050.25	0.921102
FreeBayes-Lofreq-Muse-Mutect2-SomaticSniper-Seurat-Lancet-Virmid	8	3	7238.5	7021	2.5	1871.5	0.947917	0.942178	0.881459	0.912801	4033.38	0.921089
Lofreq-Mutect2-Strelka-Varscan2-Lancet-Virmid	6	3	1049.5	622.5	1074.5	789	0.956803	0.955643	0.856305	0.915572	883.875	0.921081
FreeBayes-Lofreq-Muse-Mutect2-Strelka-Lancet-Virmid	7	4	134.5	7273.5	615	101.5	0.961207	0.941765	0.860759	0.920455	2031.12	0.921047
FreeBayes-Lofreq-Mutect2-Strelka-Vardict-Lancet-Shimmer-Virmid	8	4	2695.5	304	707.5	1464.5	0.953714	0.957174	0.859756	0.913534	1292.88	0.921044
FreeBayes-Muse-Mutect2-Strelka-Seurat-Lancet-Virmid	7	4	951	5589.5	286.5	575.5	0.957082	0.944319	0.866044	0.916667	1850.62	0.921028
Lofreq-Muse-Mutect2-Lancet	4	2	16	572	1851.5	2329.5	0.965079	0.955869	0.85119	0.91182	1192.25	0.92099
FreeBayes-Lofreq-Muse-Mutect2-Varscan2-Lancet-Virmid	7	3	764.5	2132	440	2048.5	0.957537	0.950584	0.863354	0.912477	1346.25	0.920988
FreeBayes-Muse-Mutect2-Lancet-Virmid	5	2	401	411.5	1691	656	0.959077	0.95656	0.852071	0.916201	789.875	0.920977
FreeBayes-Mutect2-Strelka-Varscan2-Lancet-Virmid	6	3	3911.5	421.5	474	2048.5	0.951974	0.956484	0.862974	0.912477	1713.88	0.920977
FreeBayes-Lofreq-Muse-Mutect2-Strelka-Varscan2-Lancet-Virmid	8	3	695	867.5	418.5	4641.5	0.957806	0.954506	0.863768	0.907749	1655.62	0.920957
FreeBayes-Muse-Mutect2-Strelka-Vardict-Seurat-Lancet-Virmid	8	4	836	176.5	1874.5	471.5	0.957356	0.958094	0.851064	0.917293	839.625	0.920952
Lofreq-Muse-Mutect-Mutect2-Strelka-Lancet-Virmid	7	4	134.5	2232.5	2013	29	0.961207	0.950361	0.85	0.922201	1102.25	0.920942
FreeBayes-Lofreq-Muse-Mutect-Mutect2-Strelka-Vardict-Virmid	8	4	107	1441	1621.5	529	0.96162	0.952466	0.852665	0.916981	924.625	0.920933
FreeBayes-Lofreq-Mutect2-SomaticSniper-Strelka-Vardict-Varscan2-Lancet-Virmid	9	4	5685.5	810.5	309.5	1464.5	0.949733	0.954765	0.865672	0.913534	2067.5	0.920926
Lofreq-Mutect-Mutect2-Strelka-Shimmer-Virmid	6	3	1482	1898	293.5	2949	0.955867	0.951187	0.865854	0.910781	1655.62	0.920922
FreeBayes-Lofreq-Muse-Mutect2-Strelka-Vardict-Seurat-Lancet-Shimmer-Virmid	10	4	1643.5	416.5	649.5	2735.5	0.955508	0.956522	0.860534	0.911111	1361.25	0.920919
FreeBayes-Lofreq-Muse-Mutect2-SomaticSniper-Lancet-Virmid	7	3	263.5	6837	221	1464.5	0.959746	0.942404	0.867925	0.913534	2196.5	0.920902
Lofreq-Mutect2-SomaticSniper-Strelka-Seurat-Lancet	6	3	1827.5	1727	599.5	789	0.955128	0.951627	0.861272	0.915572	1235.75	0.9209
FreeBayes-Lofreq-Muse-Mutect2-Strelka-Seurat-Lancet	7	3	1507	788.5	418.5	3894	0.955789	0.954844	0.863768	0.909091	1652	0.920873
FreeBayes-Muse-Mutect2-SomaticSniper-Strelka-Vardict-Seurat-Lancet-Virmid	9	4	4357	1008.5	820	197.5	0.951374	0.953927	0.858859	0.919325	1595.75	0.920871
Lofreq-Muse-Mutect2-SomaticSniper-Strelka-Vardict-Seurat-Lancet-Shimmer-Virmid	10	4	3087	1251	366.5	2048.5	0.953191	0.953091	0.864706	0.912477	1688.25	0.920866
Lofreq-Mutect2-SomaticSniper-Strelka-Vardict-Varscan2-Lancet-Shimmer-Virmid	9	4	6791	1154	409	394.5	0.948387	0.953427	0.863905	0.917603	2187.12	0.920831
FreeBayes-Muse-Mutect2-Strelka-Vardict-Seurat-Lancet-Shimmer-Virmid	9	4	2304.5	440.5	1094.5	656	0.954304	0.956407	0.856287	0.916201	1123.88	0.9208
Lofreq-Muse-Mutect2-SomaticSniper-Strelka-Lancet-Shimmer-Virmid	8	4	2183	6160.5	221	471.5	0.954545	0.943413	0.867925	0.917293	2259	0.920794
FreeBayes-Muse-Mutect2-Strelka-Vardict-Virmid	6	3	295.5	470.5	1726	900.5	0.959574	0.956217	0.851964	0.915254	848.125	0.920752
FreeBayes-Muse-Mutect2-Strelka-Seurat-Lancet-Virmid	7	3	1550.5	798	948.5	1159	0.955696	0.954805	0.857971	0.914498	1114	0.920743
Lofreq-Muse-Mutect2-SomaticSniper-Strelka-Vardict-Lancet-Shimmer	8	4	1482	399.5	998.5	1624.5	0.955867	0.956599	0.857143	0.913208	1126.12	0.920704
FreeBayes-Lofreq-Mutect2-Strelka-Vardict-Seurat-Lancet-Virmid	8	4	1332	228	1244	1464.5	0.95615	0.957672	0.855422	0.913534	1067.12	0.920694
Mutect-Mutect2-SomaticSniper-Strelka-Virmid	5	3	2629.5	5952.5	228.5	430	0.953813	0.943719	0.867692	0.917466	2310.12	0.920673
FreeBayes-Lofreq-Mutect2-Strelka-Vardict-Seurat-Lancet-Shimmer-Virmid	9	4	3841.5	637.5	649.5	1159	0.952077	0.955565	0.860534	0.914498	1571.88	0.920669
FreeBayes-Lofreq-Muse-Mutect2-Strelka-Vardict-Lancet-Shimmer	8	4	589	86	1507	2329.5	0.958289	0.958868	0.853583	0.91182	1127.88	0.92064
Lofreq-Muse-Mutect2-Strelka-Seurat-Lancet-Shimmer-Virmid	8	4	1049.5	4580	228.5	2184.5	0.956803	0.945897	0.867692	0.91215	2010.62	0.920636
FreeBayes-Lofreq-Mutect2-Strelka-Seurat-Lancet-Virmid	7	4	987	6160.5	251	900.5	0.956989	0.943413	0.866873	0.915254	2074.75	0.920632
Muse-Mutect2-SomaticSniper-Strelka-Varscan2-Lancet	6	3	4121.5	564.5	747	900.5	0.951665	0.955908	0.859649	0.915254	1583.38	0.920619
Lofreq-Mutect2-SomaticSniper-Strelka-Varscan2-Lancet	6	3	3395	1457	418.5	1464.5	0.952688	0.952423	0.863768	0.913534	1683.75	0.920603
Lofreq-Muse-Mutect-Mutect2-SomaticSniper-Lancet-Virmid	7	3	1185.5	1794	998.5	471.5	0.956429	0.951439	0.857143	0.917293	1112.38	0.920576
FreeBayes-Mutect2-Strelka-Varscan2-Seurat-Lancet-Virmid	7	4	3395	3260.5	403.5	471.5	0.952688	0.948268	0.864048	0.917293	1882.62	0.920574
FreeBayes-Mutect2-Strelka-Vardict-Seurat-Lancet-Shimmer-Virmid	8	4	4768.5	667	1094.5	160.5	0.950855	0.955448	0.856287	0.919626	1672.62	0.920554
Lofreq-Muse-Mutect2-Strelka-Vardict-Shimmer-Virmid	7	3	34	375.5	1094.5	6103.5	0.963675	0.956787	0.856287	0.90538	1901.88	0.920533
Muse-Mutect-Mutect2-SomaticSniper-Virmid	5	2	4807	5429	228.5	227	0.950785	0.944593	0.867692	0.919021	2672.88	0.920523
FreeBayes-Lofreq-Mutect-Mutect2-SomaticSniper-Strelka-Lancet-Virmid	8	4	1781.5	2375.5	560.5	900.5	0.955224	0.950023	0.861538	0.915254	1404.5	0.92051
Muse-Mutect2-Strelka-Vardict-Varscan2-Virmid	6	3	917	181.5	1851.5	789	0.957173	0.958042	0.85119	0.915572	934.75	0.920495
Lofreq-Muse-Mutect2-SomaticSniper-Strelka-Vardict-Varscan2-Lancet-Shimmer-Virmid	10	4	4839.5	798	409	2048.5	0.950749	0.954805	0.863905	0.912477	2023.75	0.920484
FreeBayes-Lofreq-Muse-Mutect2-Strelka-Vardict-Varscan2-Lancet-Shimmer-Virmid	10	4	1731.5	271.5	730	3762	0.955319	0.957363	0.859701	0.909427	1623.75	0.920453
FreeBayes-Lofreq-Muse-Mutect-Mutect2-SomaticSniper-Lancet-Virmid	8	3	1036	1916	334.5	4040	0.956887	0.951099	0.865031	0.908752	1831.62	0.920442
Lofreq-Muse-Mutect-Mutect2-Virmid	5	2	675.5	2077.5	628.5	2048.5	0.957895	0.950717	0.860681	0.912477	1357.5	0.920442
FreeBayes-Muse-Mutect2-Strelka-Virmid	5	3	126	11341.5	428.5	81.5	0.96129	0.935587	0.863492	0.921305	2994.38	0.920419
Lofreq-Mutect2-SomaticSniper-Strelka-Seurat-Lancet-Virmid	7	3	2371	1935	863.5	394.5	0.954207	0.951049	0.85879	0.917603	1391	0.920412
FreeBayes-Muse-Mutect-Mutect2-SomaticSniper-Lancet-Virmid	7	3	1597.5	2404.5	394	2329.5	0.955603	0.949977	0.864198	0.91182	1681.38	0.920399
FreeBayes-Muse-Mutect2-SomaticSniper-Strelka-Vardict-Varscan2-Lancet-Virmid	9	4	3087	628	1244	471.5	0.953191	0.955604	0.855422	0.917293	1357.62	0.920378
Muse-Mutect2-SomaticSniper-Strelka-Vardict-Seurat-Lancet-Shimmer-Virmid	9	4	3911.5	1154	649.5	789	0.951974	0.953427	0.860534	0.915572	1626	0.920377
FreeBayes-Muse-Mutect2-Virmid	4	2	421	11587	244	122.5	0.958904	0.935278	0.867089	0.920152	3093.62	0.920356
Lofreq-Muse-Mutect2-SomaticSniper-Strelka-Vardict-Virmid	7	3	468	925	1094.5	2184.5	0.958643	0.954248	0.856287	0.91215	1168	0.920332
Lofreq-Muse-Mutect2-Strelka-Vardict-Varscan2-Lancet-Virmid	8	4	1569.5	75.5	1874.5	789	0.955676	0.958977	0.851064	0.915572	1077.12	0.920322
Muse-Mutect2-SomaticSniper-Strelka-Lancet-Shimmer-Virmid	7	3	875.5	4057	215	3894	0.957265	0.946818	0.868035	0.909091	2260.38	0.920302
FreeBayes-Lofreq-Muse-Mutect-Mutect2-SomaticSniper-Strelka-Varscan2-Lancet-Virmid	10	4	736	1526.5	820	2048.5	0.957627	0.952211	0.858859	0.912477	1282.75	0.920293
FreeBayes-Lofreq-Muse-Mutect2-Strelka-Vardict-Varscan2-Seurat-Virmid	9	4	1682.5	1809	560.5	1871.5	0.955414	0.951404	0.861538	0.912801	1480.88	0.92029
FreeBayes-Muse-Mutect-Mutect2-Strelka-Vardict-Virmid	7	4	187	2004.5	2377.5	64	0.960512	0.950879	0.848101	0.921606	1158.25	0.920275
Lofreq-Mutect2-Seurat-Virmid	4	2	1185.5	6172.5	76	4854	0.956429	0.943396	0.873846	0.907407	3072	0.92027
Lofreq-Muse-Mutect2-SomaticSniper-Varscan2-Lancet-Virmid	7	3	1947	2132	440	2184.5	0.954936	0.950584	0.863354	0.91215	1675.88	0.920256
Muse-Mutect2-Strelka-Vardict-Seurat-Lancet-Shimmer-Virmid	8	4	2019.5	304	1244	1464.5	0.954839	0.957174	0.855422	0.913534	1258	0.920242
FreeBayes-Lofreq-Mutect-Mutect2-SomaticSniper-Lancet-Virmid	7	3	2157	2796	334.5	2184.5	0.954593	0.949168	0.865031	0.91215	1868	0.920235
Lofreq-Muse-Mutect2-Strelka-Vardict-Shimmer	6	3	120	32	1598	5071	0.961373	0.95972	0.852761	0.907063	1705.25	0.920229
FreeBayes-Lofreq-Mutect2-Strelka-Varscan2-Lancet	6	3	1731.5	914	281.5	6311	0.955319	0.954266	0.866279	0.905028	2309.5	0.920223
Lofreq-Muse-Mutect-Mutect2-SomaticSniper-Strelka-Varscan2-Lancet-Virmid	9	4	336.5	1026	1244	2184.5	0.959402	0.953874	0.855422	0.91215	1197.75	0.920212
FreeBayes-Lofreq-Muse-Mutect2-SomaticSniper-Strelka-Lancet-Virmid	8	4	355	7174	383.5	900.5	0.959315	0.941924	0.864353	0.915254	2203.25	0.920212
FreeBayes-Lofreq-Mutect2-Strelka-Seurat-Lancet-Virmid	7	3	2825	1228	599.5	1871.5	0.953586	0.953173	0.861272	0.912801	1631	0.920208
Lofreq-Mutect2-Strelka-Varscan2-Virmid	5	3	1755	2959	1145	101.5	0.955289	0.948833	0.85625	0.920455	1490.12	0.920207
Lofreq-Muse-Mutect-Mutect2-Strelka-Varscan2-Virmid	7	3	177	1234	1094.5	2949	0.960596	0.953146	0.856287	0.910781	1363.62	0.920203
Muse-Mutect2-SomaticSniper-Strelka-Seurat-Lancet-Virmid	7	3	2206	1237.5	1180.5	394.5	0.954497	0.953132	0.855491	0.917603	1254.62	0.920181
Lofreq-Mutect2-SomaticSniper-Strelka-Varscan2-Virmid	6	3	5079	4568	334.5	197.5	0.950431	0.94591	0.865031	0.919325	2544.75	0.920174
FreeBayes-Lofreq-Muse-Mutect2-Strelka-Seurat-Lancet-Virmid	8	3	1458.5	963	599.5	3762	0.955882	0.954088	0.861272	0.909427	1695.75	0.920167
FreeBayes-Muse-Mutect2-Strelka-Seurat-Lancet	6	3	2206	349	998.5	2184.5	0.954497	0.956866	0.857143	0.91215	1434.5	0.920164
Lofreq-Muse-Mutect-Mutect2-SomaticSniper-Strelka	6	3	107	1916	1621.5	900.5	0.96162	0.951099	0.852665	0.915254	1136.25	0.92016
Lofreq-Muse-Mutect-Mutect2-SomaticSniper-Strelka-Seurat-Lancet-Virmid	9	4	524	1905	820	2184.5	0.958466	0.951143	0.858859	0.91215	1358.38	0.920154
Muse-Mutect2-Varscan2-Virmid	4	2	560	3051	1145	471.5	0.958378	0.948649	0.85625	0.917293	1306.88	0.920142
Lofreq-Mutect2-SomaticSniper-Strelka-Seurat-Lancet-Shimmer-Virmid	8	4	7833.5	7534	104.5	197.5	0.947141	0.941336	0.872727	0.919325	3917.38	0.920132
Lofreq-Mutect2-SomaticSniper-Strelka-Vardict-Seurat-Lancet-Virmid	8	4	2019.5	914	512	3894	0.954839	0.954266	0.862275	0.909091	1834.88	0.920118
Muse-Mutect-Mutect2-Strelka-Vardict-Virmid	6	3	295.5	325	4672.5	3.5	0.959574	0.957055	0.839286	0.924528	1324.12	0.920111
Lofreq-Mutect2-Strelka-Lancet-Virmid	5	3	749.5	762	512	6028	0.957563	0.954987	0.862275	0.905588	2012.88	0.920103
FreeBayes-Mutect2-Strelka-Seurat-Lancet-Virmid	6	3	5362	895.5	948.5	337.5	0.950159	0.954346	0.857971	0.91791	1885.88	0.920097
FreeBayes-Lofreq-Muse-Mutect2-Strelka-Vardict-Seurat-Shimmer-Virmid	9	4	799	4086	440	1871.5	0.957447	0.946756	0.863354	0.912801	1799.12	0.92009
Muse-Mutect2-SomaticSniper-Strelka-Lancet	5	3	3562.5	520.5	171	7877	0.952484	0.956059	0.869301	0.902486	3032.75	0.920082
Lofreq-Muse-Mutect2-SomaticSniper-Strelka-Varscan2-Seurat-Lancet-Virmid	9	4	2501.5	2495.5	512	1248	0.954011	0.949821	0.862275	0.914179	1689.25	0.920072
Lofreq-Mutect2-Strelka-Vardict-Seurat-Lancet-Shimmer-Virmid	8	4	3562.5	564.5	1094.5	789	0.952484	0.955908	0.856287	0.915572	1502.62	0.920063
FreeBayes-Lofreq-Muse-Mutect-Mutect2-Lancet-Shimmer-Virmid	8	3	152	2112.5	293.5	7717	0.960929	0.950628	0.865854	0.902752	2568.75	0.920041
FreeBayes-Lofreq-Muse-Mutect2-Strelka-Varscan2-Lancet-Shimmer-Virmid	9	4	613.5	2748	560.5	2735.5	0.958199	0.949305	0.861538	0.911111	1664.38	0.920038
FreeBayes-Lofreq-Mutect2-Strelka-Vardict-Varscan2-Lancet-Shimmer-Virmid	9	4	4839.5	349	730	1871.5	0.950749	0.956866	0.859701	0.912801	1947.5	0.92003
Muse-Mutect-Mutect2-Strelka-Varscan2-Virmid	6	3	560	1441	1726	471.5	0.958378	0.952466	0.851964	0.917293	1049.62	0.920025
Lofreq-Mutect2-Strelka-Seurat-Lancet-Virmid	6	3	1428	810.5	1440.5	789	0.955961	0.954765	0.853801	0.915572	1117	0.920025
FreeBayes-Lofreq-Muse-Mutect-Mutect2-Strelka-Lancet-Shimmer-Virmid	9	4	295.5	1929.5	489.5	5071	0.959574	0.951055	0.862385	0.907063	1946.38	0.92002
FreeBayes-Lofreq-Muse-Mutect2-Lancet	5	2	401	470.5	586	7391.5	0.959077	0.956217	0.861357	0.903346	2212.25	0.919999
Lofreq-Muse-Mutect2-SomaticSniper-Lancet-Shimmer-Virmid	7	3	1428	5830	221	2184.5	0.955961	0.943942	0.867925	0.91215	2415.88	0.919994
FreeBayes-Lofreq-Mutect2-Strelka-Vardict-Varscan2-Seurat-Virmid	8	4	4044	2225	560.5	656	0.951768	0.95038	0.861538	0.916201	1871.38	0.919972
Muse-Mutect2-SomaticSniper-Lancet-Virmid	5	2	1458.5	1111	839.5	2493	0.955882	0.95355	0.858824	0.911488	1475.5	0.919936
FreeBayes-Muse-Mutect2-SomaticSniper-Seurat-Lancet-Virmid	7	3	8293	8387	19.5	789	0.946597	0.940171	0.877301	0.915572	4372.12	0.91991
Lofreq-Mutect2-SomaticSniper-Strelka-Vardict-Lancet-Shimmer-Virmid	8	4	4409	949.5	456	2855	0.951351	0.954145	0.863222	0.910816	2167.38	0.919883
Lofreq-Muse-Mutect2-SomaticSniper-Strelka-Seurat-Lancet-Virmid	8	3	1087.5	1750	863.5	2048.5	0.956705	0.95155	0.85879	0.912477	1437.38	0.91988
FreeBayes-Muse-Mutect2-Lancet	4	2	241.5	646.5	1094.5	4716.5	0.959916	0.955526	0.856287	0.907721	1674.75	0.919863
FreeBayes-Lofreq-Mutect2-Strelka-Seurat-Lancet	6	3	2900.5	1154	418.5	4040	0.953488	0.953427	0.863768	0.908752	2128.25	0.919859
Muse-Mutect2-SomaticSniper-Strelka-Vardict-Seurat-Lancet-Virmid	8	4	1879.5	646.5	918	2855	0.955032	0.955526	0.858006	0.910816	1574.75	0.919845
Lofreq-Muse-Mutect2-Strelka-Seurat-Shimmer-Virmid	7	3	295.5	5662.5	38.5	9717.5	0.959574	0.944172	0.876133	0.899452	3928.5	0.919833
Lofreq-Muse-Mutect2-Strelka-Lancet-Shimmer-Virmid	7	4	3056.5	6583	615	23.5	0.95321	0.942779	0.860759	0.922495	2569.5	0.919811
FreeBayes-Muse-Mutect2-SomaticSniper-Strelka-Varscan2-Lancet-Virmid	8	4	951	3235.5	998.5	575.5	0.957082	0.948315	0.857143	0.916667	1440.12	0.919801
FreeBayes-Lofreq-Mutect2-Strelka-Virmid	5	3	10	13030	383.5	625	0.965591	0.932907	0.864353	0.91635	3512.12	0.9198
Lofreq-Muse-Mutect2-Strelka-Vardict-Varscan2-Lancet-Shimmer-Virmid	9	4	3474	285	820	3129	0.952586	0.957288	0.858859	0.910448	1927	0.919795
FreeBayes-Lofreq-Muse-Mutect2-Strelka-Vardict-Seurat-Virmid	8	4	112.5	3235.5	1307.5	1345	0.961538	0.948315	0.855346	0.913858	1500.12	0.919764
FreeBayes-Lofreq-Mutect2-Strelka-Vardict-Varscan2-Lancet-Virmid	8	4	2019.5	170.5	1386	2493	0.954839	0.958131	0.854545	0.911488	1517.25	0.919751
Muse-Mutect2-SomaticSniper-Strelka-Seurat-Lancet-Shimmer-Virmid	8	4	4201	6970	119.5	1624.5	0.951561	0.942238	0.871951	0.913208	3228.75	0.919739
Muse-Mutect2-SomaticSniper-Strelka-Vardict-Lancet-Shimmer-Virmid	8	4	2695.5	677	800	2855	0.953714	0.955408	0.858896	0.910816	1756.88	0.919708
Muse-Mutect2-SomaticSniper-Strelka-Vardict-Virmid	6	3	1230	860	820	3894	0.956337	0.954545	0.858859	0.909091	1701	0.919708
Lofreq-Muse-Mutect-Mutect2-Strelka-Seurat-Virmid	7	3	1149.5	1995.5	512	3894	0.956522	0.950893	0.862275	0.909091	1887.75	0.919695
Mutect-Mutect2-Strelka-Varscan2-Virmid	5	3	4201	1948.5	1726	6	0.951561	0.951011	0.851964	0.924242	1970.38	0.919695
Lofreq-Muse-Mutect2-SomaticSniper-Strelka-Vardict-Lancet-Virmid	8	4	666	658	1119.5	3894	0.957929	0.955487	0.856269	0.909091	1584.38	0.919694
Lofreq-Muse-Mutect-Mutect2-Strelka-Seurat-Lancet-Virmid	8	4	112.5	1469	2455	471.5	0.961538	0.952381	0.847561	0.917293	1127	0.919693
FreeBayes-Lofreq-Muse-Mutect2-SomaticSniper-Strelka-Vardict-Lancet	8	4	560	82.5	2013	2493	0.958378	0.958904	0.85	0.911488	1287.12	0.919692
FreeBayes-Lofreq-Muse-Mutect2-Strelka-Lancet-Shimmer	7	3	275	3135	88.5	10829	0.95966	0.948472	0.873156	0.897436	3581.88	0.919681
Lofreq-Muse-Mutect-Mutect2-Strelka-Vardict-Lancet-Virmid	8	4	112.5	121.5	4500.5	248.5	0.961538	0.958517	0.839879	0.918715	1245.75	0.919662
Muse-Mutect-Mutect2-Strelka-Seurat-Virmid	6	3	764.5	3219.5	1244	471.5	0.957537	0.948361	0.855422	0.917293	1424.88	0.919653
Lofreq-Muse-Mutect2-SomaticSniper-Strelka-Lancet-Shimmer-Virmid	8	3	295.5	4401.5	186.5	6963	0.959574	0.946134	0.868805	0.904059	2961.62	0.919643
Muse-Mutect2-Lancet-Virmid	4	2	163	304	2285	2252	0.960764	0.957174	0.848665	0.911877	1251	0.91962
Lofreq-Muse-Mutect2-Strelka-Vardict-Varscan2-Virmid	7	3	107	355	1363.5	6103.5	0.96162	0.956863	0.854599	0.90538	1982.25	0.919616
FreeBayes-Lofreq-Muse-Mutect2-SomaticSniper-Strelka-Vardict-Seurat-Virmid	9	4	1643.5	5999.5	440	709.5	0.955508	0.943649	0.863354	0.915888	2198.12	0.9196
FreeBayes-Lofreq-Muse-Mutect-Mutect2-Strelka-Vardict-Lancet-Virmid	9	4	169.5	73.5	2625.5	2329.5	0.96068	0.959013	0.846847	0.91182	1299.5	0.91959
FreeBayes-Lofreq-Muse-Mutect2-SomaticSniper-Strelka-Vardict-Lancet-Shimmer-Virmid	10	4	1682.5	2885.5	352.5	3894	0.955414	0.948975	0.864865	0.909091	2203.62	0.919586
FreeBayes-Lofreq-Mutect2-Strelka-Vardict-Varscan2-Seurat-Lancet-Virmid	9	4	4624	430	1074.5	1159	0.951064	0.956445	0.856305	0.914498	1821.88	0.919578
FreeBayes-Lofreq-Muse-Mutect2-Lancet-Virmid	6	2	602	560.5	1074.5	4641.5	0.958246	0.955914	0.856305	0.907749	1719.62	0.919554
FreeBayes-Muse-Mutect2-Strelka-Lancet-Shimmer	6	3	1332	2369	123.5	9157	0.95615	0.950044	0.871642	0.900369	3245.38	0.919551
Lofreq-Muse-Mutect2-Strelka-Seurat	5	3	215.5	3814.5	1307.5	900.5	0.960258	0.947274	0.855346	0.915254	1559.5	0.919533
Lofreq-Muse-Mutect2-Strelka-Varscan2-Lancet-Virmid	7	4	1098	2430	2188	23.5	0.956616	0.949932	0.849057	0.922495	1434.88	0.919525
FreeBayes-Muse-Mutect2-Strelka-Vardict-Varscan2-Lancet-Virmid	8	4	1879.5	10	2455	900.5	0.955032	0.960247	0.847561	0.915254	1311.25	0.919524
FreeBayes-Lofreq-Mutect-Mutect2-SomaticSniper-Strelka-Varscan2-Lancet-Virmid	9	4	3087	1543	820	1345	0.953191	0.952168	0.858859	0.913858	1698.75	0.919519
FreeBayes-Lofreq-Muse-Mutect2-Vardict-Lancet-Virmid	7	3	163	43	2116.5	4279.5	0.960764	0.959471	0.849398	0.908411	1650.5	0.919511
Lofreq-Mutect2-SomaticSniper-Lancet	4	2	799	1493	366.5	7264.5	0.957447	0.952297	0.864706	0.903592	2480.75	0.91951
Lofreq-Mutect2-Strelka-Vardict-Varscan2-Lancet-Shimmer-Virmid	8	4	5300	370.5	1244	789	0.950216	0.95679	0.855422	0.915572	1925.88	0.9195
Muse-Mutect-Mutect2-SomaticSniper-Strelka-Lancet-Virmid	7	4	987	2713.5	1145	836	0.956989	0.949367	0.85625	0.915385	1420.38	0.919498
Lofreq-Mutect-Mutect2-Strelka-Varscan2-Virmid	6	3	1381.5	1246	1094.5	2048.5	0.956056	0.953104	0.856287	0.912477	1442.62	0.919481
FreeBayes-Lofreq-Muse-Mutect2-Strelka-Vardict-Varscan2-Seurat-Lancet-Virmid	10	4	2900.5	329.5	1074.5	2735.5	0.953488	0.95698	0.856305	0.911111	1760	0.919471
FreeBayes-Lofreq-Muse-Strelka-Lancet-Virmid	6	3	58.5	8589.5	687.5	789	0.962647	0.939846	0.859813	0.915572	2531.12	0.91947
Mutect-Mutect2-Strelka-Seurat-Virmid	5	3	4839.5	3751.5	1244	6	0.950749	0.947416	0.855422	0.924242	2460.25	0.919457
Lofreq-Mutect2-SomaticSniper-Strelka-Varscan2-Seurat-Lancet-Virmid	8	4	6881.5	3443	512	197.5	0.948276	0.947935	0.862275	0.919325	2758.5	0.919453
Muse-Mutect2-Strelka-Shimmer-Virmid	5	3	1622	8175	675	41.5	0.95558	0.940427	0.859873	0.921905	2628.38	0.919446
Lofreq-Muse-Mutect-Mutect2-Lancet-Virmid	6	3	560	2232.5	2013	227	0.958378	0.950361	0.85	0.919021	1258.12	0.91944
FreeBayes-Muse-Mutect2-Strelka-Varscan2-Virmid	6	3	875.5	3674	628.5	2184.5	0.957265	0.94751	0.860681	0.91215	1840.62	0.919401
Lofreq-Mutect-Mutect2-SomaticSniper-Strelka-Lancet-Shimmer-Virmid	8	4	5186.5	2583.5	489.5	900.5	0.950324	0.949595	0.862385	0.915254	2290	0.91939
Lofreq-Mutect2-SomaticSniper-Strelka-Vardict-Varscan2-Seurat-Lancet-Virmid	9	4	5685.5	1265	998.5	394.5	0.949733	0.95305	0.857143	0.917603	2085.88	0.919382
FreeBayes-Lofreq-Mutect2-Strelka-Varscan2-Lancet-Shimmer-Virmid	8	4	2779.5	3490.5	560.5	1159	0.953614	0.947842	0.861538	0.914498	1997.38	0.919373
Muse-Mutect2-SomaticSniper-Strelka-Varscan2-Seurat-Lancet-Virmid	8	4	5005	3219.5	575.5	529	0.950538	0.948361	0.861446	0.916981	2332.25	0.919331
FreeBayes-Lofreq-Muse-Mutect2-Strelka-Vardict-Virmid	7	4	11	6516	1636.5	625	0.965517	0.942883	0.852564	0.91635	2197.12	0.919329
FreeBayes-Lofreq-Muse-Mutect2-Strelka-Vardict-Shimmer-Virmid	8	4	120	4606.5	1164.5	1345	0.961373	0.945848	0.85623	0.913858	1809	0.919327
Lofreq-Mutect-Mutect2-Strelka-Seurat-Virmid	6	3	2371	2417	512	2949	0.954207	0.949955	0.862275	0.910781	2062.25	0.919305
Lofreq-Muse-Mutect-Mutect2-SomaticSniper-Strelka-Vardict-Virmid	8	4	589	2691.5	2188	101.5	0.958289	0.949395	0.849057	0.920455	1392.5	0.919299
Muse-Mutect2-SomaticSniper-Strelka-Varscan2-Virmid	6	3	1827.5	4944.5	904.5	248.5	0.955128	0.945291	0.858025	0.918715	1981.25	0.91929
Muse-Mutect2-SomaticSniper-Strelka-Vardict-Varscan2-Lancet-Shimmer-Virmid	9	4	5777.5	833.5	998.5	789	0.949625	0.954685	0.857143	0.915572	2099.62	0.919256
FreeBayes-Lofreq-Mutect2-Varscan2-Lancet-Virmid	6	3	1827.5	3279	687.5	1345	0.955128	0.948222	0.859813	0.913858	1784.75	0.919255
FreeBayes-Lofreq-Muse-Mutect2-SomaticSniper-Strelka-Virmid	7	3	92.5	12981.5	93.5	3894	0.961864	0.932976	0.873065	0.909091	4265.38	0.919249
Lofreq-Muse-Mutect2-Lancet-Shimmer-Virmid	6	3	1569.5	6247	615	471.5	0.955676	0.943259	0.860759	0.917293	2225.75	0.919247
FreeBayes-Muse-Mutect-Mutect2-Strelka-Vardict-Lancet-Virmid	8	4	295.5	34	3694.5	900.5	0.959574	0.959717	0.842424	0.915254	1231.12	0.919242
Lofreq-Muse-Mutect-Mutect2-Strelka-Vardict-Shimmer-Virmid	8	4	207.5	1596	2188	789	0.960343	0.951996	0.849057	0.915572	1195.12	0.919242
FreeBayes-Muse-Mutect-Mutect2-SomaticSniper-Strelka-Varscan2-Lancet-Virmid	9	4	1185.5	1558	1386	1345	0.956429	0.952125	0.854545	0.913858	1368.62	0.919239
Lofreq-Muse-Mutect-Mutect2-Strelka-Vardict-Virmid	7	4	21	2151.5	3920	122.5	0.964478	0.95054	0.841772	0.920152	1553.75	0.919235
FreeBayes-Mutect2-Strelka-Seurat-Lancet-Shimmer-Virmid	7	4	6153.5	8999.5	136.5	471.5	0.949189	0.939257	0.871166	0.917293	3940.25	0.919226
Muse-Mutect2-Strelka-Varscan2-Lancet	5	3	3562.5	407	1363.5	1624.5	0.952484	0.95656	0.854599	0.913208	1739.38	0.919213
Muse-Mutect2-SomaticSniper-Strelka-Vardict-Varscan2-Virmid	7	3	5249	522.5	1560.5	394.5	0.950265	0.95603	0.852941	0.917603	1931.62	0.91921
Lofreq-Muse-Mutect2-SomaticSniper-Strelka-Vardict-Varscan2-Seurat-Lancet-Virmid	10	4	3087	992.5	998.5	2048.5	0.953191	0.953968	0.857143	0.912477	1781.62	0.919195
FreeBayes-Lofreq-Muse-Mutect2-SomaticSniper-Strelka-Lancet-Shimmer-Virmid	9	4	589	9757	162	2949	0.958289	0.938117	0.869565	0.910781	3364.25	0.919188
FreeBayes-Lofreq-Muse-Mutect2-Vardict-Lancet-Shimmer-Virmid	8	3	706	329.5	1094.5	5904	0.957717	0.95698	0.856287	0.90573	2008.5	0.919179
Muse-Mutect2-SomaticSniper-Strelka-Vardict-Seurat-Virmid	7	3	6726	900	1074.5	394.5	0.948475	0.954328	0.856305	0.917603	2273.75	0.919178
FreeBayes-Lofreq-Muse-Mutect2-SomaticSniper-Strelka-Varscan2-Seurat-Lancet-Virmid	10	4	5895.5	3032.5	309.5	1871.5	0.949474	0.948684	0.865672	0.912801	2777.25	0.919158
Muse-Mutect2-SomaticSniper-Strelka-Seurat-Lancet	6	3	3841.5	844	1337	900.5	0.952077	0.954646	0.854651	0.915254	1730.75	0.919157
Lofreq-Muse-Mutect2-Strelka-Vardict-Varscan2-Seurat-Lancet-Virmid	9	4	917	342.5	1691	3129	0.957173	0.956904	0.852071	0.910448	1519.88	0.919149
FreeBayes-Muse-Mutect2-Strelka-Lancet-Shimmer-Virmid	7	3	1230	2326	241	7717	0.956337	0.950175	0.867257	0.902752	2878.5	0.91913
Lofreq-Muse-Mutect2-SomaticSniper-Strelka-Varscan2-Lancet-Shimmer-Virmid	9	4	4201	3219.5	489.5	1248	0.951561	0.948361	0.862385	0.914179	2289.5	0.919122
Lofreq-Muse-Mutect-Mutect2-SomaticSniper-Virmid	6	2	4676	4387.5	196	2949	0.950991	0.94615	0.868502	0.910781	3052.12	0.919106
Lofreq-Muse-Mutect-Mutect2-SomaticSniper-Strelka-Vardict-Lancet-Shimmer-Virmid	10	4	799	430	1691	3129	0.957447	0.956445	0.852071	0.910448	1512.25	0.919103
Muse-Mutect2-Strelka-Seurat-Shimmer-Virmid	6	3	1332	7664	49.5	7197	0.95615	0.941176	0.87538	0.903704	4060.62	0.919102
Lofreq-Muse-Mutect2-Strelka-Varscan2-Seurat-Lancet-Virmid	8	4	1021	2312	998.5	2184.5	0.956897	0.950202	0.857143	0.91215	1629	0.919098
FreeBayes-Lofreq-Muse-Mutect-Mutect2-Strelka-Vardict	7	4	198.5	1343	2766.5	529	0.960428	0.952767	0.846154	0.916981	1209.25	0.919082
FreeBayes-Lofreq-Muse-Mutect-Mutect2-Vardict-Virmid	7	3	706	1571	1621.5	1345	0.957717	0.952082	0.852665	0.913858	1310.88	0.91908
Muse-Mutect2-SomaticSniper-Strelka-Seurat-Lancet-Virmid	7	4	2127	7146.5	162	3203.5	0.954644	0.941976	0.869565	0.910134	3159.75	0.91908
Lofreq-Mutect2-SomaticSniper-Strelka-Lancet-Shimmer	6	3	6048	5581	68.5	4040	0.949299	0.944323	0.8739	0.908752	3934.38	0.919069
FreeBayes-Lofreq-Mutect2-Strelka-Vardict-Seurat-Shimmer-Virmid	8	4	3320.5	5869	440	656	0.95279	0.943871	0.863354	0.916201	2571.38	0.919054
FreeBayes-Muse-Mutect2-Vardict-Lancet-Shimmer-Virmid	7	3	1682.5	170.5	2307.5	1248	0.955414	0.958131	0.848485	0.914179	1352.12	0.919052
FreeBayes-Muse-Mutect2-Strelka-Vardict-Varscan2-Lancet-Shimmer-Virmid	9	4	3911.5	111.5	1579	1871.5	0.951974	0.958554	0.852853	0.912801	1868.38	0.919046
Muse-Mutect2-Strelka-Vardict-Varscan2-Lancet-Shimmer-Virmid	8	4	3474	185	1726	1464.5	0.952586	0.95802	0.851964	0.913534	1712.38	0.919026
Lofreq-Muse-Mutect2-Strelka-Vardict-Seurat-Virmid	7	3	275	631.5	1206	6103.5	0.95966	0.955575	0.855457	0.90538	2054	0.919018
Lofreq-Mutect2-SomaticSniper-Strelka-Vardict-Varscan2-Lancet-Virmid	8	4	3562.5	740	575.5	5157.5	0.952484	0.955106	0.861446	0.907021	2508.88	0.919014
FreeBayes-Lofreq-Mutect-Mutect2-Strelka-Lancet-Shimmer-Virmid	8	4	1827.5	2358	489.5	4279.5	0.955128	0.950067	0.862385	0.908411	2238.62	0.918998
Lofreq-Mutect2-SomaticSniper-Strelka-Lancet-Shimmer-Virmid	7	3	3320.5	5032.5	186.5	3894	0.95279	0.94517	0.868805	0.909091	3108.38	0.918964
FreeBayes-Lofreq-Muse-Mutect2-SomaticSniper-Strelka-Vardict-Varscan2-Seurat-Lancet-Virmid	11	5	3197.5	2058	1403.5	394.5	0.952991	0.950761	0.854489	0.917603	1763.38	0.918961
FreeBayes-Muse-Mutect2-Strelka-Vardict-Varscan2-Seurat-Lancet-Virmid	9	4	3703.5	349	1691	1159	0.95228	0.956866	0.852071	0.914498	1725.62	0.918929
Lofreq-Mutect-Mutect2-SomaticSniper-Strelka	5	3	2019.5	3528.5	1621.5	101.5	0.954839	0.947748	0.852665	0.920455	1817.75	0.918926
FreeBayes-Lofreq-Muse-Mutect-Mutect2-SomaticSniper-Strelka-Seurat-Lancet-Virmid	10	4	2825	2839.5	512	2949	0.953586	0.949062	0.862275	0.910781	2281.38	0.918926
Mutect2-SomaticSniper-Strelka-Seurat-Lancet-Virmid	6	3	3137.5	1537.5	1180.5	1020.5	0.953092	0.952172	0.855491	0.914934	1719	0.918922
Lofreq-Muse-Mutect2-SomaticSniper-Strelka-Vardict	6	3	836	662.5	1598	3303.5	0.957356	0.955459	0.852761	0.910112	1600	0.918922
FreeBayes-Mutect2-Strelka-Vardict-Seurat-Virmid	6	3	5047.5	1551.5	1206	394.5	0.950474	0.952132	0.855457	0.917603	2049.88	0.918917
Muse-Mutect-Mutect2-SomaticSniper-Strelka-Lancet-Shimmer-Virmid	8	4	1947	2657	904.5	1624.5	0.954936	0.949458	0.858025	0.913208	1783.25	0.918907
FreeBayes-Lofreq-Muse-Mutect2-SomaticSniper-Varscan2-Lancet-Virmid	8	3	7412	2890	136.5	4641.5	0.947699	0.94897	0.871166	0.907749	3770	0.918896
Lofreq-Mutect-Mutect2-SomaticSniper-Strelka-Seurat-Lancet-Virmid	8	4	4121.5	2542.5	820	900.5	0.951665	0.949686	0.858859	0.915254	2096.12	0.918866
FreeBayes-Lofreq-Mutect-Mutect2-Lancet-Shimmer-Virmid	7	3	764.5	2559.5	293.5	7947	0.957537	0.94964	0.865854	0.902394	2891.12	0.918856
Muse-Mutect-Mutect2-SomaticSniper-Strelka-Vardict-Virmid	7	3	1597.5	746	2605.5	394.5	0.955603	0.955081	0.847059	0.917603	1335.88	0.918836
Lofreq-Muse-Mutect2-Strelka-Vardict-Seurat-Shimmer-Virmid	8	4	652.5	3473	781	3129	0.958019	0.947889	0.858934	0.910448	2008.88	0.918822
Lofreq-Mutect2-Strelka-Seurat-Lancet	5	3	2078.5	968	1560.5	1464.5	0.954741	0.954064	0.852941	0.913534	1517.88	0.91882
Lofreq-Muse-Mutect-Mutect2-Strelka-Vardict-Lancet-Shimmer-Virmid	9	4	524	121.5	2435	3129	0.958466	0.958517	0.847761	0.910448	1552.38	0.918798
Lofreq-Muse-Mutect2-SomaticSniper-Strelka-Vardict-Seurat-Virmid	8	4	1879.5	5840.5	781	471.5	0.955032	0.943921	0.858934	0.917293	2243.12	0.918795
FreeBayes-Muse-Mutect2-SomaticSniper-Strelka-Vardict-Lancet-Virmid	8	4	875.5	580.5	1282	5381	0.957265	0.95583	0.855385	0.906667	2029.75	0.918787
Muse-Mutect2-SomaticSniper-Lancet	4	2	1682.5	310	730	7660	0.955414	0.957137	0.859701	0.902857	2595.62	0.918777
FreeBayes-Lofreq-Mutect2-SomaticSniper-Strelka-Varscan2-Seurat-Lancet-Virmid	9	4	8797	3828	309.5	656	0.945917	0.947227	0.865672	0.916201	3397.62	0.918754
Lofreq-Muse-Mutect-Mutect2-Strelka	5	3	5.5	2190	4226	529	0.966774	0.95045	0.840764	0.916981	1737.62	0.918742
FreeBayes-Lofreq-Mutect-Mutect2-Strelka-Vardict-Virmid	7	4	634.5	1794	2188	625	0.95811	0.951439	0.849057	0.91635	1310.38	0.918739
FreeBayes-Lofreq-Muse-Mutect2-Strelka-Vardict-Virmid	7	3	156	546.5	2116.5	4040	0.960847	0.955953	0.849398	0.908752	1714.75	0.918737
Muse-Mutect2-SomaticSniper-Strelka-Vardict-Varscan2-Seurat-Lancet-Virmid	9	4	3911.5	904	1560.5	789	0.951974	0.954306	0.852941	0.915572	1791.25	0.918698
FreeBayes-Lofreq-Muse-Mutect2-SomaticSniper-Strelka-Vardict-Varscan2-Lancet	9	4	3028	105.5	1874.5	2329.5	0.953291	0.95859	0.851064	0.91182	1834.38	0.918691
Muse-Mutect2-Strelka-Seurat-Lancet	5	3	2019.5	319	2094.5	1624.5	0.954839	0.957099	0.849558	0.913208	1514.38	0.918676
Lofreq-Muse-Mutect-Mutect2-SomaticSniper-Strelka-Vardict-Lancet-Virmid	9	4	799	349	2625.5	1464.5	0.957447	0.956866	0.846847	0.913534	1309.5	0.918673
FreeBayes-Lofreq-Muse-Mutect2-SomaticSniper-Strelka-Vardict-Seurat-Lancet	9	4	3648	430	1726	1345	0.952381	0.956445	0.851964	0.913858	1787.25	0.918662
Lofreq-Mutect-Mutect2-SomaticSniper-Strelka-Varscan2-Lancet-Virmid	8	4	4300.5	1441	1244	900.5	0.951456	0.952466	0.855422	0.915254	1971.5	0.91865
Muse-Mutect-Mutect2-Strelka-Lancet-Shimmer-Virmid	7	4	3648	3178.5	1507	122.5	0.952381	0.948416	0.853583	0.920152	2114	0.918633
Lofreq-Mutect2-SomaticSniper-Strelka-Vardict-Varscan2-Seurat-Virmid	8	4	6690.5	3517.5	800	197.5	0.948498	0.947791	0.858896	0.919325	2801.38	0.918627
FreeBayes-Lofreq-Muse-Mutect-Mutect2-Strelka-Varscan2-Lancet-Virmid	9	4	494.5	1143.5	1726	3129	0.958555	0.953447	0.851964	0.910448	1623.25	0.918603
Muse-Mutect2-SomaticSniper-Strelka-Lancet-Shimmer	6	3	5079	3293	179	5278.5	0.950431	0.9482	0.869048	0.906716	3457.38	0.918599
Lofreq-Muse-Mutect2-Strelka-Vardict-Seurat-Virmid	7	4	82	3789.5	3153	101.5	0.962162	0.947321	0.844444	0.920455	1781.5	0.918596
FreeBayes-Lofreq-Muse-Mutect2-SomaticSniper-Strelka-Vardict-Varscan2-Virmid	9	4	1731.5	2596.5	1507	709.5	0.955319	0.949576	0.853583	0.915888	1636.12	0.918591
Lofreq-Mutect2-Strelka-Vardict-Seurat-Virmid	6	3	951	746	1691	3303.5	0.957082	0.955081	0.852071	0.910112	1672.88	0.918586
Lofreq-Muse-Mutect-Mutect2-Strelka-Varscan2-Lancet-Virmid	8	4	379.5	1061.5	3260.5	471.5	0.959227	0.953749	0.844037	0.917293	1293.25	0.918577
FreeBayes-Mutect2-Strelka-Vardict-Varscan2-Lancet-Shimmer-Virmid	8	4	5777.5	239.5	1579	1248	0.949625	0.957597	0.852853	0.914179	2211	0.918563
FreeBayes-Lofreq-Mutect-Mutect2-Strelka-Vardict-Lancet-Virmid	8	4	560	78.5	3422	1464.5	0.958378	0.95894	0.843373	0.913534	1381.25	0.918556
FreeBayes-Lofreq-Muse-Mutect-Mutect2-SomaticSniper-Strelka-Vardict-Lancet-Virmid	10	4	736	336	2435	2329.5	0.957627	0.956942	0.847761	0.91182	1459.12	0.918538
FreeBayes-Mutect2-Strelka-Vardict-Varscan2-Seurat-Lancet-Virmid	8	4	5594	459.5	1691	709.5	0.94984	0.95633	0.852071	0.915888	2113.5	0.918532
FreeBayes-Muse-Mutect2-SomaticSniper-Strelka-Varscan2-Seurat-Lancet-Virmid	9	4	8632.5	3828	352.5	709.5	0.946146	0.947227	0.864865	0.915888	3380.62	0.918531
FreeBayes-Lofreq-Mutect2-Lancet-Shimmer-Virmid	6	3	2566.5	8471.5	221	2184.5	0.953912	0.940054	0.867925	0.91215	3360.88	0.91851
FreeBayes-Lofreq-Muse-Mutect2-Strelka-Seurat	6	3	1114.5	4944.5	440	4040	0.956614	0.945291	0.863354	0.908752	2634.75	0.918503
Lofreq-Mutect2-SomaticSniper-Strelka-Seurat-Lancet-Virmid	7	4	4505.5	7429	149.5	2855	0.951246	0.94155	0.87037	0.910816	3734.75	0.918495
FreeBayes-Lofreq-Mutect-Mutect2-SomaticSniper-Strelka-Seurat-Lancet-Virmid	9	4	4357	3341	512	2184.5	0.951374	0.948122	0.862275	0.91215	2598.62	0.91848
FreeBayes-Lofreq-Muse-Mutect2-SomaticSniper-Strelka-Vardict-Seurat-Lancet-Shimmer-Virmid	11	5	2501.5	4464	1145	394.5	0.954011	0.946043	0.85625	0.917603	2126.25	0.918477
Muse-Mutect2-Strelka-Varscan2-Seurat-Lancet-Virmid	7	4	2862.5	2796	1119.5	1020.5	0.953514	0.949168	0.856269	0.914934	1949.62	0.918471
FreeBayes-Lofreq-Muse-Mutect2-Strelka-Lancet-Shimmer-Virmid	8	3	252.5	3296.5	215	10576.5	0.959831	0.948193	0.868035	0.89781	3585.12	0.918467
Lofreq-Mutect2-SomaticSniper-Strelka-Vardict-Seurat-Shimmer-Virmid	8	4	5857	7885.5	394	197.5	0.949517	0.940807	0.864198	0.919325	3583.5	0.918461
Lofreq-Mutect2-Strelka-Vardict-Varscan2-Seurat-Lancet-Virmid	8	4	2779.5	553.5	2285	789	0.953614	0.955947	0.848665	0.915572	1601.75	0.918449
Mutect2-SomaticSniper-Strelka-Varscan2-Lancet-Virmid	6	3	4201	1277	665.5	4119	0.951561	0.953008	0.860465	0.908745	2565.62	0.918445
Lofreq-Mutect2-SomaticSniper-Lancet-Virmid	5	2	1550.5	1469	747	5761.5	0.955696	0.952381	0.859649	0.906015	2382	0.918435
FreeBayes-Lofreq-Mutect2-SomaticSniper-Strelka-Vardict-Seurat-Lancet	8	4	3087	762	1726	1464.5	0.953191	0.954987	0.851964	0.913534	1759.88	0.918419
FreeBayes-Lofreq-Muse-Mutect-Mutect2-Strelka-Vardict-Shimmer-Virmid	9	4	295.5	1143.5	1507	5071	0.959574	0.953447	0.853583	0.907063	2004.25	0.918417
Lofreq-Muse-Mutect2-Varscan2-Lancet-Virmid	6	3	1021	2212.5	2188	471.5	0.956897	0.950406	0.849057	0.917293	1473.25	0.918413
Muse-Mutect2-Shimmer-Virmid	4	2	613.5	8497	675	789	0.958199	0.94	0.859873	0.915572	2643.62	0.918411
FreeBayes-Muse-Mutect-Mutect2-Strelka-Lancet-Shimmer-Virmid	8	4	1278.5	2831	904.5	3303.5	0.956243	0.949076	0.858025	0.910112	2079.38	0.918364
FreeBayes-Muse-Mutect-Mutect2-Lancet-Shimmer-Virmid	7	3	764.5	3051	560.5	5904	0.957537	0.948649	0.861538	0.90573	2570	0.918364
FreeBayes-Lofreq-Muse-Mutect2-Vardict-Varscan2-Lancet-Virmid	8	3	1550.5	66	1851.5	4854	0.955696	0.959157	0.85119	0.907407	2080.5	0.918363
Mutect2-SomaticSniper-Strelka-Vardict-Seurat-Lancet-Shimmer-Virmid	8	4	6791	1736.5	649.5	1792.5	0.948387	0.951585	0.860534	0.912879	2742.38	0.918346
FreeBayes-Lofreq-Mutect2-SomaticSniper-Strelka-Vardict-Seurat-Virmid	8	4	2501.5	7924	440	900.5	0.954011	0.940754	0.863354	0.915254	2941.5	0.918343
FreeBayes-Lofreq-Muse-Mutect-Mutect2-Strelka-Seurat-Lancet-Virmid	9	4	736	1744	1244	4040	0.957627	0.95157	0.855422	0.908752	1941	0.918343
FreeBayes-Lofreq-Muse-Mutect-Mutect2-SomaticSniper-Strelka-Vardict-Virmid	9	4	764.5	2200.5	1507	2329.5	0.957537	0.950424	0.853583	0.91182	1700.38	0.918341
FreeBayes-Lofreq-Muse-Mutect-Mutect2-SomaticSniper-Strelka-Vardict-Varscan2-Virmid	10	4	2900.5	1590.5	1282	2048.5	0.953488	0.952	0.855385	0.912477	1955.38	0.918337
Lofreq-Mutect-Mutect2-Strelka-Lancet-Shimmer-Virmid	7	4	5557.5	3115.5	1403.5	101.5	0.949891	0.948509	0.854489	0.920455	2544.5	0.918336
FreeBayes-Lofreq-Mutect2-Strelka-Varscan2-Lancet-Virmid	7	4	1569.5	3306	1145	1624.5	0.955676	0.948175	0.85625	0.913208	1911.25	0.918327
FreeBayes-Lofreq-Mutect2-Strelka-Lancet-Shimmer-Virmid	7	3	1185.5	3562.5	215	8741.5	0.956429	0.94769	0.868035	0.901099	3426.12	0.918313
FreeBayes-Lofreq-Mutect-Mutect2-Strelka	5	3	275	1970	2188	1464.5	0.95966	0.950967	0.849057	0.913534	1474.38	0.918304
FreeBayes-Muse-Mutect2-Strelka-Vardict-Seurat-Virmid	7	3	5721.5	1125	1206	1159	0.949686	0.953498	0.855457	0.914498	2302.88	0.918285
Lofreq-Muse-Mutect-Mutect2-Lancet-Shimmer-Virmid	7	3	1230	1839.5	904.5	4854	0.956337	0.951351	0.858025	0.907407	2207	0.91828
FreeBayes-Lofreq-Muse-Mutect-Mutect2-Strelka-Vardict-Varscan2-Virmid	9	4	494.5	589	2335.5	3129	0.958555	0.955784	0.848297	0.910448	1637	0.918271
FreeBayes-Lofreq-Muse-Mutect2-SomaticSniper-Strelka-Seurat-Lancet	8	4	589	5170	1145	1464.5	0.958289	0.944995	0.85625	0.913534	2092.12	0.918267
FreeBayes-Mutect2-Strelka-Varscan2-Virmid	5	3	1947	5437.5	628.5	1792.5	0.954936	0.94457	0.860681	0.912879	2451.38	0.918266
Lofreq-Mutect2-Strelka-Varscan2-Lancet	5	3	2935	1380.5	1206	2493	0.953413	0.952676	0.855457	0.911488	2003.62	0.918258
Lofreq-Mutect-Mutect2-SomaticSniper-Virmid	5	2	6726	4765	196	3129	0.948475	0.945584	0.868502	0.910448	3704	0.918252
FreeBayes-Lofreq-Muse-Mutect2-Strelka-Vardict-Varscan2-Virmid	8	4	207.5	1178	2917.5	1345	0.960343	0.953363	0.845426	0.913858	1412	0.918247
FreeBayes-Lofreq-Mutect2-Strelka-Lancet-Shimmer-Virmid	7	4	3000.5	8497	383.5	900.5	0.953312	0.94	0.864353	0.915254	3195.38	0.91823
FreeBayes-Lofreq-Mutect-Mutect2-Strelka-Varscan2-Lancet-Virmid	8	4	1781.5	1037.5	1726	2329.5	0.955224	0.953832	0.851964	0.91182	1718.62	0.91821
Lofreq-Mutect2-Strelka-Seurat-Lancet-Shimmer-Virmid	7	4	6498.5	6758	394	471.5	0.948746	0.94256	0.864198	0.917293	3530.5	0.918199
Muse-Mutect-Mutect2-SomaticSniper-Strelka	5	3	198.5	2713.5	3395.5	175.5	0.960428	0.949367	0.84345	0.91954	1620.75	0.918196
FreeBayes-Muse-Mutect2-Strelka-Varscan2-Lancet-Shimmer-Virmid	8	4	951	3021.5	1403.5	2048.5	0.957082	0.948695	0.854489	0.912477	1856.12	0.918186
FreeBayes-Lofreq-Mutect-Mutect2-SomaticSniper-Strelka-Vardict-Lancet-Virmid	9	4	1682.5	539	2435	1464.5	0.955414	0.955986	0.847761	0.913534	1530.25	0.918174
FreeBayes-Muse-Mutect2-SomaticSniper-Strelka-Vardict-Lancet-Shimmer-Virmid	9	4	2371	2952	998.5	2048.5	0.954207	0.948841	0.857143	0.912477	2092.5	0.918167
FreeBayes-Lofreq-Muse-Mutect-Mutect2-Strelka	6	3	252.5	1608.5	2188	2329.5	0.959831	0.951953	0.849057	0.91182	1594.62	0.918165
Mutect-Mutect2-SomaticSniper-Strelka-Varscan2-Virmid	6	3	3971	3087.5	1579	197.5	0.951872	0.948592	0.852853	0.919325	2208.75	0.91816
FreeBayes-Lofreq-Muse-Mutect2-Strelka-Vardict-Varscan2-Shimmer-Virmid	9	4	1278.5	1710	1507	2735.5	0.956243	0.951699	0.853583	0.911111	1807.75	0.918159
FreeBayes-Muse-Mutect-Mutect2-SomaticSniper-Strelka-Vardict-Lancet-Virmid	9	4	764.5	448	3422	900.5	0.957537	0.956368	0.843373	0.915254	1383.75	0.918133
Muse-Mutect2-Strelka-Vardict-Seurat	5	3	875.5	7	4004.5	1624.5	0.957265	0.960561	0.841463	0.913208	1627.88	0.918124
FreeBayes-Lofreq-Mutect2-SomaticSniper-Varscan2-Lancet-Virmid	7	3	9398	3936	136.5	3894	0.945148	0.947038	0.871166	0.909091	4341.12	0.91811
FreeBayes-Muse-Mutect-Mutect2-Vardict-Virmid	6	3	1682.5	2170	2377.5	280	0.955414	0.950495	0.848101	0.918406	1627.5	0.918104
Lofreq-Muse-Mutect-Mutect2-Strelka-Lancet-Virmid	7	3	100.5	271.5	5916	394.5	0.961702	0.957363	0.835735	0.917603	1670.62	0.918101
Lofreq-Mutect2-Strelka-Shimmer-Virmid	5	3	3999.5	8950.5	615	101.5	0.95186	0.939312	0.860759	0.920455	3416.62	0.918096
Muse-Mutect2-Strelka-Seurat-Lancet-Shimmer-Virmid	7	4	5493	5589.5	251	2660	0.95	0.944319	0.866873	0.911153	3498.38	0.918086
FreeBayes-Lofreq-Mutect2-Strelka-Lancet-Shimmer	6	3	1827.5	3955	88.5	11040.5	0.955128	0.947	0.873156	0.897059	4227.88	0.918086
Muse-Mutect2-SomaticSniper-Strelka-Vardict-Seurat-Lancet-Shimmer	8	4	5685.5	687	1726	900.5	0.949733	0.955369	0.851964	0.915254	2249.75	0.91808
Lofreq-Muse-Mutect-Mutect2-SomaticSniper-Lancet-Shimmer-Virmid	8	3	1185.5	1916	489.5	7947	0.956429	0.951099	0.862385	0.902394	2884.5	0.918077
Lofreq-Muse-Mutect2-SomaticSniper-Strelka-Vardict-Seurat-Lancet	8	4	1332	319	2455	2493	0.95615	0.957099	0.847561	0.911488	1649.75	0.918074
Lofreq-Mutect2-Varscan2-Virmid	4	2	1428	2748	1145	2949	0.955961	0.949305	0.85625	0.910781	2067.5	0.918074
FreeBayes-Muse-Mutect2-Strelka-Vardict-Varscan2-Virmid	7	3	2900.5	631.5	1691	2735.5	0.953488	0.955575	0.852071	0.911111	1989.62	0.918061
Lofreq-Mutect-Mutect2-SomaticSniper-Strelka-Vardict-Varscan2-Virmid	8	4	2695.5	1809	1759.5	900.5	0.953714	0.951404	0.851852	0.915254	1791.12	0.918056
Lofreq-Muse-Mutect-Mutect2-Strelka-Shimmer	6	3	34	1794	2013	5071	0.963675	0.951439	0.85	0.907063	2228	0.918044
Lofreq-Muse-Mutect2-Strelka-Vardict-Varscan2-Seurat-Virmid	8	4	1428	1543	1507	3129	0.955961	0.952168	0.853583	0.910448	1901.75	0.91804
FreeBayes-Muse-Mutect2-Strelka-Vardict-Varscan2-Seurat-Virmid	8	4	2371	2691.5	1899.5	394.5	0.954207	0.949395	0.850932	0.917603	1839.12	0.918034
FreeBayes-Lofreq-Mutect2-Strelka-Vardict-Varscan2-Virmid	7	3	2157	900	1206	4641.5	0.954593	0.954328	0.855457	0.907749	2226.12	0.918032
Mutect2-Strelka-Vardict-Seurat-Shimmer-Virmid	6	3	4044	1564	998.5	2735.5	0.951768	0.952091	0.857143	0.911111	2335.5	0.918028
Lofreq-Muse-Mutect-Mutect2-SomaticSniper-Strelka-Varscan2-Virmid	8	3	1149.5	2088	998.5	4641.5	0.956522	0.950689	0.857143	0.907749	2219.38	0.918026
Muse-Mutect2-SomaticSniper-Strelka	4	2	1087.5	6036.5	366.5	5071	0.956705	0.943607	0.864706	0.907063	3140.38	0.91802
FreeBayes-Muse-Mutect2-Strelka-Vardict-Seurat-Lancet-Shimmer	8	4	2371	130.5	2455	2329.5	0.954207	0.958481	0.847561	0.91182	1821.5	0.918017
Lofreq-Muse-Mutect2-Strelka-Varscan2-Lancet-Shimmer-Virmid	8	4	2183	3279	998.5	2184.5	0.954545	0.948222	0.857143	0.91215	2161.25	0.918015
Muse-Mutect-Mutect2-SomaticSniper-Strelka-Varscan2-Lancet-Virmid	8	4	1947	1316.5	1874.5	1624.5	0.954936	0.952851	0.851064	0.913208	1690.62	0.918015
FreeBayes-Lofreq-Muse-Mutect2-Strelka-Shimmer-Virmid	7	3	54	10663.5	93.5	9717.5	0.962806	0.936664	0.873065	0.899452	5132.12	0.917996
Muse-Mutect2-SomaticSniper-Strelka-Vardict-Varscan2-Lancet-Virmid	8	4	3395	553.5	1386	4119	0.952688	0.955947	0.854545	0.908745	2363.38	0.917982
Lofreq-Muse-Mutect2-SomaticSniper-Strelka-Shimmer-Virmid	7	3	320.5	12004.5	76	6963	0.959488	0.934521	0.873846	0.904059	4841	0.917979
Muse-Mutect2-Strelka-Vardict-Varscan2-Seurat-Lancet-Virmid	8	4	2629.5	370.5	2435	1464.5	0.953813	0.95679	0.847761	0.913534	1724.88	0.917975
Lofreq-Mutect2-SomaticSniper-Seurat-Lancet-Virmid	6	3	4121.5	7929.5	149.5	3894	0.951665	0.940751	0.87037	0.909091	4023.62	0.917969
FreeBayes-Lofreq-Muse-Mutect-Mutect2-Strelka-Vardict-Lancet-Shimmer-Virmid	10	4	275	165.5	2285	6103.5	0.95966	0.958168	0.848665	0.90538	2207.25	0.917968
Lofreq-Mutect2-Strelka-Vardict-Varscan2-Virmid	6	3	2127	560.5	1851.5	3303.5	0.954644	0.955914	0.85119	0.910112	1960.62	0.917965
FreeBayes-Lofreq-Mutect2-Lancet-Virmid	5	2	1984.5	776	1560.5	3894	0.954879	0.954923	0.852941	0.909091	2053.75	0.917959
Lofreq-Mutect2-Strelka-Vardict-Shimmer-Virmid	6	3	2935	672.5	1579	3303.5	0.953413	0.95542	0.852853	0.910112	2122.5	0.917949
Lofreq-Mutect-Mutect2-SomaticSniper-Strelka-Vardict-Lancet-Shimmer-Virmid	9	4	4925	646.5	1691	1464.5	0.950644	0.955526	0.852071	0.913534	2181.75	0.917944
FreeBayes-Muse-Mutect2-SomaticSniper-Strelka-Vardict-Varscan2-Lancet	8	4	3841.5	24	2643.5	1624.5	0.952077	0.959788	0.846626	0.913208	2033.38	0.917924
Lofreq-Mutect-Mutect2-SomaticSniper-Strelka-Vardict-Shimmer-Virmid	8	4	2695.5	2867.5	1507	900.5	0.953714	0.949016	0.853583	0.915254	1992.62	0.917892
Muse-Mutect-Mutect2-SomaticSniper-Lancet-Virmid	6	3	3911.5	2713.5	1145	1293.5	0.951974	0.949367	0.85625	0.913958	2265.88	0.917887
Lofreq-Muse-Mutect2-SomaticSniper-Strelka-Vardict-Varscan2-Seurat-Virmid	9	4	4704	2784	800	2048.5	0.950959	0.949198	0.858896	0.912477	2584.12	0.917882
Muse-Mutect-Mutect2-Strelka-Vardict-Shimmer-Virmid	7	4	2078.5	2212.5	3153	41.5	0.954741	0.950406	0.844444	0.921905	1871.38	0.917874
FreeBayes-Muse-Mutect2-Varscan2-Lancet-Virmid	6	3	1278.5	2851.5	1621.5	1464.5	0.956243	0.94903	0.852665	0.913534	1804	0.917868
FreeBayes-Muse-Mutect2-Vardict-Seurat-Lancet-Virmid	7	3	1597.5	271.5	3187.5	1248	0.955603	0.957363	0.844311	0.914179	1576.12	0.917864
Lofreq-Muse-Mutect-Mutect2-SomaticSniper-Strelka-Lancet	7	3	169.5	277.5	3435.5	3303.5	0.96068	0.957325	0.843305	0.910112	1796.5	0.917856
Lofreq-Mutect-Mutect2-SomaticSniper-Strelka-Vardict-Seurat-Virmid	8	4	1381.5	3268	1759.5	900.5	0.956056	0.94826	0.851852	0.915254	1827.38	0.917856
FreeBayes-Lofreq-Muse-Mutect2-SomaticSniper-Strelka-Vardict-Varscan2-Seurat-Virmid	10	4	5895.5	4078.5	489.5	1871.5	0.949474	0.946761	0.862385	0.912801	3083.75	0.917855
FreeBayes-Lofreq-Muse-Mutect-Mutect2-SomaticSniper-Strelka-Vardict	8	4	1230	1441	1928.5	2329.5	0.956337	0.952466	0.850794	0.91182	1732.25	0.917854
FreeBayes-Lofreq-Mutect2-Virmid	4	2	1597.5	13224.5	221	900.5	0.955603	0.932605	0.867925	0.915254	3985.88	0.917847
FreeBayes-Muse-Mutect2-Strelka-Vardict-Seurat-Virmid	7	4	207.5	5859	1928.5	625	0.960343	0.943891	0.850794	0.91635	2155	0.917844
FreeBayes-Mutect2-Strelka-Varscan2-Lancet	5	3	5857	687	528.5	6768	0.949517	0.955369	0.86217	0.904315	3460.12	0.917843
Lofreq-Muse-Mutect-Mutect2-SomaticSniper-Strelka-Varscan2-Lancet-Shimmer-Virmid	10	4	560	1402.5	1094.5	6963	0.958378	0.952594	0.856287	0.904059	2505	0.91783
Lofreq-Mutect2-Strelka-Varscan2-Seurat-Lancet-Virmid	7	4	4578	2777	1482.5	471.5	0.95114	0.949213	0.853659	0.917293	2327.25	0.917826
Lofreq-Muse-Mutect2-SomaticSniper-Strelka-Vardict-Seurat-Shimmer-Virmid	9	4	4704	5999.5	394	2048.5	0.950959	0.943649	0.864198	0.912477	3286.5	0.917821
Lofreq-Muse-Mutect-Mutect2-SomaticSniper-Strelka-Vardict-Shimmer-Virmid	9	4	875.5	2417	1507	3129	0.957265	0.949955	0.853583	0.910448	1982.12	0.917813
FreeBayes-Muse-Mutect2-Strelka-Varscan2-Lancet-Virmid	7	4	634.5	2657	2188	1109.5	0.95811	0.949458	0.849057	0.914611	1647.25	0.917809
FreeBayes-Muse-Mutect-Mutect2-Strelka-Vardict-Shimmer-Virmid	8	4	524	1635	2188	2329.5	0.958466	0.951867	0.849057	0.91182	1669.12	0.917802
FreeBayes-Lofreq-Muse-Mutect2-Strelka-Vardict-Seurat-Lancet-Shimmer-Virmid	10	5	987	4049.5	1788	789	0.956989	0.946847	0.851735	0.915572	1903.38	0.917786
FreeBayes-Mutect2-SomaticSniper-Strelka-Varscan2-Seurat-Lancet-Virmid	8	4	10507.5	4944.5	352.5	471.5	0.943677	0.945291	0.864865	0.917293	4069	0.917782
Lofreq-Mutect-Mutect2-SomaticSniper-Strelka-Lancet-Virmid	7	4	2935	3359.5	1507	680	0.953413	0.948081	0.853583	0.916031	2120.38	0.917777
FreeBayes-Mutect2-Strelka-Lancet-Shimmer-Virmid	6	3	6690.5	2780	241	5703.5	0.948498	0.949212	0.867257	0.906077	3853.75	0.917761
Muse-Mutect-Mutect2-SomaticSniper-Strelka-Seurat-Lancet-Virmid	8	4	1332	2559.5	1726	1624.5	0.95615	0.94964	0.851964	0.913208	1810.5	0.91774
FreeBayes-Lofreq-Mutect2-SomaticSniper-Strelka-Vardict-Lancet-Shimmer-Virmid	9	4	5685.5	3617.5	352.5	4040	0.949733	0.947598	0.864865	0.908752	3423.88	0.917737
FreeBayes-Lofreq-Mutect-Mutect2-Strelka-Seurat-Lancet-Virmid	8	4	2304.5	1916	1244	3303.5	0.954304	0.951099	0.855422	0.910112	2192	0.917734
FreeBayes-Lofreq-Muse-Mutect2-Strelka-Vardict	6	3	275	84.5	2845	5278.5	0.95966	0.95888	0.845679	0.906716	2120.75	0.917734
FreeBayes-Muse-Mutect2-Strelka-Vardict-Seurat-Shimmer-Virmid	8	4	1278.5	5918	1307.5	789	0.956243	0.94377	0.855346	0.915572	2323.25	0.917733
FreeBayes-Muse-Mutect-Mutect2-SomaticSniper-Strelka-Seurat-Lancet-Virmid	9	4	2825	3395	1244	1345	0.953586	0.948029	0.855422	0.913858	2202.25	0.917724
Lofreq-Muse-Mutect-Mutect2-SomaticSniper-Strelka-Vardict-Varscan2-Lancet-Virmid	10	4	1185.5	515	2404.5	3129	0.956429	0.956063	0.847953	0.910448	1808.5	0.917723
Lofreq-Muse-Mutect-Mutect2-SomaticSniper-Strelka-Vardict-Varscan2-Virmid	9	4	1278.5	1484	1759.5	3129	0.956243	0.952339	0.851852	0.910448	1912.75	0.91772
Muse-Mutect-Mutect2-SomaticSniper-Strelka-Varscan2-Virmid	7	3	1185.5	2822.5	1579	2048.5	0.956429	0.949107	0.852853	0.912477	1908.88	0.917717
FreeBayes-Lofreq-Mutect2-Strelka-Vardict-Lancet-Shimmer	7	4	3562.5	723	2013	1624.5	0.952484	0.955171	0.85	0.913208	1980.75	0.917716
FreeBayes-Lofreq-Mutect2-Vardict-Lancet-Shimmer-Virmid	7	3	1731.5	637.5	1579	5071	0.955319	0.955565	0.852853	0.907063	2254.75	0.9177
FreeBayes-Mutect2-Strelka-Vardict-Varscan2-Virmid	6	3	4624	653.5	1691	2184.5	0.951064	0.955497	0.852071	0.91215	2288.25	0.917695
Muse-Mutect2-Strelka-Varscan2-Seurat-Virmid	6	3	2371	3585	352.5	6963	0.954207	0.947651	0.864865	0.904059	3317.88	0.917695
FreeBayes-Lofreq-Muse-Mutect-Mutect2-Varscan2-Lancet-Virmid	8	3	675.5	1272.5	1244	6718	0.957895	0.95302	0.855422	0.904412	2477.5	0.917687
FreeBayes-Lofreq-Muse-Mutect2-SomaticSniper-Strelka-Vardict-Virmid	8	4	198.5	7849	1164.5	1624.5	0.960428	0.940858	0.85623	0.913208	2709.12	0.917681
FreeBayes-Mutect2-SomaticSniper-Strelka-Vardict-Seurat-Lancet-Virmid	8	4	4624	1576.5	820	4119	0.951064	0.952046	0.858859	0.908745	2784.88	0.917678
FreeBayes-Lofreq-Muse-Mutect2-Vardict-Seurat-Lancet-Virmid	8	3	1458.5	328	1691	5904	0.955882	0.957018	0.852071	0.90573	2345.38	0.917675
Lofreq-Muse-Mutect2-SomaticSniper-Strelka-Vardict-Varscan2-Virmid	8	3	3521	891.5	1074.5	4854	0.952582	0.954368	0.856305	0.907407	2585.25	0.917665
Lofreq-Mutect2-SomaticSniper-Strelka-Vardict-Varscan2-Virmid	7	3	8216	1138	1074.5	1248	0.946695	0.953458	0.856305	0.914179	2919.12	0.917659
FreeBayes-Lofreq-Muse-Mutect-Mutect2-Vardict	6	3	494.5	1469	2766.5	1464.5	0.958555	0.952381	0.846154	0.913534	1548.62	0.917656
Lofreq-Muse-Mutect2-Strelka-Varscan2-Shimmer-Virmid	7	3	589	3062	293.5	10576.5	0.958289	0.948638	0.865854	0.89781	3630.25	0.917648
Muse-Mutect-Mutect2-Strelka-Lancet-Virmid	6	3	320.5	245.5	9046.5	3.5	0.959488	0.95756	0.828986	0.924528	2404	0.91764
Muse-Mutect2-Strelka-Vardict-Seurat-Shimmer-Virmid	7	3	1643.5	1125	998.5	6718	0.955508	0.953498	0.857143	0.904412	2621.25	0.91764
Lofreq-Muse-Mutect2-SomaticSniper-Strelka-Vardict-Shimmer-Virmid	8	4	2127	6853	1164.5	471.5	0.954644	0.942394	0.85623	0.917293	2654	0.91764
FreeBayes-Lofreq-Muse-Mutect2-Vardict-Virmid	6	3	107	6160.5	1636.5	1792.5	0.96162	0.943413	0.852564	0.912879	2424.12	0.917619
Lofreq-Mutect-Mutect2-Virmid	4	2	2255.5	2984.5	998.5	3303.5	0.954401	0.948787	0.857143	0.910112	2385.5	0.917611
FreeBayes-Lofreq-Mutect2-Vardict-Seurat-Lancet-Virmid	7	3	706	336	2285	5071	0.957717	0.956942	0.848665	0.907063	2099.5	0.917597
FreeBayes-Muse-Mutect2-SomaticSniper-Strelka-Vardict-Seurat-Virmid	8	4	3028	8668.5	781	280	0.953291	0.939748	0.858934	0.918406	3189.38	0.917595
FreeBayes-Lofreq-Mutect2-Strelka-Vardict-Seurat-Virmid	7	3	3349	1643.5	1074.5	3762	0.952781	0.951844	0.856305	0.909427	2457.25	0.917589
FreeBayes-Lofreq-Mutect-Mutect2-SomaticSniper-Strelka-Vardict-Varscan2-Virmid	9	4	5459.5	1939	1282	1345	0.950053	0.951024	0.855385	0.913858	2506.38	0.91758
Lofreq-Muse-Mutect2-SomaticSniper-Strelka-Seurat	6	3	3087	5603	628.5	2184.5	0.953191	0.944295	0.860681	0.91215	2875.75	0.917579
FreeBayes-Lofreq-Mutect2-SomaticSniper-Strelka-Vardict-Varscan2-Seurat-Virmid	9	4	8797	4640.5	489.5	656	0.945917	0.945778	0.862385	0.916201	3645.75	0.91757
FreeBayes-Mutect-Mutect2-SomaticSniper-Strelka-Varscan2-Lancet-Virmid	8	4	4768.5	1731	1386	1624.5	0.950855	0.951613	0.854545	0.913208	2377.5	0.917555
FreeBayes-Lofreq-Mutect2-SomaticSniper-Strelka-Vardict-Varscan2-Lancet	8	4	5685.5	580.5	1874.5	1464.5	0.949733	0.95583	0.851064	0.913534	2401.25	0.91754
FreeBayes-Lofreq-Muse-Mutect2-Strelka-Vardict-Seurat-Shimmer	8	4	2438.5	3674	885.5	3129	0.954109	0.94751	0.858044	0.910448	2531.75	0.917528
Mutect-Mutect2-SomaticSniper-Virmid	4	2	9473.5	7364	228.5	739	0.945032	0.941652	0.867692	0.915709	4451.25	0.917521
Muse-Mutect2-SomaticSniper-Seurat-Lancet-Virmid	6	3	4044	7095.5	162	5381	0.951768	0.942081	0.869565	0.906667	4170.62	0.91752
Lofreq-Muse-Mutect2-Vardict-Lancet-Shimmer-Virmid	7	3	1879.5	111.5	2116.5	5071	0.955032	0.958554	0.849398	0.907063	2294.62	0.917512
FreeBayes-Lofreq-Mutect2-SomaticSniper-Strelka-Vardict-Lancet-Virmid	8	4	2629.5	762	1119.5	6405.5	0.953813	0.954987	0.856269	0.904943	2729.12	0.917503
FreeBayes-Lofreq-Mutect2-Strelka-Shimmer-Virmid	6	3	198.5	12543	93.5	7717	0.960428	0.933751	0.873065	0.902752	5138	0.917499
FreeBayes-Lofreq-Mutect-Mutect2-Strelka-Vardict-Shimmer-Virmid	8	4	1879.5	1298	1507	4279.5	0.955032	0.952936	0.853583	0.908411	2241	0.91749
FreeBayes-Muse-Mutect2-Lancet-Shimmer-Virmid	6	3	1827.5	8835	428.5	2329.5	0.955128	0.939518	0.863492	0.91182	3355.12	0.91749
FreeBayes-Muse-Mutect-Mutect2-Strelka-Seurat-Lancet-Virmid	8	4	468	1970	2307.5	2329.5	0.958643	0.950967	0.848485	0.91182	1768.75	0.917479
Lofreq-Mutect-Mutect2-SomaticSniper-Strelka-Varscan2-Virmid	7	3	3137.5	2322.5	998.5	3762	0.953092	0.950178	0.857143	0.909427	2555.12	0.91746
FreeBayes-Lofreq-Mutect-Mutect2-Strelka-Vardict-Varscan2-Virmid	8	4	2501.5	604	2335.5	2329.5	0.954011	0.955705	0.848297	0.91182	1942.62	0.917458
FreeBayes-Muse-Mutect2-SomaticSniper-Strelka-Vardict-Seurat-Lancet	8	4	4468	292.5	1995.5	2660	0.951271	0.95725	0.850153	0.911153	2354	0.917457
Lofreq-Muse-Mutect-Mutect2-Strelka-Vardict-Varscan2-Virmid	8	4	355	794	4430	789	0.959315	0.95481	0.840125	0.915572	1592	0.917456
FreeBayes-Lofreq-Mutect2-SomaticSniper-Strelka-Vardict-Varscan2-Seurat-Lancet-Virmid	10	4	8548	1626.5	998.5	1159	0.946259	0.951881	0.857143	0.914498	3083	0.917445
Muse-Mutect2-Strelka-Vardict-Shimmer	5	3	2862.5	4	3760.5	1624.5	0.953514	0.960879	0.842105	0.913208	2062.88	0.917426
Lofreq-Muse-Mutect2-Strelka-Varscan2-Seurat-Virmid	7	3	1149.5	2548.5	309.5	10576.5	0.956522	0.949666	0.865672	0.89781	3646	0.917417
FreeBayes-Muse-Mutect2-Strelka-Seurat	5	3	1731.5	6400	885.5	1624.5	0.955319	0.943089	0.858044	0.913208	2660.38	0.917415
FreeBayes-Lofreq-Mutect-Mutect2-Vardict-Virmid	6	3	1230	1929.5	2188	1624.5	0.956337	0.951055	0.849057	0.913208	1743	0.917414
FreeBayes-Muse-Mutect-Mutect2-Strelka-Vardict-Lancet-Shimmer-Virmid	9	4	494.5	24	4169	3129	0.958555	0.959788	0.840841	0.910448	1954.12	0.917408
Lofreq-Muse-Mutect2-Strelka-Vardict	5	3	21	336	6295.5	1624.5	0.964478	0.956942	0.834891	0.913208	2069.25	0.91738
FreeBayes-Lofreq-Mutect2-Strelka-Vardict-Virmid	6	3	100.5	569	2804.5	5761.5	0.961702	0.955876	0.845921	0.906015	2308.88	0.917379
Muse-Mutect2-SomaticSniper-Strelka-Virmid	5	3	134.5	14939	428.5	961.5	0.961207	0.929745	0.863492	0.915058	4115.88	0.917375
FreeBayes-Lofreq-Muse-Mutect2-SomaticSniper-Vardict-Lancet-Virmid	8	3	2656.5	881	1579	4279.5	0.953782	0.954426	0.852853	0.908411	2349	0.917368
Lofreq-Muse-Mutect2-Strelka-Vardict-Varscan2	6	3	355	6	3694.5	5071	0.959315	0.96063	0.842424	0.907063	2281.62	0.917358
Lofreq-Muse-Mutect2-Seurat-Lancet-Shimmer-Virmid	7	3	589	4505.5	228.5	10829	0.958289	0.945995	0.867692	0.897436	4038	0.917353
Lofreq-Mutect-Mutect2-Strelka-Seurat-Lancet-Virmid	7	4	2862.5	1818.5	3260.5	101.5	0.953514	0.951395	0.844037	0.920455	2010.75	0.91735
FreeBayes-Lofreq-Mutect-Mutect2-SomaticSniper-Strelka-Vardict-Virmid	8	4	2438.5	3127.5	1507	1624.5	0.954109	0.9485	0.853583	0.913208	2174.38	0.91735
FreeBayes-Muse-Mutect2-Strelka-Lancet-Shimmer-Virmid	7	4	2127	8522	675	1020.5	0.954644	0.939945	0.859873	0.914934	3086.12	0.917349
Lofreq-Muse-Mutect2-SomaticSniper-Lancet-Virmid	6	3	652.5	8522	998.5	1197	0.958019	0.939945	0.857143	0.914286	2842.5	0.917348
FreeBayes-Lofreq-Mutect-Mutect2-Strelka-Vardict-Lancet-Shimmer-Virmid	9	4	1230	228	2285	5278.5	0.956337	0.957672	0.848665	0.906716	2255.38	0.917347
FreeBayes-Muse-Mutect2-SomaticSniper-Strelka-Vardict-Varscan2-Seurat-Lancet-Virmid	10	5	3257.5	2959	1899.5	575.5	0.952891	0.948833	0.850932	0.916667	2172.88	0.917331
FreeBayes-Muse-Mutect2-Vardict-Varscan2-Lancet-Virmid	7	3	2255.5	18	4169	1248	0.954401	0.959894	0.840841	0.914179	1922.62	0.917329
FreeBayes-Lofreq-Muse-Mutect2-Strelka-Vardict-Seurat-Lancet	8	4	560	111.5	4307	2329.5	0.958378	0.958554	0.840491	0.91182	1827	0.917311
FreeBayes-Muse-Mutect-Mutect2-Virmid	5	2	10140.5	2331.5	489.5	2048.5	0.944215	0.950157	0.862385	0.912477	3752.5	0.917309
FreeBayes-Lofreq-Mutect2-Strelka-Vardict-Varscan2-Shimmer-Virmid	8	4	5079	2077.5	1507	1159	0.950431	0.950717	0.853583	0.914498	2455.62	0.917307
FreeBayes-Mutect2-SomaticSniper-Strelka-Vardict-Varscan2-Lancet-Virmid	8	4	4839.5	940.5	1244	4119	0.950749	0.954185	0.855422	0.908745	2785.75	0.917275
Lofreq-Muse-Mutect2-SomaticSniper-Strelka-Vardict-Seurat-Lancet-Shimmer	9	4	3841.5	858	1984.5	2184.5	0.952077	0.954566	0.850299	0.91215	2217.12	0.917273
Lofreq-Muse-SomaticSniper-Strelka-Lancet-Virmid	6	3	666	10092.5	1145	471.5	0.957929	0.937613	0.85625	0.917293	3093.75	0.917271
FreeBayes-Muse-Mutect-Mutect2-SomaticSniper-Strelka-Vardict-Virmid	8	4	799	3443	2188	1109.5	0.957447	0.947935	0.849057	0.914611	1884.88	0.917262
FreeBayes-Mutect2-Strelka-Vardict-Varscan2-Seurat-Virmid	7	4	5005	2959	1899.5	248.5	0.950538	0.948833	0.850932	0.918715	2528	0.917254
FreeBayes-Lofreq-Mutect2-Lancet	4	2	2157	1154	934	7574	0.954593	0.953427	0.857988	0.902985	2954.75	0.917248
Mutect2-SomaticSniper-Strelka-Seurat-Virmid	5	3	7729.5	11781	57.5	2108	0.947255	0.934901	0.874618	0.912214	5419	0.917247
Muse-Mutect2-Lancet-Shimmer-Virmid	5	2	451	502.5	1074.5	10576.5	0.95873	0.956102	0.856305	0.89781	3151.12	0.917237
FreeBayes-Lofreq-Muse-Mutect-Mutect2-SomaticSniper-Strelka-Vardict-Lancet-Virmid	10	5	875.5	1970	2917.5	900.5	0.957265	0.950967	0.845426	0.915254	1665.88	0.917228
Lofreq-Muse-Mutect2-SomaticSniper-Strelka-Vardict-Varscan2-Lancet	8	4	2019.5	191	2643.5	3682.5	0.954839	0.957983	0.846626	0.909434	2134.12	0.91722
Lofreq-Mutect-Mutect2-SomaticSniper-Lancet-Virmid	6	3	4839.5	3332	1507	625	0.950749	0.948128	0.853583	0.91635	2575.88	0.917202
Lofreq-Muse-Mutect-Mutect2-SomaticSniper-Varscan2-Lancet-Virmid	8	3	1682.5	1013.5	1244	6963	0.955414	0.953915	0.855422	0.904059	2725.75	0.917202
Lofreq-Mutect-Mutect2-Strelka-Vardict-Shimmer-Virmid	7	4	2935	1757	2917.5	280	0.953413	0.951526	0.845426	0.918406	1972.38	0.917193
Lofreq-Muse-Mutect2-SomaticSniper-Strelka-Lancet-Virmid	7	4	1098	9186	998.5	680	0.956616	0.93898	0.857143	0.916031	2990.62	0.917192
Lofreq-Mutect-Mutect2-Strelka-Lancet-Virmid	6	3	589	277.5	7360	90.5	0.958289	0.957325	0.83237	0.920755	2079.25	0.917185
Lofreq-Mutect2-Lancet-Virmid	4	2	875.5	526.5	1560.5	7877	0.957265	0.956025	0.852941	0.902486	2709.88	0.917179
FreeBayes-Lofreq-Muse-Mutect2-SomaticSniper-Strelka-Seurat-Lancet-Shimmer-Virmid	10	4	4253.5	10074	84.5	5703.5	0.951477	0.937667	0.873494	0.906077	5028.88	0.917179
Lofreq-Muse-Mutect2-Strelka-Vardict-Lancet-Virmid	7	4	718.5	482	2144.5	6028	0.957655	0.956175	0.849231	0.905588	2343.25	0.917162
FreeBayes-Muse-Mutect-Mutect2-SomaticSniper-Strelka-Virmid	7	3	4964	8159.5	196	3894	0.950578	0.940444	0.868502	0.909091	4303.38	0.917154
FreeBayes-Lofreq-Mutect2-Vardict-Varscan2-Lancet-Virmid	7	3	2304.5	209.5	2435	4040	0.954304	0.957784	0.847761	0.908752	2247.25	0.91715
FreeBayes-Lofreq-Muse-Mutect-Mutect2-SomaticSniper-Strelka-Lancet-Shimmer-Virmid	10	4	468	5583	456	7947	0.958643	0.944321	0.863222	0.902394	3613.5	0.917145
FreeBayes-Lofreq-Muse-Mutect2-SomaticSniper-Strelka-Vardict-Seurat	8	4	3775	4199	885.5	2329.5	0.952179	0.946517	0.858044	0.91182	2797.25	0.91714
Muse-Mutect-Mutect2-Strelka-Seurat-Lancet-Virmid	7	4	951	2029.5	4307	122.5	0.957082	0.950834	0.840491	0.920152	1852.5	0.91714
Lofreq-Muse-Mutect-Mutect2-SomaticSniper-Strelka-Seurat-Lancet-Shimmer-Virmid	10	4	799	2867.5	730	7947	0.957447	0.949016	0.859701	0.902394	3085.88	0.91714
FreeBayes-Muse-Mutect-Mutect2-Strelka-Seurat-Lancet-Shimmer-Virmid	9	4	736	2518.5	1244	5904	0.957627	0.949776	0.855422	0.90573	2600.62	0.917139
FreeBayes-Lofreq-Mutect2-Strelka-Seurat	5	3	1731.5	7480	440	4279.5	0.955319	0.941441	0.863354	0.908411	3482.75	0.917131
FreeBayes-Muse-Mutect2-Strelka-Vardict-Lancet-Shimmer	7	4	2629.5	61	2694	3894	0.953813	0.95922	0.846395	0.909091	2319.62	0.91713
FreeBayes-Lofreq-Muse-Mutect-Mutect2-Strelka-Vardict-Lancet-Virmid	9	5	613.5	1700	5084.5	101.5	0.958199	0.951737	0.838095	0.920455	1874.88	0.917121
FreeBayes-Lofreq-Mutect-Mutect2-SomaticSniper-Strelka-Virmid	7	3	3349	8029	171	5904	0.952781	0.940655	0.869301	0.90573	4363.25	0.917117
Lofreq-Mutect2-Strelka-Vardict-Varscan2-Seurat-Virmid	7	4	3648	2077.5	2013	900.5	0.952381	0.950717	0.85	0.915254	2159.75	0.917088
Lofreq-Muse-Mutect-Mutect2-Shimmer-Virmid	6	2	675.5	2388	293.5	12278	0.957895	0.95	0.865854	0.894545	3908.75	0.917073
Lofreq-Muse-Mutect-Mutect2-SomaticSniper-Strelka-Vardict	7	4	987	2190	3660	280	0.956989	0.95045	0.842444	0.918406	1779.25	0.917072
FreeBayes-Muse-Mutect-Mutect2-Strelka	5	3	494.5	2430	3395.5	625	0.958555	0.949932	0.84345	0.91635	1736.25	0.917072
Lofreq-Mutect2-Strelka-Seurat-Shimmer-Virmid	6	3	6048	7289.5	38.5	8741.5	0.949299	0.941756	0.876133	0.901099	5529.38	0.917072
Muse-Mutect-Mutect2-SomaticSniper-Strelka-Vardict-Lancet-Shimmer-Virmid	9	4	2438.5	459.5	3187.5	1464.5	0.954109	0.95633	0.844311	0.913534	1887.5	0.917071
FreeBayes-Muse-Mutect2-Strelka-Vardict	5	3	320.5	68.5	3094.5	6405.5	0.959488	0.959121	0.84472	0.904943	2472.25	0.917068
Lofreq-Mutect-Mutect2-SomaticSniper-Strelka-Lancet-Virmid	7	3	1682.5	992.5	3435.5	789	0.955414	0.953968	0.843305	0.915572	1724.88	0.917065
Lofreq-Mutect-Mutect2-SomaticSniper-Strelka-Vardict-Seurat-Lancet-Virmid	9	4	3911.5	1021	2258.5	1464.5	0.951974	0.953887	0.848837	0.913534	2163.88	0.917058
FreeBayes-Lofreq-Muse-Mutect2-SomaticSniper-Strelka-Vardict-Varscan2-Seurat-Lancet-Virmid	11	4	7493	1469	998.5	2735.5	0.947589	0.952381	0.857143	0.911111	3174	0.917056
Muse-Mutect-Mutect2-Strelka-Varscan2-Lancet-Virmid	7	4	1482	1373	4604	122.5	0.955867	0.952681	0.839506	0.920152	1895.38	0.917052
FreeBayes-Muse-Mutect-Mutect2-SomaticSniper-Strelka-Vardict-Varscan2-Virmid	9	4	2972	1983.5	2335.5	789	0.95339	0.950937	0.848297	0.915572	2020	0.917049
FreeBayes-Lofreq-Muse-Mutect-Mutect2-Strelka-Vardict-Shimmer	8	4	836	1189.5	1928.5	5278.5	0.957356	0.953321	0.850794	0.906716	2308.12	0.917047
Lofreq-Muse-Mutect2-SomaticSniper-Strelka-Vardict-Varscan2-Lancet-Shimmer	9	4	4839.5	572	2116.5	2184.5	0.950749	0.955869	0.849398	0.91215	2428.12	0.917041
FreeBayes-Lofreq-Muse-Mutect2-Vardict-Shimmer-Virmid	7	3	1149.5	5397.5	1164.5	2949	0.956522	0.94462	0.85623	0.910781	2665.12	0.917038
FreeBayes-Muse-Mutect2-Strelka-Vardict-Lancet-Virmid	7	4	951	64	1759.5	9365	0.957082	0.959184	0.851852	0.9	3034.88	0.917029
FreeBayes-Muse-Mutect-Mutect2-Varscan2-Lancet-Virmid	7	3	1643.5	1453.5	1874.5	3894	0.955508	0.952424	0.851064	0.909091	2216.38	0.917022
Lofreq-Mutect-Mutect2-SomaticSniper-Strelka-Lancet	6	3	1278.5	762	3435.5	1464.5	0.956243	0.954987	0.843305	0.913534	1735.12	0.917017
FreeBayes-Mutect-Mutect2-Strelka-Varscan2-Virmid	6	3	3648	2040	1244	3762	0.952381	0.950805	0.855422	0.909427	2673.5	0.917009
Lofreq-Muse-Mutect2-SomaticSniper-Strelka	5	2	230.5	6736	281.5	9937	0.960084	0.942588	0.866279	0.899083	4296.25	0.917008
Lofreq-Mutect2-SomaticSniper-Strelka-Vardict-Seurat-Virmid	7	3	9564.5	1685.5	998.5	1248	0.944915	0.95176	0.857143	0.914179	3374.12	0.916999
Lofreq-Muse-Mutect2-Strelka-Vardict-Shimmer-Virmid	7	4	2336.5	5542	2241	101.5	0.954248	0.944419	0.848875	0.920455	2555.25	0.916999
Lofreq-Mutect2-SomaticSniper-Strelka	4	2	764.5	7113.5	281.5	8207.5	0.957537	0.942035	0.866279	0.902033	4091.75	0.916971
Lofreq-Muse-Mutect-Mutect2-SomaticSniper-Strelka-Lancet-Virmid	8	3	736	874.5	3435.5	2048.5	0.957627	0.954466	0.843305	0.912477	1773.62	0.916969
FreeBayes-Lofreq-Muse-Mutect2-Strelka-Vardict-Seurat-Lancet-Shimmer	9	4	2304.5	349	2804.5	2949	0.954304	0.956866	0.845921	0.910781	2101.75	0.916968
Lofreq-Mutect2-Strelka-Vardict-Lancet-Shimmer-Virmid	7	4	5641	482	707.5	8120	0.949782	0.956175	0.859756	0.902111	3737.62	0.916956
Lofreq-Muse-Mutect2-Strelka-Vardict-Seurat	6	3	524	81	3422	5071	0.958466	0.958916	0.843373	0.907063	2274.5	0.916955
FreeBayes-Lofreq-Muse-Mutect-Mutect2-Lancet	6	3	95.5	1700	4226	1464.5	0.961783	0.951737	0.840764	0.913534	1871.5	0.916955
FreeBayes-Lofreq-Muse-Mutect2-Strelka	5	3	63	6837	2420.5	1020.5	0.962567	0.942404	0.847896	0.914934	2585.25	0.91695
FreeBayes-Lofreq-Muse-Mutect2-SomaticSniper-Strelka-Vardict-Lancet-Shimmer	9	4	2304.5	1980	1282	5071	0.954304	0.950963	0.855385	0.907063	2659.38	0.916929
Lofreq-Muse-Mutect-Mutect2-SomaticSniper-Strelka-Vardict-Seurat-Lancet-Virmid	10	4	2206	1008.5	2258.5	3129	0.954497	0.953927	0.848837	0.910448	2150.5	0.916927
FreeBayes-Lofreq-Muse-Mutect-Mutect2-Strelka-Seurat-Lancet-Shimmer-Virmid	10	4	1114.5	2666.5	820	7717	0.956614	0.949441	0.858859	0.902752	3079.5	0.916916
FreeBayes-Lofreq-Muse-Mutect-Mutect2-SomaticSniper-Strelka-Vardict-Lancet-Shimmer-Virmid	11	5	1278.5	1772.5	2694	1464.5	0.956243	0.951482	0.846395	0.913534	1802.38	0.916914
Lofreq-Muse-Mutect2-SomaticSniper-Vardict-Lancet-Shimmer-Virmid	8	3	4545.5	1251	1094.5	5071	0.951168	0.953091	0.856287	0.907063	2990.5	0.916902
FreeBayes-Lofreq-Muse-Mutect2-Strelka-Vardict-Varscan2-Virmid	8	3	2656.5	1001	1206	6718	0.953782	0.953953	0.855457	0.904412	2895.38	0.916901
Lofreq-Muse-Mutect-Mutect2-Strelka-Vardict-Seurat-Virmid	8	4	355	1417	4430	789	0.959315	0.952551	0.840125	0.915572	1747.75	0.916891
Lofreq-Muse-Mutect-Mutect2-Strelka-Lancet	6	3	55	300	7360	900.5	0.962726	0.957212	0.83237	0.915254	2153.88	0.916891
FreeBayes-Lofreq-Muse-Mutect-Mutect2-SomaticSniper-Strelka-Virmid	8	3	4013.5	7106	171	6718	0.951782	0.942061	0.869301	0.904412	4502.12	0.916889
Lofreq-Muse-Mutect2-SomaticSniper-Strelka-Vardict-Varscan2-Virmid	8	4	3474	3087.5	2188	471.5	0.952586	0.948592	0.849057	0.917293	2305.25	0.916882
Lofreq-Muse-Mutect-Mutect2-Vardict-Shimmer-Virmid	7	3	1781.5	1441	2188	2949	0.955224	0.952466	0.849057	0.910781	2089.88	0.916882
Mutect-Mutect2-Strelka-Vardict-Shimmer-Virmid	6	3	3257.5	254	4064.5	709.5	0.952891	0.957512	0.841176	0.915888	2071.38	0.916867
FreeBayes-Muse-Mutect-Mutect2-Strelka-Varscan2-Lancet-Virmid	8	4	1781.5	1316.5	2455	2329.5	0.955224	0.952851	0.847561	0.91182	1970.62	0.916864
FreeBayes-Lofreq-Muse-Mutect2-Strelka-Vardict-Varscan2-Seurat-Lancet-Shimmer-Virmid	11	5	2566.5	2077.5	2335.5	1159	0.953912	0.950717	0.848297	0.914498	2034.62	0.916856
FreeBayes-Lofreq-Muse-Mutect-Mutect2-Strelka-Vardict-Lancet-Shimmer-Virmid	10	5	1332	1499	2917.5	1464.5	0.95615	0.952295	0.845426	0.913534	1803.25	0.916851
FreeBayes-Lofreq-Mutect-Mutect2-Varscan2-Lancet-Virmid	7	3	2206	1166	1244	6963	0.954497	0.953405	0.855422	0.904059	2894.75	0.916846
FreeBayes-Muse-Mutect-Mutect2-Strelka-Varscan2-Virmid	7	3	2157	1867.5	1244	5703.5	0.954593	0.951274	0.855422	0.906077	2743	0.916842
FreeBayes-Muse-Mutect2-SomaticSniper-Strelka-Vardict-Seurat-Lancet-Shimmer-Virmid	10	5	2566.5	6351	1307.5	1020.5	0.953912	0.943141	0.855346	0.914934	2811.38	0.916833
FreeBayes-Lofreq-Muse-Mutect2-Strelka-Vardict-Varscan2-Seurat-Lancet-Virmid	10	5	987	1596	3555.5	789	0.956989	0.951996	0.842767	0.915572	1731.88	0.916831
Lofreq-Muse-Mutect-Mutect2-Strelka-Vardict-Varscan2-Shimmer-Virmid	9	4	589	890	2144.5	6103.5	0.958289	0.954383	0.849231	0.90538	2431.75	0.916821
Lofreq-Mutect-Mutect2-SomaticSniper-Strelka-Vardict-Varscan2-Lancet-Virmid	9	4	4925	730.5	2404.5	1464.5	0.950644	0.955145	0.847953	0.913534	2381.12	0.916819
FreeBayes-Muse-Mutect-Mutect2-SomaticSniper-Strelka-Vardict-Lancet-Shimmer-Virmid	10	5	2501.5	1857	2188	1792.5	0.954011	0.951307	0.849057	0.912879	2084.75	0.916813
Lofreq-Muse-Mutect-Mutect2-SomaticSniper	5	2	1404	2495.5	1621.5	4040	0.955975	0.949821	0.852665	0.908752	2390.25	0.916803
FreeBayes-Lofreq-Muse-Mutect-Mutect2-SomaticSniper-Strelka-Vardict-Varscan2-Lancet-Virmid	11	4	2825	781.5	2404.5	2949	0.953586	0.954884	0.847953	0.910781	2240	0.916801
FreeBayes-Lofreq-Muse-Mutect2-SomaticSniper-Strelka-Vardict-Seurat-Lancet-Virmid	10	5	951	4096	2377.5	900.5	0.957082	0.946751	0.848101	0.915254	2081.25	0.916797
Muse-Mutect-Mutect2-Strelka-Vardict-Lancet-Shimmer-Virmid	8	4	2501.5	36.5	4500.5	1464.5	0.954011	0.959681	0.839879	0.913534	2125.75	0.916776
Muse-Mutect-Mutect2-Shimmer-Virmid	5	2	1597.5	2777	560.5	8946.5	0.955603	0.949213	0.861538	0.900735	3470.38	0.916772
Mutect2-Strelka-Seurat-Shimmer-Virmid	5	3	10656	9995.5	49.5	3129	0.943478	0.937782	0.87538	0.910448	5957.5	0.916772
Muse-Mutect2-Strelka-Vardict-Seurat-Lancet-Shimmer	7	4	3562.5	153.5	3455.5	1624.5	0.952484	0.958296	0.843077	0.913208	2199	0.916766
FreeBayes-Lofreq-Mutect2-SomaticSniper-Strelka-Vardict-Varscan2-Seurat-Lancet-Virmid	10	5	6791	2959	1403.5	900.5	0.948387	0.948833	0.854489	0.915254	3013.5	0.916741
FreeBayes-Lofreq-Muse-Mutect-Mutect2-Strelka-Lancet	7	4	336.5	1700	5453.5	248.5	0.959402	0.951737	0.837061	0.918715	1934.62	0.916728
Muse-Mutect-Mutect2-SomaticSniper-Strelka-Varscan2-Lancet-Shimmer-Virmid	9	4	2566.5	1428.5	1244	6311	0.953912	0.952509	0.855422	0.905028	2887.5	0.916718
Muse-Mutect-Mutect2-Strelka-Vardict-Shimmer-Virmid	7	3	494.5	188	4064.5	3894	0.958555	0.958005	0.841176	0.909091	2160.25	0.916707
FreeBayes-Lofreq-Muse-Mutect-Mutect2-Strelka-Vardict-Varscan2-Lancet-Virmid	10	4	468	162	4064.5	4040	0.958643	0.958205	0.841176	0.908752	2183.62	0.916694
FreeBayes-Lofreq-Muse-Mutect2-SomaticSniper-Vardict-Varscan2-Seurat-Lancet-Virmid	10	4	6924.5	2645	1403.5	1159	0.948258	0.949486	0.854489	0.914498	3033	0.916683
Mutect2-Strelka-Varscan2-Seurat-Virmid	5	3	9603.5	4366.5	352.5	2949	0.944865	0.946188	0.864865	0.910781	4317.88	0.916675
FreeBayes-Lofreq-Muse-Mutect2-Strelka-Vardict-Lancet	7	4	613.5	200.5	4738.5	2493	0.958199	0.957871	0.839117	0.911488	2011.38	0.916669
FreeBayes-Lofreq-Muse-Mutect-Mutect2-SomaticSniper-Strelka-Vardict-Varscan2	9	4	3703.5	778	2498	2184.5	0.95228	0.954891	0.847352	0.91215	2291	0.916668
FreeBayes-Lofreq-Muse-Mutect-Mutect2-SomaticSniper-Strelka-Lancet	8	4	320.5	1657	3920	1464.5	0.959488	0.951824	0.841772	0.913534	1840.5	0.916654
FreeBayes-Lofreq-Mutect2-SomaticSniper-Strelka-Lancet-Shimmer-Virmid	8	4	2695.5	13083	162	3129	0.953714	0.932853	0.869565	0.910448	4767.38	0.916645
Lofreq-Muse-Strelka-Virmid	4	2	38	10366.5	998.5	4040	0.963519	0.937163	0.857143	0.908752	3860.75	0.916644
Lofreq-Muse-Strelka-Lancet-Virmid	5	3	149	10053	2917.5	23.5	0.960954	0.937699	0.845426	0.922495	3285.75	0.916644
FreeBayes-Mutect2-Strelka-Seurat-Lancet	5	3	8216	762	998.5	4716.5	0.946695	0.954987	0.857143	0.907721	3673.25	0.916636
Lofreq-Muse-Mutect2-SomaticSniper-Vardict-Varscan2-Lancet-Virmid	8	3	6199	599.5	1363.5	5071	0.949153	0.955721	0.854599	0.907063	3308.25	0.916634
FreeBayes-Lofreq-Muse-Mutect2-Strelka-Vardict-Varscan2-Lancet	8	4	589	78.5	4604	3486	0.958289	0.95894	0.839506	0.909774	2189.38	0.916627
Muse-Mutect-Mutect2-SomaticSniper-Strelka-Lancet-Virmid	7	3	764.5	833.5	5549.5	394.5	0.957537	0.954685	0.836676	0.917603	1885.5	0.916625
FreeBayes-Mutect2-SomaticSniper-Strelka-Seurat-Lancet-Virmid	7	4	3320.5	11075.5	76	7096.5	0.95279	0.935996	0.873846	0.903846	5392.12	0.91662
FreeBayes-Lofreq-Muse-Lancet-Virmid	5	2	1507	8546	440	4854	0.955789	0.939901	0.863354	0.907407	3836.75	0.916613
Muse-Mutect2-Vardict-Shimmer-Virmid	5	2	1507	619	2956.5	3564.5	0.955789	0.955652	0.845238	0.909761	2161.75	0.91661
FreeBayes-Lofreq-Muse-Mutect2-Vardict-Seurat-Virmid	7	3	2734.5	4157	1307.5	2949	0.953684	0.946613	0.855346	0.910781	2787	0.916606
FreeBayes-Lofreq-Muse-Mutect2-Vardict-Lancet-Shimmer	7	3	451	221.5	2643.5	7391.5	0.95873	0.957709	0.846626	0.903346	2676.88	0.916603
FreeBayes-Lofreq-Mutect-Mutect2-SomaticSniper-Strelka-Vardict-Varscan2-Lancet-Virmid	10	4	3648	1008.5	2404.5	2184.5	0.952381	0.953927	0.847953	0.91215	2311.38	0.916603
Lofreq-Muse-Mutect2-SomaticSniper-Strelka-Vardict-Seurat-Virmid	8	3	5811	1506	998.5	4854	0.94958	0.952257	0.857143	0.907407	3292.38	0.916597
FreeBayes-Lofreq-Muse-Mutect2-Strelka-Vardict-Varscan2-Lancet-Shimmer	9	4	2371	176.5	3037	3894	0.954207	0.958094	0.844985	0.909091	2369.62	0.916594
FreeBayes-Muse-Mutect-Mutect2-Strelka-Vardict-Varscan2-Virmid	8	4	799	920.5	4110	1464.5	0.957447	0.95426	0.841121	0.913534	1823.5	0.916591
Lofreq-Muse-Mutect2-Strelka-Vardict-Seurat-Lancet-Shimmer	8	4	634.5	392	4004.5	3303.5	0.95811	0.956676	0.841463	0.910112	2083.62	0.91659
FreeBayes-Lofreq-Mutect-Mutect2-Strelka-Varscan2-Virmid	7	3	2734.5	1766.5	730	8563.5	0.953684	0.951491	0.859701	0.90146	3448.62	0.916584
Lofreq-Mutect-Mutect2-Strelka-Vardict-Lancet-Shimmer-Virmid	8	4	5079	179.5	3187.5	1464.5	0.950431	0.958057	0.844311	0.913534	2477.62	0.916583
FreeBayes-Lofreq-Mutect2-SomaticSniper-Strelka-Virmid	6	3	177	17931	93.5	4279.5	0.960596	0.924256	0.873065	0.908411	5620.25	0.916582
Lofreq-Mutect2-Strelka-Vardict-Seurat-Shimmer-Virmid	7	4	4578	5437.5	1307.5	900.5	0.95114	0.94457	0.855346	0.915254	3055.88	0.916577
FreeBayes-Lofreq-Mutect2-SomaticSniper-Strelka-Seurat-Virmid	7	3	8083	13484.5	5.5	4641.5	0.94682	0.932211	0.879518	0.907749	6553.62	0.916574
Muse-Mutect2-SomaticSniper-Strelka-Vardict-Shimmer-Virmid	7	3	3703.5	4034.5	934	3894	0.95228	0.946868	0.857988	0.909091	3141.5	0.916557
Muse-Mutect2-Strelka-Vardict-Varscan2	5	3	2695.5	2	5182	1624.5	0.953714	0.96137	0.83792	0.913208	2376	0.916553
FreeBayes-Lofreq-Mutect2-Strelka-Vardict-Seurat-Virmid	7	4	666	4900	1788	2660	0.957929	0.945372	0.851735	0.911153	2503.5	0.916547
Mutect2-Strelka-Lancet-Shimmer-Virmid	5	3	8425	785	352.5	9365	0.946448	0.954867	0.864865	0.9	4731.88	0.916545
FreeBayes-Mutect-Mutect2-SomaticSniper-Strelka-Virmid	6	3	5895.5	9766.5	196	3303.5	0.949474	0.938085	0.868502	0.910112	4790.38	0.916543
Lofreq-Muse-Mutect-Mutect2-SomaticSniper-Strelka-Vardict-Varscan2-Shimmer-Virmid	10	4	3087	1617.5	1482.5	4854	0.953191	0.951915	0.853659	0.907407	2760.25	0.916543
FreeBayes-Muse-Mutect-Mutect2-Strelka-Varscan2-Seurat-Lancet-Virmid	9	4	1114.5	1402.5	1851.5	5904	0.956614	0.952594	0.85119	0.90573	2568.12	0.916532
Lofreq-Muse-Mutect2-Strelka-Seurat-Lancet-Shimmer	7	3	524	1523	599.5	12455.5	0.958466	0.952214	0.861272	0.894161	3775.5	0.916528
Lofreq-Muse-Mutect-Mutect2-Strelka-Vardict-Virmid	7	3	295.5	297	5532	2048.5	0.959574	0.957243	0.836795	0.912477	2043.25	0.916522
FreeBayes-Muse-Mutect2-Strelka-Vardict-Seurat-Lancet	7	4	589	14	4971.5	3894	0.958289	0.960177	0.838509	0.909091	2367.12	0.916516
Lofreq-Mutect2-SomaticSniper-Strelka-Varscan2-Lancet-Shimmer-Virmid	8	4	8824	4505.5	800	900.5	0.945887	0.945995	0.858896	0.915254	3757.5	0.916508
Lofreq-Muse-Mutect-Mutect2-SomaticSniper-Strelka-Seurat-Virmid	8	3	4964	4328	468	5703.5	0.950578	0.946246	0.863095	0.906077	3865.88	0.916499
FreeBayes-Mutect-Mutect2-Lancet-Shimmer-Virmid	6	3	5685.5	3575.5	560.5	5071	0.949733	0.947653	0.861538	0.907063	3723.12	0.916497
Lofreq-Muse-Mutect-Mutect2-Strelka-Seurat-Lancet-Shimmer-Virmid	9	4	320.5	2096.5	1244	9157	0.959488	0.950673	0.855422	0.900369	3204.5	0.916488
Lofreq-Muse-Mutect2-Strelka-Vardict-Lancet-Shimmer	7	4	2228	650.5	3555.5	1624.5	0.954447	0.955516	0.842767	0.913208	2014.62	0.916484
Lofreq-Muse-Mutect-Mutect2-SomaticSniper-Strelka-Vardict-Seurat-Virmid	9	4	1731.5	3247.5	1759.5	3129	0.955319	0.948307	0.851852	0.910448	2466.88	0.916481
FreeBayes-Lofreq-Muse-Mutect2-Strelka-Varscan2	6	3	799	2272	2188	3894	0.957447	0.950291	0.849057	0.909091	2288.25	0.916471
Lofreq-Mutect-Mutect2-SomaticSniper-Strelka-Seurat-Virmid	7	3	6088.5	4640.5	468	4641.5	0.94926	0.945778	0.863095	0.907749	3959.62	0.916471
Lofreq-Muse-Mutect2-Strelka-Varscan2	5	3	686	2404.5	4226	471.5	0.957838	0.949977	0.840764	0.917293	1947	0.916468
Muse-Mutect2-Strelka-Vardict-Lancet-Shimmer-Virmid	7	4	4659	97	1759.5	6842.5	0.951034	0.958758	0.851852	0.904215	3339.5	0.916465
FreeBayes-Lofreq-Muse-Mutect2-Vardict-Varscan2-Virmid	7	3	2206	1166	2917.5	2048.5	0.954497	0.953405	0.845426	0.912477	2084.5	0.916451
FreeBayes-Mutect-Mutect2-SomaticSniper-Strelka-Seurat-Lancet-Virmid	8	4	7111	3903	1244	900.5	0.948038	0.947085	0.855422	0.915254	3289.62	0.91645
Lofreq-Muse-Mutect-Mutect2-SomaticSniper-Strelka-Vardict-Shimmer	8	4	1947	1621	1928.5	4501.5	0.954936	0.95191	0.850794	0.908068	2499.5	0.916427
Muse-Mutect-Mutect2-Lancet-Shimmer-Virmid	6	3	3971	3178.5	1507	2329.5	0.951872	0.948416	0.853583	0.91182	2746.5	0.916423
Lofreq-Muse-Mutect-Mutect2	4	2	31	2170	4226	3129	0.963983	0.950495	0.840764	0.910448	2389	0.916423
FreeBayes-Lofreq-Muse-Mutect2-SomaticSniper-Strelka-Vardict-Varscan2-Seurat-Lancet-Shimmer-Virmid	12	5	6374.5	2645	1598	1159	0.948936	0.949486	0.852761	0.914498	2944.12	0.91642
FreeBayes-Lofreq-Muse-Mutect-Mutect2-Strelka-Vardict-Seurat-Virmid	9	4	1643.5	1259	2335.5	4040	0.955508	0.953062	0.848297	0.908752	2319.5	0.916405
FreeBayes-Mutect-Mutect2-SomaticSniper-Lancet-Virmid	6	3	5459.5	3115.5	394	7660	0.950053	0.948509	0.864198	0.902857	4157.25	0.916404
Lofreq-Muse-Mutect-Mutect2-SomaticSniper-Strelka-Seurat-Virmid	8	4	875.5	5199.5	2694	529	0.957265	0.944946	0.846395	0.916981	2324.5	0.916397
FreeBayes-Muse-Mutect2-SomaticSniper-Strelka-Vardict-Varscan2-Seurat-Lancet-Virmid	10	4	9250.5	1364	1560.5	1159	0.945378	0.952715	0.852941	0.914498	3333.5	0.916383
FreeBayes-Lofreq-Mutect-Mutect2-Strelka-Seurat-Lancet-Shimmer-Virmid	9	4	3028	2890	820	6718	0.953291	0.94897	0.858859	0.904412	3364	0.916383
FreeBayes-Lofreq-Muse-Mutect-Mutect2-SomaticSniper-Strelka-Vardict-Lancet-Shimmer	10	5	1827.5	1681	2574	2493	0.955128	0.95178	0.847134	0.911488	2143.88	0.916382
Lofreq-Mutect-Mutect2-Strelka-Varscan2-Lancet-Virmid	7	4	3737	1499	4307	101.5	0.952278	0.952295	0.840491	0.920455	2411.12	0.91638
Lofreq-Mutect-Mutect2-SomaticSniper-Strelka-Vardict-Shimmer	7	4	5300	2609.5	1928.5	1020.5	0.950216	0.94955	0.850794	0.914934	2714.62	0.916373
FreeBayes-Lofreq-Muse-Mutect-Mutect2-Vardict-Shimmer-Virmid	8	3	1550.5	1672.5	1507	6718	0.955696	0.951786	0.853583	0.904412	2862	0.916369
Lofreq-Mutect2-SomaticSniper-Strelka-Vardict-Seurat-Lancet-Shimmer	8	4	8579	1092.5	1984.5	900.5	0.946237	0.953642	0.850299	0.915254	3139.12	0.916358
Lofreq-Muse-Mutect2-SomaticSniper-Strelka-Vardict-Seurat-Lancet-Shimmer-Virmid	10	5	3474	4606.5	1788	900.5	0.952586	0.945848	0.851735	0.915254	2692.25	0.916356
FreeBayes-Muse-Mutect-Mutect2-SomaticSniper-Strelka-Lancet-Shimmer-Virmid	9	4	799	5961.5	800	6103.5	0.957447	0.9437	0.858896	0.90538	3416	0.916356
FreeBayes-Lofreq-Muse-Mutect2-SomaticSniper-Strelka-Vardict-Varscan2-Lancet-Shimmer-Virmid	11	5	4121.5	2528	2694	394.5	0.951665	0.949731	0.846395	0.917603	2434.5	0.916348
FreeBayes-Lofreq-Muse-Mutect-Mutect2-SomaticSniper-Strelka-Vardict-Varscan2-Lancet-Shimmer-Virmid	12	5	2371	1272.5	2845	2048.5	0.954207	0.95302	0.845679	0.912477	2134.25	0.916346
Muse-Mutect-Mutect2-SomaticSniper-Strelka-Vardict-Shimmer-Virmid	8	4	2566.5	3712.5	2188	1020.5	0.953912	0.947463	0.849057	0.914934	2371.88	0.916341
FreeBayes-Mutect2-Strelka-Vardict-Seurat-Shimmer-Virmid	7	4	5079	7849	1307.5	248.5	0.950431	0.940858	0.855346	0.918715	3621	0.916337
FreeBayes-Muse-Mutect-Mutect2-Strelka-Varscan2-Lancet-Shimmer-Virmid	9	4	2371	1428.5	1386	6963	0.954207	0.952509	0.854545	0.904059	3037.12	0.91633
Lofreq-Muse-Mutect2-SomaticSniper-Vardict-Seurat-Lancet-Virmid	8	3	6829.5	881	1206	5071	0.948367	0.954426	0.855457	0.907063	3496.88	0.916328
Mutect-Mutect2-SomaticSniper-Strelka-Seurat-Virmid	6	3	8797	5922	1094.5	197.5	0.945917	0.94375	0.856287	0.919325	4002.75	0.91632
FreeBayes-Lofreq-Muse-Mutect-Mutect2-Strelka-Varscan2-Virmid	8	3	2656.5	1604.5	730	9441	0.953782	0.951957	0.859701	0.899818	3608	0.916315
FreeBayes-Lofreq-Muse-Mutect-Mutect2-SomaticSniper-Strelka-Vardict-Varscan2-Lancet-Virmid	11	5	1278.5	907.5	4110	1464.5	0.956243	0.954301	0.841121	0.913534	1940.12	0.9163
Muse-Mutect-Mutect2-Strelka-Vardict-Seurat-Virmid	7	4	613.5	2583.5	6011.5	41.5	0.958199	0.949595	0.835443	0.921905	2312.5	0.916286
Lofreq-Muse-Mutect2-Lancet-Shimmer	5	2	29.5	798	528.5	16937.5	0.964059	0.954805	0.86217	0.884058	4573.38	0.916273
Lofreq-Muse-Mutect2-Seurat	4	2	695	4026.5	1307.5	6311	0.957806	0.946895	0.855346	0.905028	3085	0.916269
Lofreq-Muse-SomaticSniper-Strelka-Seurat-Lancet-Virmid	7	3	2371	8811.5	998.5	1248	0.954207	0.939543	0.857143	0.914179	3357.25	0.916268
Lofreq-Muse-Mutect-Mutect2-SomaticSniper-Strelka-Shimmer-Virmid	8	3	494.5	7626	235.5	10576.5	0.958555	0.941228	0.86747	0.89781	4733.12	0.916266
Lofreq-Mutect2-Strelka-Vardict-Seurat-Lancet-Virmid	7	4	1622	310	1726	9088.5	0.95558	0.957137	0.851964	0.900383	3186.62	0.916266
Mutect-Mutect2-SomaticSniper-Strelka-Seurat-Lancet-Shimmer-Virmid	8	4	4121.5	3972	1094.5	3303.5	0.951665	0.94699	0.856287	0.910112	3122.88	0.916264
Lofreq-Mutect-Mutect2-SomaticSniper	4	2	3648	3490.5	1621.5	2184.5	0.952381	0.947842	0.852665	0.91215	2736.12	0.916259
FreeBayes-Mutect2-SomaticSniper-Strelka-Lancet-Virmid	6	3	3841.5	4909.5	155.5	10605.5	0.952077	0.945343	0.869822	0.897727	4878	0.916242
FreeBayes-Muse-Mutect-Mutect2-Vardict-Lancet-Virmid	7	3	736	48.5	5896.5	2184.5	0.957627	0.959364	0.835821	0.91215	2216.38	0.91624
Lofreq-Mutect-Mutect2-Strelka-Vardict-Seurat-Virmid	7	4	652.5	1580.5	5624.5	280	0.958019	0.952039	0.836478	0.918406	2034.38	0.916236
FreeBayes-Lofreq-Mutect-Mutect2-SomaticSniper-Strelka-Lancet-Shimmer-Virmid	9	4	2371	5900	456	7197	0.954207	0.9438	0.863222	0.903704	3981	0.916233
FreeBayes-Lofreq-Muse-Mutect2-Strelka-Vardict-Varscan2-Seurat	8	4	3841.5	1272.5	2498	2048.5	0.952077	0.95302	0.847352	0.912477	2415.12	0.916231
Muse-Mutect-Mutect2-SomaticSniper-Strelka-Seurat-Lancet-Shimmer-Virmid	9	4	1827.5	3159	1094.5	6311	0.955128	0.948454	0.856287	0.905028	3098	0.916224
Muse-Mutect-Mutect2-SomaticSniper-Strelka-Shimmer-Virmid	7	3	524	9114	456	6963	0.958466	0.939138	0.863222	0.904059	4264.25	0.916221
FreeBayes-Lofreq-Mutect2-Strelka-Vardict-Varscan2-Seurat-Lancet-Shimmer-Virmid	10	5	5951.5	2763	2335.5	337.5	0.949408	0.949259	0.848297	0.91791	2846.88	0.916219
FreeBayes-Muse-Mutect-Mutect2-Strelka-Vardict-Seurat-Virmid	8	4	1149.5	1929.5	3328.5	1464.5	0.956522	0.951055	0.84375	0.913534	1968	0.916215
FreeBayes-Mutect-Mutect2-Strelka-Lancet-Shimmer-Virmid	7	4	7729.5	3359.5	904.5	2493	0.947255	0.948081	0.858025	0.911488	3621.62	0.916212
FreeBayes-Lofreq-Muse-Mutect-Mutect2-Strelka-Virmid	7	4	9	8278	4880.5	122.5	0.965665	0.940319	0.83871	0.920152	3322.5	0.916211
Lofreq-Muse-Mutect-Mutect2-Seurat-Lancet-Virmid	7	3	799	1453.5	2455	4854	0.957447	0.952424	0.847561	0.907407	2390.38	0.91621
Muse-Mutect-Mutect2-Vardict-Shimmer-Virmid	6	3	3197.5	2212.5	3153	529	0.952991	0.950406	0.844444	0.916981	2273	0.916206
Lofreq-Mutect-Mutect2-SomaticSniper-Lancet-Shimmer-Virmid	7	3	4839.5	2559.5	489.5	8207.5	0.950749	0.94964	0.862385	0.902033	4024	0.916202
FreeBayes-Lofreq-Muse-Mutect-Mutect2-Vardict-Lancet-Virmid	8	4	1278.5	1700	5084.5	248.5	0.956243	0.951737	0.838095	0.918715	2077.88	0.916197
Muse-Mutect2-SomaticSniper-Strelka-Vardict-Varscan2-Lancet-Shimmer	8	4	10290	324	2307.5	900.5	0.943966	0.957061	0.848485	0.915254	3455.5	0.916191
FreeBayes-Muse-Strelka-Seurat-Lancet-Virmid	6	3	764.5	7183.5	2116.5	709.5	0.957537	0.941918	0.849398	0.915888	2693.5	0.916185
FreeBayes-Lofreq-Mutect-Mutect2-Strelka-Vardict-Varscan2-Lancet-Virmid	9	4	1731.5	170.5	4064.5	3303.5	0.955319	0.958131	0.841176	0.910112	2317.5	0.916185
Muse-Mutect2-Strelka-Vardict-Seurat-Lancet-Virmid	7	4	666	136.5	3260.5	6842.5	0.957929	0.958444	0.844037	0.904215	2726.38	0.916156
FreeBayes-Mutect-Mutect2-Strelka-Vardict-Virmid	6	3	2157	467	4388.5	1464.5	0.954593	0.956255	0.840237	0.913534	2119.25	0.916155
Lofreq-Muse-Mutect-Mutect2-SomaticSniper-Vardict-Virmid	7	3	3703.5	3553.5	2188	789	0.95228	0.947698	0.849057	0.915572	2558.5	0.916152
FreeBayes-Lofreq-Mutect2-SomaticSniper-Strelka-Seurat-Lancet-Shimmer-Virmid	9	4	7979.5	11882.5	84.5	3762	0.946921	0.934763	0.873494	0.909427	5927.12	0.916151
FreeBayes-Lofreq-Muse-Mutect-Mutect2-Strelka-Varscan2-Lancet-Shimmer-Virmid	10	4	764.5	1543	1244	9717.5	0.957537	0.952168	0.855422	0.899452	3317.25	0.916145
FreeBayes-Lofreq-Muse-Mutect2-SomaticSniper-Vardict-Lancet	7	3	1507	285	3455.5	4279.5	0.955789	0.957288	0.843077	0.908411	2381.75	0.916141
Lofreq-Muse-Mutect-Mutect2-Strelka-Vardict-Shimmer	7	4	652.5	2004.5	3660	1624.5	0.958019	0.950879	0.842444	0.913208	1985.38	0.916137
FreeBayes-Mutect-Mutect2-Strelka-Vardict-Lancet-Shimmer-Virmid	8	4	3197.5	88.5	4169	2329.5	0.952991	0.958831	0.840841	0.91182	2446.12	0.916121
FreeBayes-Lofreq-Muse-Mutect-Mutect2-Strelka-Vardict-Varscan2-Shimmer-Virmid	10	4	1149.5	964.5	1598	8741.5	0.956522	0.954079	0.852761	0.901099	3113.38	0.916115
Lofreq-Mutect-Mutect2-SomaticSniper-Strelka-Vardict-Virmid	7	3	2304.5	1160	3121.5	2184.5	0.954304	0.953418	0.844575	0.91215	2192.62	0.916111
Muse-Mutect2-SomaticSniper-Virmid	4	2	1149.5	15319	428.5	836	0.956522	0.929026	0.863492	0.915385	4433.25	0.916106
FreeBayes-Mutect-Mutect2-Virmid	4	2	11044	3789.5	489.5	2329.5	0.942887	0.947321	0.862385	0.91182	4413.12	0.916103
Muse-Mutect2-Strelka-Seurat-Lancet-Shimmer-Virmid	7	3	1230	1251	1180.5	9717.5	0.956337	0.953091	0.855491	0.899452	3344.75	0.916093
FreeBayes-Muse-Mutect2-Vardict-Virmid	5	2	6018	1108	2956.5	656	0.949328	0.953579	0.845238	0.916201	2684.62	0.916087
Mutect-Mutect2-SomaticSniper-Strelka-Shimmer-Virmid	6	3	4044	9474	456	2949	0.951768	0.938557	0.863222	0.910781	4230.75	0.916082
FreeBayes-Mutect-Mutect2-Strelka-Seurat-Lancet-Shimmer-Virmid	8	4	4704	2959	1244	3894	0.950959	0.948833	0.855422	0.909091	3200.25	0.916076
Lofreq-Mutect-Mutect2-Strelka-Vardict-Varscan2-Virmid	7	4	2127	805	5624.5	280	0.954644	0.954769	0.836478	0.918406	2209.12	0.916074
FreeBayes-Lofreq-Mutect-Mutect2-Strelka-Vardict-Shimmer	7	4	3320.5	1499	1928.5	4279.5	0.95279	0.952295	0.850794	0.908411	2756.88	0.916072
Lofreq-Muse-Mutect-Mutect2-Vardict-Virmid	6	3	1278.5	1948.5	3920	900.5	0.956243	0.951011	0.841772	0.915254	2011.88	0.91607
FreeBayes-Lofreq-Mutect2-Strelka-Vardict-Lancet-Virmid	7	4	1569.5	482	1119.5	11447.5	0.955676	0.956175	0.856269	0.896154	3654.62	0.916068
Muse-Mutect-Mutect2-SomaticSniper-Strelka-Vardict-Seurat-Virmid	8	4	1781.5	4086	2498	1020.5	0.955224	0.946756	0.847352	0.914934	2346.5	0.916066
Lofreq-Muse-Mutect-Mutect2-Strelka-Vardict-Varscan2-Lancet-Virmid	9	4	524	111.5	5532	3129	0.958466	0.958554	0.836795	0.910448	2324.12	0.916066
FreeBayes-Lofreq-Muse-Mutect2-Strelka-Vardict-Seurat	7	4	379.5	2831	2766.5	3486	0.959227	0.949076	0.846154	0.909774	2365.75	0.916058
FreeBayes-Lofreq-Muse-Mutect2-SomaticSniper-Strelka-Vardict-Seurat-Lancet-Shimmer	10	5	3257.5	4880	1417	2493	0.952891	0.945422	0.85443	0.911488	3011.88	0.916058
Muse-Mutect2-Vardict-Varscan2-Virmid	5	2	2656.5	206	4064.5	2556	0.953782	0.957808	0.841176	0.911439	2370.75	0.916051
Lofreq-Muse-Mutect2-Vardict-Shimmer-Virmid	6	3	1021	5222	2241	1464.5	0.956897	0.944896	0.848875	0.913534	2487.12	0.91605
Lofreq-Muse-Mutect2-Vardict-Varscan2-Seurat-Virmid	7	3	1781.5	1852.5	1507	6963	0.955224	0.951318	0.853583	0.904059	3026	0.916046
FreeBayes-Lofreq-Muse-Mutect-Mutect2-SomaticSniper-Vardict-Lancet-Virmid	9	4	2371	1948.5	2917.5	1464.5	0.954207	0.951011	0.845426	0.913534	2175.38	0.916044
Mutect2-SomaticSniper-Strelka-Vardict-Seurat-Virmid	6	3	10397.5	1303.5	1074.5	2660	0.943796	0.952921	0.856305	0.911153	3858.88	0.916044
FreeBayes-Lofreq-Mutect2-SomaticSniper-Strelka-Vardict-Seurat-Lancet-Shimmer-Virmid	10	5	6791	6970	1145	471.5	0.948387	0.942238	0.85625	0.917293	3844.38	0.916042
FreeBayes-Mutect2-SomaticSniper-Strelka-Vardict-Varscan2-Seurat-Lancet-Virmid	9	4	10245	1862	1560.5	709.5	0.944034	0.951294	0.852941	0.915888	3594.25	0.916039
FreeBayes-Mutect-Mutect2-SomaticSniper-Strelka-Lancet-Virmid	7	4	3257.5	3144.5	628.5	8120	0.952891	0.948463	0.860681	0.902111	3787.62	0.916037
FreeBayes-Muse-Mutect2-SomaticSniper-Strelka-Vardict-Virmid	7	3	4964	4540.5	998.5	3129	0.950578	0.945958	0.857143	0.910448	3408	0.916032
FreeBayes-Lofreq-Muse-Strelka-Seurat-Lancet-Virmid	7	3	1114.5	6085.5	1579	2735.5	0.956614	0.943548	0.852853	0.911111	2878.62	0.916032
FreeBayes-Lofreq-Muse-Mutect2-Strelka-Vardict-Seurat-Virmid	8	3	5538.5	1643.5	1074.5	5703.5	0.949896	0.951844	0.856305	0.906077	3490	0.91603
FreeBayes-Muse-Mutect2-Strelka-Vardict-Seurat-Lancet-Shimmer-Virmid	9	5	2078.5	4690	1928.5	1792.5	0.954741	0.945701	0.850794	0.912879	2622.38	0.916029
Lofreq-Muse-Mutect2-SomaticSniper-Strelka-Vardict-Varscan2-Shimmer-Virmid	9	4	6690.5	3062	1403.5	2048.5	0.948498	0.948638	0.854489	0.912477	3301.12	0.916025
Muse-Mutect-Mutect2-SomaticSniper-Lancet-Shimmer-Virmid	7	3	3911.5	2851.5	904.5	6311	0.951974	0.94903	0.858025	0.905028	3494.62	0.916014
Mutect2-Strelka-Seurat-Lancet-Virmid	5	3	4409	553.5	1969	5617	0.951351	0.955947	0.85044	0.90631	3137.12	0.916012
FreeBayes-Lofreq-Muse-Mutect2-Vardict-Seurat-Lancet-Shimmer-Virmid	9	4	2371	3789.5	1788	2949	0.954207	0.947321	0.851735	0.910781	2724.38	0.916011
Muse-Mutect-Mutect2-SomaticSniper-Strelka-Seurat-Virmid	7	3	4964	5347.5	1094.5	2048.5	0.950578	0.944692	0.856287	0.912477	3363.62	0.916009
Muse-Mutect2-Strelka-Seurat	4	3	2935	6326.5	2766.5	81.5	0.953413	0.943156	0.846154	0.921305	3027.38	0.916007
Muse-Mutect-Mutect2-SomaticSniper-Strelka-Seurat-Virmid	7	4	1947	7122	2917.5	64	0.954936	0.942029	0.845426	0.921606	3012.62	0.915999
Muse-Mutect2-SomaticSniper-Strelka-Vardict-Varscan2-Seurat-Virmid	8	4	5685.5	3828	2335.5	248.5	0.949733	0.947227	0.848297	0.918715	3024.38	0.915993
Lofreq-Muse-Mutect2-SomaticSniper-Strelka	5	3	407.5	9455.5	2420.5	280	0.959052	0.938608	0.847896	0.918406	3140.88	0.915991
Muse-Mutect2-Strelka-Vardict-Varscan2-Shimmer-Virmid	7	3	3137.5	546.5	1440.5	8741.5	0.953092	0.955953	0.853801	0.901099	3466.5	0.915986
FreeBayes-Muse-Mutect2-Strelka-Vardict-Varscan2-Seurat-Lancet-Shimmer-Virmid	10	5	4121.5	2344.5	2335.5	1345	0.951665	0.950112	0.848297	0.913858	2536.62	0.915983
FreeBayes-Muse-Mutect2-SomaticSniper-Strelka-Lancet-Shimmer-Virmid	8	4	951	11682.5	550	3303.5	0.957082	0.935077	0.861635	0.910112	4121.75	0.915976
Lofreq-Muse-Strelka-Lancet-Shimmer-Virmid	6	3	686	8251	1507	2184.5	0.957838	0.940325	0.853583	0.91215	3157.12	0.915974
Lofreq-Muse-Mutect2-SomaticSniper-Strelka-Vardict-Varscan2-Seurat-Lancet-Virmid	10	5	4201	2112.5	2694	900.5	0.951561	0.950628	0.846395	0.915254	2477	0.91596
Lofreq-Mutect-Mutect2-Strelka-Vardict-Varscan2-Shimmer-Virmid	8	4	2779.5	1013.5	2144.5	5071	0.953614	0.953915	0.849231	0.907063	2752.12	0.915956
Lofreq-Muse-Mutect-Mutect2-Strelka-Vardict-Seurat-Lancet-Virmid	9	4	799	170.5	5205.5	3129	0.957447	0.958131	0.837758	0.910448	2326	0.915946
Lofreq-Muse-Mutect2-Varscan2-Seurat-Lancet-Virmid	7	3	875.5	2272	998.5	9937	0.957265	0.950291	0.857143	0.899083	3520.75	0.915945
Lofreq-Mutect-Mutect2-Shimmer-Virmid	5	2	2972	2440.5	293.5	12278	0.95339	0.949911	0.865854	0.894545	4496	0.915925
FreeBayes-Mutect-Mutect2-Strelka-Seurat-Lancet-Virmid	7	4	3911.5	2375.5	2307.5	1624.5	0.951974	0.950023	0.848485	0.913208	2554.75	0.915922
FreeBayes-Muse-Mutect-Mutect2-Strelka-Vardict-Lancet-Shimmer-Virmid	9	5	3320.5	2454	2377.5	1792.5	0.95279	0.949887	0.848101	0.912879	2486.12	0.915914
FreeBayes-Lofreq-Muse-Mutect2-Strelka-Seurat-Lancet-Shimmer	8	4	613.5	5170	2013	3129	0.958199	0.944995	0.85	0.910448	2731.38	0.915911
Lofreq-Muse-Mutect-Mutect2-Strelka-Varscan2-Lancet-Shimmer-Virmid	9	4	917	1441	1726	8207.5	0.957173	0.952466	0.851964	0.902033	3072.88	0.915909
Lofreq-Mutect-Mutect2-SomaticSniper-Strelka-Varscan2-Lancet-Shimmer-Virmid	9	4	5079	1898	1094.5	5904	0.950431	0.951187	0.856287	0.90573	3493.88	0.915909
Mutect2-SomaticSniper-Strelka-Vardict-Varscan2-Seurat-Lancet-Virmid	8	4	7642	1447.5	1560.5	2855	0.947368	0.952465	0.852941	0.910816	3376.25	0.915898
FreeBayes-Lofreq-Muse-Mutect-Mutect2-Strelka-Vardict-Seurat-Lancet-Virmid	10	4	1114.5	209.5	3760.5	5071	0.956614	0.957784	0.842105	0.907063	2538.88	0.915891
FreeBayes-Muse-Mutect2-Vardict-Lancet-Virmid	6	3	524	34	3037	9088.5	0.958466	0.959717	0.844985	0.900383	3170.88	0.915888
Lofreq-Mutect2-Strelka-Vardict-Shimmer	5	3	7434	336	2144.5	3486	0.947598	0.956942	0.849231	0.909774	3350.12	0.915886
Muse-Mutect-Mutect2-SomaticSniper-Strelka-Lancet	6	3	320.5	256.5	6943.5	1624.5	0.959488	0.957484	0.833333	0.913208	2286.25	0.915878
FreeBayes-Lofreq-Muse-Mutect-Mutect2-Strelka-Varscan2-Seurat-Lancet-Virmid	10	4	1597.5	1526.5	1363.5	8741.5	0.955603	0.952211	0.854599	0.901099	3307.25	0.915878
Lofreq-Muse-Mutect2-Vardict-Seurat-Lancet-Virmid	7	3	1185.5	162	3855	5071	0.956429	0.958205	0.841791	0.907063	2568.38	0.915872
FreeBayes-Muse-Mutect2-SomaticSniper-Vardict-Lancet-Virmid	7	3	2825	904	2307.5	5157.5	0.953586	0.954306	0.848485	0.907021	2798.5	0.91585
Muse-Mutect2-SomaticSniper-Strelka-Vardict-Varscan2	6	3	7219.5	364	3422	900.5	0.947928	0.956825	0.843373	0.915254	2976.5	0.915845
FreeBayes-Lofreq-Mutect2-SomaticSniper-Strelka-Vardict-Varscan2-Virmid	8	4	5951.5	3845	1507	1624.5	0.949408	0.94718	0.853583	0.913208	3232	0.915845
Muse-Mutect-Mutect2-Strelka-Vardict	5	3	187	39.5	12166	122.5	0.960512	0.959543	0.823171	0.920152	3128.75	0.915844
Lofreq-Mutect-Mutect2-SomaticSniper-Strelka-Vardict-Varscan2-Shimmer-Virmid	9	4	5777.5	1959.5	1482.5	3894	0.949625	0.95098	0.853659	0.909091	3278.38	0.915839
FreeBayes-Muse-Mutect2-Strelka-Vardict-Seurat	6	3	6726	375.5	2804.5	2184.5	0.948475	0.956787	0.845921	0.91215	3022.62	0.915833
Lofreq-Mutect2-Strelka-Varscan2-Seurat-Virmid	6	3	5857	3032.5	309.5	9717.5	0.949517	0.948684	0.865672	0.899452	4729.12	0.915831
FreeBayes-Lofreq-Mutect2-Strelka-Vardict-Seurat-Lancet-Shimmer	8	4	3911.5	772	2804.5	3129	0.951974	0.954947	0.845921	0.910448	2654.25	0.915823
Lofreq-Muse-Mutect-Mutect2-Varscan2-Lancet-Virmid	7	3	1230	1061.5	3260.5	3894	0.956337	0.953749	0.844037	0.909091	2361.5	0.915803
FreeBayes-Mutect-Mutect2-Strelka-Varscan2-Lancet-Shimmer-Virmid	8	4	5685.5	1757	1386	4854	0.949733	0.951526	0.854545	0.907407	3420.62	0.915803
FreeBayes-Muse-Mutect2-SomaticSniper-Strelka-Seurat-Lancet-Shimmer-Virmid	9	4	7009	11600	104.5	5071	0.948148	0.935239	0.872727	0.907063	5946.12	0.915794
Lofreq-Muse-Mutect-Mutect2-SomaticSniper-Seurat-Lancet-Virmid	8	3	3600	2666.5	820	7947	0.952482	0.949441	0.858859	0.902394	3758.38	0.915794
Lofreq-Muse-Mutect2-Vardict-Seurat-Shimmer-Virmid	7	3	1781.5	4157	781	7947	0.955224	0.946613	0.858934	0.902394	3666.62	0.915791
FreeBayes-Muse-Mutect2-SomaticSniper-Varscan2-Lancet-Virmid	7	3	8548	3712.5	628.5	4040	0.946259	0.947463	0.860681	0.908752	4232.25	0.915789
FreeBayes-Lofreq-Muse-Mutect-Mutect2-SomaticSniper-Strelka-Vardict-Seurat-Virmid	10	4	6641.5	3193.5	1282	2949	0.948583	0.948399	0.855385	0.910781	3516.5	0.915787
Lofreq-Muse-Mutect-Mutect2-SomaticSniper-Strelka-Virmid	7	4	72	9528	4880.5	12.5	0.962325	0.93844	0.83871	0.923664	3623.25	0.915785
Muse-Mutect2-Strelka-Vardict-Virmid	5	3	76.5	502.5	2307.5	11356	0.962244	0.956102	0.848485	0.896282	3560.62	0.915778
Lofreq-Muse-Mutect-Mutect2-SomaticSniper-Strelka-Varscan2-Virmid	8	4	917	3856	3920	529	0.957173	0.947178	0.841772	0.916981	2305.5	0.915776
Muse-Mutect2-Strelka-Varscan2-Shimmer-Virmid	6	3	2629.5	3443	800	7947	0.953813	0.947935	0.858896	0.902394	3704.88	0.91576
Lofreq-Mutect2-SomaticSniper-Strelka-Seurat	5	3	7833.5	8509	628.5	900.5	0.947141	0.939955	0.860681	0.915254	4467.88	0.915758
FreeBayes-Muse-Mutect-Mutect2-Strelka-Vardict-Virmid	7	3	2825	389.5	4388.5	2048.5	0.953586	0.956712	0.840237	0.912477	2412.88	0.915753
FreeBayes-Muse-Mutect2-SomaticSniper-Strelka-Vardict-Varscan2-Seurat-Lancet-Shimmer-Virmid	11	5	6460.5	3642.5	1598	1345	0.948827	0.947557	0.852761	0.913858	3261.5	0.915751
FreeBayes-Lofreq-Muse-Mutect-Mutect2-SomaticSniper-Strelka-Varscan2-Virmid	9	4	295.5	3509	3920	1345	0.959574	0.947795	0.841772	0.913858	2267.38	0.91575
FreeBayes-Lofreq-Muse-Mutect2-SomaticSniper-Strelka-Seurat-Virmid	8	3	9524.5	12272.5	5.5	6718	0.944964	0.9341	0.879518	0.904412	7130.12	0.915748
FreeBayes-Lofreq-Muse-Mutect2-Seurat-Lancet-Shimmer-Virmid	8	3	4807	6934	49.5	12278	0.950785	0.942282	0.87538	0.894545	6017.12	0.915748
FreeBayes-Lofreq-Muse-Mutect2	4	2	695	7095.5	1800	2493	0.957806	0.942081	0.851613	0.911488	3020.88	0.915747
Lofreq-Muse-Mutect2-Strelka-Vardict-Varscan2-Shimmer-Virmid	8	4	3648	1916	2188	3129	0.952381	0.951099	0.849057	0.910448	2720.25	0.915746
FreeBayes-Lofreq-Muse-Mutect-Mutect2-Vardict-Lancet-Virmid	8	3	241.5	68.5	4388.5	7197	0.959916	0.959121	0.840237	0.903704	2973.88	0.915744
Lofreq-Muse-Mutect-Mutect2-Strelka-Vardict-Seurat-Shimmer-Virmid	9	4	589	1710	2144.5	7197	0.958289	0.951699	0.849231	0.903704	2910.12	0.915731
Mutect-Mutect2-SomaticSniper-Strelka-Vardict-Virmid	6	3	3137.5	1085	2605.5	3894	0.953092	0.953671	0.847059	0.909091	2680.5	0.915728
FreeBayes-Muse-Mutect-Mutect2-Strelka-Vardict	6	4	198.5	2481	4040.5	2575.5	0.960428	0.949842	0.841424	0.911197	2323.88	0.915723
Muse-Mutect-Mutect2-SomaticSniper-Strelka-Vardict-Varscan2-Virmid	8	4	3257.5	2243.5	3094.5	1020.5	0.952891	0.950336	0.84472	0.914934	2404	0.91572
Lofreq-Muse-Mutect2-Strelka-Vardict-Varscan2-Virmid	7	4	1149.5	1772.5	6439	101.5	0.956522	0.951482	0.834395	0.920455	2365.62	0.915713
FreeBayes-Lofreq-Mutect-Mutect2-Strelka-Varscan2-Lancet-Shimmer-Virmid	9	4	2371	1558	1244	8741.5	0.954207	0.952125	0.855422	0.901099	3478.62	0.915713
Muse-Mutect-Mutect2-Strelka-Vardict-Varscan2-Virmid	7	4	2019.5	1204	7228.5	41.5	0.954839	0.953279	0.832808	0.921905	2623.38	0.915708
Lofreq-Muse-Mutect2-SomaticSniper-Strelka-Varscan2	6	3	3257.5	2725.5	2694	1248	0.952891	0.94935	0.846395	0.914179	2481.25	0.915704
Muse-Mutect-Mutect2-SomaticSniper-Strelka-Vardict-Varscan2-Lancet-Virmid	9	4	3137.5	553.5	4388.5	1464.5	0.953092	0.955947	0.840237	0.913534	2386	0.915702
Lofreq-Mutect-Mutect2-Strelka-Vardict-Seurat-Shimmer-Virmid	8	4	987	1898	2144.5	6103.5	0.956989	0.951187	0.849231	0.90538	2783.25	0.915697
Muse-Strelka-Virmid	3	2	235	13777	2188	41.5	0.96	0.931818	0.849057	0.921905	4060.38	0.915695
FreeBayes-Lofreq-Muse-Mutect2-SomaticSniper-Strelka-Vardict-Lancet-Shimmer-Virmid	10	5	2078.5	5859	2241	900.5	0.954741	0.943891	0.848875	0.915254	2769.75	0.91569
Lofreq-Muse-Mutect2-Vardict-Seurat-Virmid	6	3	589	4231	3153	1464.5	0.958289	0.946469	0.844444	0.913534	2359.38	0.915684
Lofreq-Muse-Mutect2-Strelka-Seurat-Lancet-Shimmer-Virmid	8	3	468	1469	863.5	13104	0.958643	0.952381	0.85879	0.892922	3976.12	0.915684
FreeBayes-Muse-Mutect2-SomaticSniper-Vardict-Varscan2-Seurat-Lancet-Virmid	9	4	7009	3395	1899.5	789	0.948148	0.948029	0.850932	0.915572	3273.12	0.91567
FreeBayes-Muse-Mutect-Mutect2-SomaticSniper-Strelka-Vardict-Varscan2-Lancet-Virmid	10	4	2900.5	810.5	4388.5	1248	0.953488	0.954765	0.840237	0.914179	2336.88	0.915667
FreeBayes-Muse-Mutect2-Varscan2-Seurat-Lancet-Virmid	7	3	8460	3369	235.5	8946.5	0.946372	0.948075	0.86747	0.900735	5252.75	0.915663
FreeBayes-Muse-Mutect2-Strelka-Vardict-Varscan2-Lancet-Shimmer	8	4	4768.5	51.5	3260.5	4279.5	0.950855	0.959328	0.844037	0.908411	3090	0.915658
FreeBayes-Lofreq-Mutect2-SomaticSniper-Vardict-Varscan2-Seurat-Lancet-Virmid	9	4	10507.5	3127.5	1403.5	709.5	0.943677	0.9485	0.854489	0.915888	3937	0.915638
Muse-Mutect2-Varscan2-Lancet-Virmid	5	2	434	476.5	2065	10576.5	0.958817	0.956179	0.849711	0.89781	3388	0.915629
FreeBayes-Muse-Mutect2-SomaticSniper-Strelka-Vardict-Varscan2-Virmid	8	4	2438.5	4157	2917.5	625	0.954109	0.946613	0.845426	0.91635	2534.5	0.915624
FreeBayes-Muse-Mutect-Mutect2-Strelka-Seurat-Virmid	7	4	295.5	5372.5	5084.5	122.5	0.959574	0.944646	0.838095	0.920152	2718.75	0.915617
Mutect2-Strelka-Varscan2-Lancet-Virmid	5	3	4578	572	1206	9365	0.95114	0.955869	0.855457	0.9	3930.25	0.915617
FreeBayes-Lofreq-Muse-Mutect-Mutect2-SomaticSniper-Strelka-Vardict-Lancet	9	5	917	1715.5	3660	2660	0.957173	0.951693	0.842444	0.911153	2238.12	0.915616
FreeBayes-Muse-Mutect2-Strelka-Vardict-Varscan2	6	3	3648	84.5	3694.5	4040	0.952381	0.95888	0.842424	0.908752	2866.75	0.915609
FreeBayes-Muse-Mutect-Mutect2-Strelka-Vardict-Varscan2-Lancet-Virmid	9	4	764.5	46	6943.5	2184.5	0.957537	0.9594	0.833333	0.91215	2484.62	0.915605
FreeBayes-Muse-Mutect-Mutect2-SomaticSniper-Strelka-Vardict-Seurat-Virmid	9	4	6641.5	3782	1899.5	789	0.948583	0.947321	0.850932	0.915572	3278	0.915602
FreeBayes-Mutect-Mutect2-Strelka-Vardict-Shimmer-Virmid	7	4	5005	2430	2188	1792.5	0.950538	0.949932	0.849057	0.912879	2853.88	0.915601
Muse-Mutect2-SomaticSniper-Strelka-Virmid	5	2	2656.5	6504.5	948.5	4641.5	0.953782	0.942894	0.857971	0.907749	3687.75	0.915599
FreeBayes-Muse-Mutect2-SomaticSniper-Strelka-Seurat-Lancet	7	4	1947	7776.5	885.5	4376	0.954936	0.941016	0.858044	0.908397	3746.25	0.915598
Lofreq-Mutect-Mutect2-SomaticSniper-Varscan2-Lancet-Virmid	7	3	4839.5	1428.5	1244	7197	0.950749	0.952509	0.855422	0.903704	3677.25	0.915596
FreeBayes-Mutect-Mutect2-Strelka-Varscan2-Seurat-Lancet-Virmid	8	4	5524	1558	1851.5	3894	0.949947	0.952125	0.85119	0.909091	3206.88	0.915588
Lofreq-Muse-Mutect2-SomaticSniper-Strelka-Vardict-Varscan2	7	3	5249	713	2435	3894	0.950265	0.955198	0.847761	0.909091	3072.75	0.915579
Muse-Mutect2-Seurat-Lancet-Virmid	5	2	646	768	3066	6718	0.958071	0.954963	0.844828	0.904412	2799.5	0.915568
FreeBayes-Mutect2-Strelka-Vardict-Seurat-Lancet-Shimmer	7	4	5777.5	626.5	2455	3682.5	0.949625	0.955634	0.847561	0.909434	3135.38	0.915564
FreeBayes-Lofreq-Muse-Mutect2-SomaticSniper-Strelka-Vardict-Varscan2	8	4	3137.5	1307	3153	2329.5	0.953092	0.952894	0.844444	0.91182	2481.75	0.915562
Lofreq-Muse-Mutect2-SomaticSniper-Strelka-Seurat-Virmid	7	4	1075	11286.5	2766.5	12.5	0.95671	0.935705	0.846154	0.923664	3785.12	0.915558
FreeBayes-Muse-Mutect2-SomaticSniper-Strelka-Virmid	6	3	524	17161	190.5	3682.5	0.958466	0.925575	0.86875	0.909434	5389.5	0.915556
FreeBayes-Mutect-Mutect2-Varscan2-Lancet-Virmid	6	3	6460.5	1635	1874.5	3129	0.948827	0.951867	0.851064	0.910448	3274.75	0.915551
FreeBayes-Lofreq-Muse-Mutect2-Strelka-Vardict-Seurat-Lancet-Virmid	9	5	407.5	3885	4226	900.5	0.959052	0.947131	0.840764	0.915254	2354.75	0.91555
FreeBayes-Lofreq-Muse-Mutect2-Strelka-Varscan2-Seurat-Virmid	8	4	875.5	6031	2917.5	709.5	0.957265	0.943618	0.845426	0.915888	2633.38	0.915549
FreeBayes-Lofreq-Mutect-Mutect2-Strelka-Shimmer-Virmid	7	3	1550.5	6238	260	11239.5	0.955696	0.943262	0.866667	0.896552	4822	0.915544
FreeBayes-Lofreq-Mutect2-SomaticSniper-Strelka-Vardict-Seurat-Lancet-Shimmer-Virmid	10	4	6924.5	5813.5	528.5	4641.5	0.948258	0.943986	0.86217	0.907749	4477	0.915541
Lofreq-Mutect-Mutect2-SomaticSniper-Strelka-Shimmer-Virmid	7	3	2438.5	7702	235.5	9717.5	0.954109	0.941124	0.86747	0.899452	5023.38	0.915539
Lofreq-Mutect-Mutect2-Strelka-Vardict-Virmid	6	3	875.5	464	6943.5	900.5	0.957265	0.956294	0.833333	0.915254	2295.88	0.915537
FreeBayes-Lofreq-Mutect-Mutect2-Strelka-Vardict-Seurat-Virmid	8	4	3841.5	1722	2335.5	3303.5	0.952077	0.951656	0.848297	0.910112	2800.62	0.915536
FreeBayes-Lofreq-Mutect2-SomaticSniper-Strelka-Vardict-Varscan2-Seurat-Lancet-Shimmer-Virmid	11	5	10059	3874	1598	337.5	0.944325	0.947133	0.852761	0.91791	3967.12	0.915532
Muse-Mutect2-SomaticSniper-Strelka-Vardict-Seurat	6	3	8632.5	1029	2625.5	900.5	0.946146	0.953873	0.846847	0.915254	3296.88	0.91553
Mutect2-Strelka-Vardict-Varscan2-Seurat-Virmid	6	3	4768.5	1046	2065	4641.5	0.950855	0.953793	0.849711	0.907749	3130.25	0.915527
Lofreq-Muse-Mutect-Mutect2-Vardict-Varscan2-Virmid	7	3	2371	698.5	4430	2048.5	0.954207	0.955277	0.840125	0.912477	2387	0.915521
Lofreq-Mutect2-SomaticSniper-Strelka-Vardict-Varscan2-Shimmer-Virmid	8	4	8744	4626	1899.5	197.5	0.946004	0.945813	0.850932	0.919325	3866.75	0.915518
FreeBayes-Lofreq-Muse-Mutect2-SomaticSniper-Strelka-Varscan2-Lancet	8	4	951	2583.5	3920	1464.5	0.957082	0.949595	0.841772	0.913534	2229.75	0.915496
FreeBayes-Lofreq-Muse-Mutect-Mutect2-SomaticSniper-Lancet	7	3	1087.5	1794	2917.5	4279.5	0.956705	0.951439	0.845426	0.908411	2519.62	0.915495
Lofreq-Mutect-Mutect2-SomaticSniper-Strelka-Seurat-Lancet-Shimmer-Virmid	9	4	4925	3642.5	730	6963	0.950644	0.947557	0.859701	0.904059	4065.12	0.91549
Lofreq-Mutect-Mutect2-SomaticSniper-Strelka-Seurat-Virmid	7	4	3474	7746	2694	41.5	0.952586	0.94107	0.846395	0.921905	3488.88	0.915489
FreeBayes-Lofreq-Muse-Mutect2-Strelka-Vardict-Varscan2-Lancet-Shimmer-Virmid	10	5	2779.5	1970	3920	789	0.953614	0.950967	0.841772	0.915572	2364.62	0.915481
FreeBayes-Lofreq-Muse-Mutect-Mutect2-SomaticSniper-Vardict-Lancet	8	4	1278.5	1700	3660	2493	0.956243	0.951737	0.842444	0.911488	2282.88	0.915478
FreeBayes-Lofreq-Mutect-Mutect2-SomaticSniper-Strelka-Vardict-Varscan2	8	4	6460.5	1026	2498	2329.5	0.948827	0.953874	0.847352	0.91182	3078.5	0.915468
FreeBayes-Lofreq-Muse-Mutect-Mutect2-Strelka-Lancet-Virmid	8	3	675.5	411.5	4470.5	4854	0.957895	0.95656	0.84	0.907407	2602.88	0.915466
Lofreq-Muse-Mutect2-Vardict-Varscan2-Lancet-Virmid	7	3	2501.5	17	4169	5071	0.954011	0.95993	0.840841	0.907063	2939.62	0.915461
Lofreq-Muse-Mutect2-SomaticSniper-Seurat-Lancet-Shimmer-Virmid	8	3	5131.5	9035.5	104.5	9717.5	0.95037	0.939231	0.872727	0.899452	5997.25	0.915445
Lofreq-Muse-Mutect-Mutect2-Strelka-Seurat-Virmid	7	4	41.5	4987	6439	248.5	0.963441	0.945224	0.834395	0.918715	2929	0.915444
FreeBayes-Lofreq-Mutect2-SomaticSniper-Vardict-Seurat-Lancet-Virmid	8	3	11131.5	2286	747	3894	0.942768	0.950262	0.859649	0.909091	4514.62	0.915442
FreeBayes-Mutect-Mutect2-Strelka-Varscan2-Lancet-Virmid	7	4	4839.5	1499	2455	2660	0.950749	0.952295	0.847561	0.911153	2863.38	0.91544
FreeBayes-Lofreq-Muse-Mutect-Mutect2-Strelka-Vardict-Lancet-Shimmer	9	5	1381.5	1700	3660	2493	0.956056	0.951737	0.842444	0.911488	2308.62	0.915431
Lofreq-Muse-Mutect2-Varscan2	4	2	295.5	1989.5	4226	3129	0.959574	0.950923	0.840764	0.910448	2410	0.915427
Muse-Mutect2-Strelka-Vardict-Varscan2-Seurat-Virmid	7	4	3474	2542.5	3555.5	575.5	0.952586	0.949686	0.842767	0.916667	2536.88	0.915426
FreeBayes-Lofreq-Mutect2-SomaticSniper-Strelka-Vardict-Lancet-Shimmer	8	4	5685.5	3322.5	1282	4279.5	0.949733	0.948155	0.855385	0.908411	3642.38	0.915421
Lofreq-Muse-Mutect2-Strelka-Vardict-Varscan2-Seurat-Lancet	8	4	951	310	5357.5	3303.5	0.957082	0.957137	0.837349	0.910112	2480.5	0.91542
Lofreq-Muse-Mutect-Mutect2-SomaticSniper-Strelka-Varscan2-Seurat-Lancet-Virmid	10	4	1682.5	1672.5	1691	7947	0.955414	0.951786	0.852071	0.902394	3248.25	0.915416
Muse-Mutect2-SomaticSniper-Strelka-Vardict-Seurat-Shimmer-Virmid	8	4	5685.5	7982.5	1145	1020.5	0.949733	0.940701	0.85625	0.914934	3958.38	0.915404
Muse-Mutect2-Strelka-Vardict-Seurat-Shimmer-Virmid	7	4	2862.5	5542	1928.5	1792.5	0.953514	0.944419	0.850794	0.912879	3031.38	0.915401
FreeBayes-Lofreq-Mutect-Mutect2-SomaticSniper-Strelka-Vardict-Lancet-Shimmer-Virmid	10	5	5951.5	2151.5	2694	900.5	0.949408	0.95054	0.846395	0.915254	2924.38	0.915399
Mutect2-SomaticSniper-Strelka-Lancet-Shimmer-Virmid	6	3	8824	4888.5	215	8063.5	0.945887	0.945391	0.868035	0.902256	5497.75	0.915392
FreeBayes-Lofreq-Mutect-Mutect2-Strelka-Lancet-Virmid	7	3	1087.5	502.5	4470.5	4040	0.956705	0.956102	0.84	0.908752	2525.12	0.91539
Lofreq-Muse-Mutect2-Strelka-Vardict-Seurat-Lancet	7	4	221	407	6943.5	2493	0.960172	0.95656	0.833333	0.911488	2516.12	0.915388
FreeBayes-Lofreq-Muse-Mutect-Mutect2-SomaticSniper-Strelka-Vardict-Seurat-Lancet-Virmid	11	5	1731.5	1744	4110	1464.5	0.955319	0.95157	0.841121	0.913534	2262.5	0.915386
Muse-Mutect2-SomaticSniper-Strelka-Vardict-Seurat-Lancet	7	4	2629.5	262.5	2845	6614.5	0.953813	0.957447	0.845679	0.90458	3087.88	0.91538
FreeBayes-Lofreq-Muse-Mutect-Mutect2-Strelka-Vardict-Varscan2-Lancet-Shimmer-Virmid	11	5	1827.5	1037.5	3760.5	3129	0.955128	0.953832	0.842105	0.910448	2438.62	0.915378
FreeBayes-Muse-Mutect2-SomaticSniper-Strelka-Vardict-Varscan2-Seurat-Virmid	9	4	7700	5277.5	1759.5	394.5	0.947257	0.944791	0.851852	0.917603	3782.88	0.915376
FreeBayes-Lofreq-Muse-Mutect-Mutect2-Vardict-Varscan2-Virmid	8	3	4087.5	681.5	2335.5	5703.5	0.951681	0.955397	0.848297	0.906077	3202	0.915363
FreeBayes-Muse-Mutect2-SomaticSniper-Vardict-Seurat-Lancet-Virmid	8	3	11875.5	1764	1691	656	0.941667	0.951507	0.852071	0.916201	3996.62	0.915361
FreeBayes-Mutect2-Strelka-Lancet-Virmid	5	3	5951.5	791.5	575.5	11665.5	0.949408	0.954827	0.861446	0.895753	4746	0.915358
FreeBayes-Lofreq-Mutect2-Strelka-Vardict-Seurat	6	3	3427	631.5	2435	6103.5	0.952681	0.955575	0.847761	0.90538	3149.25	0.915349
FreeBayes-Lofreq-Muse-Mutect-Mutect2-Strelka-Lancet	7	3	241.5	430	4470.5	6311	0.959916	0.956445	0.84	0.905028	2863.25	0.915347
FreeBayes-Lofreq-Mutect-Mutect2-Strelka-Varscan2-Seurat-Lancet-Virmid	9	4	3703.5	1693.5	1363.5	7717	0.95228	0.951743	0.854599	0.902752	3619.38	0.915344
Muse-Mutect-Mutect2-SomaticSniper-Strelka-Vardict-Seurat-Lancet-Virmid	9	4	2255.5	833.5	4880.5	1464.5	0.954401	0.954685	0.83871	0.913534	2358.5	0.915332
FreeBayes-Lofreq-Mutect-Mutect2-Strelka-Vardict-Seurat-Lancet-Virmid	9	4	2255.5	440.5	3760.5	4279.5	0.954401	0.956407	0.842105	0.908411	2684	0.915331
Lofreq-Mutect2-Strelka-Seurat-Lancet-Virmid	6	4	3999.5	6912	687.5	5008	0.95186	0.942299	0.859813	0.907336	4151.75	0.915327
Lofreq-Mutect2-Strelka-Vardict-Seurat	5	3	1482	260	4500.5	4501.5	0.955867	0.957475	0.839879	0.908068	2686	0.915322
FreeBayes-Lofreq-Muse-Mutect-Mutect2-Strelka-Vardict-Varscan2-Lancet-Virmid	10	5	1332	736	5624.5	1464.5	0.95615	0.955117	0.836478	0.913534	2289.25	0.91532
Lofreq-Mutect2-SomaticSniper-Strelka-Vardict-Lancet-Virmid	7	4	2228	1380.5	1119.5	10528	0.954447	0.952676	0.856269	0.897881	3814	0.915318
FreeBayes-Muse-Mutect-Mutect2-Vardict-Shimmer-Virmid	7	3	2972	2528	2188	3894	0.95339	0.949731	0.849057	0.909091	2895.5	0.915317
FreeBayes-Muse-Mutect2-Vardict-Lancet-Shimmer	6	3	1185.5	239.5	4604	4716.5	0.956429	0.957597	0.839506	0.907721	2686.38	0.915313
FreeBayes-Lofreq-Muse-Mutect2-Strelka-Vardict-Varscan2-Shimmer	8	4	2501.5	1596	3153	2949	0.954011	0.951996	0.844444	0.910781	2549.88	0.915308
FreeBayes-Lofreq-Mutect2-SomaticSniper-Strelka-Seurat-Lancet	7	4	2695.5	8449.5	1145	2660	0.953714	0.940109	0.85625	0.911153	3737.5	0.915306
Mutect-Mutect2-SomaticSniper-Strelka-Seurat-Lancet-Virmid	7	4	3395	3306	1726	4376	0.952688	0.948175	0.851964	0.908397	3200.75	0.915306
FreeBayes-Lofreq-Muse-Mutect-Mutect2-Seurat-Lancet-Virmid	8	3	3950	1898	1463.5	6718	0.951883	0.951187	0.853731	0.904412	3507.38	0.915303
FreeBayes-Muse-Mutect-Mutect2-Strelka-Lancet-Virmid	7	3	706	228	6943.5	2048.5	0.957717	0.957672	0.833333	0.912477	2481.5	0.9153
Lofreq-Muse-Mutect2-SomaticSniper-Vardict-Seurat-Virmid	7	3	6199	6681	781	3129	0.949153	0.942652	0.858934	0.910448	4197.5	0.915297
FreeBayes-Lofreq-Muse-Mutect2-SomaticSniper-Vardict-Seurat-Lancet-Virmid	9	3	10969.5	2054	747	4641.5	0.943005	0.950763	0.859649	0.907749	4603	0.915291
FreeBayes-Muse-Mutect2-Strelka-Vardict-Varscan2-Lancet	7	4	1947	14	6295.5	2660	0.954936	0.960177	0.834891	0.911153	2729.12	0.915289
Lofreq-Muse-Mutect-Mutect2-Strelka-Vardict	6	4	141.5	3987	6223	316	0.961123	0.946987	0.834951	0.918095	2666.88	0.915289
FreeBayes-Lofreq-Mutect-Mutect2-SomaticSniper-Strelka-Vardict-Seurat-Virmid	9	4	8632.5	3723	1282	2184.5	0.946146	0.947462	0.855385	0.91215	3955.5	0.915286
FreeBayes-Lofreq-Mutect-Mutect2-Strelka-Seurat-Virmid	7	3	6478.5	3929.5	649.5	6505	0.948798	0.94704	0.860534	0.904762	4390.62	0.915284
FreeBayes-Mutect-Mutect2-SomaticSniper-Strelka-Lancet-Shimmer-Virmid	8	4	3971	5999.5	800	5278.5	0.951872	0.943649	0.858896	0.906716	4012.25	0.915283
FreeBayes-Lofreq-Muse-Mutect-Mutect2-Strelka-Shimmer-Virmid	8	3	1507	5946	260	12165	0.955789	0.943731	0.866667	0.894928	4969.5	0.915279
Muse-Mutect-Mutect2-SomaticSniper-Strelka-Vardict-Lancet-Virmid	8	4	2438.5	580.5	3694.5	4119	0.954109	0.95583	0.842424	0.908745	2708.12	0.915277
FreeBayes-Muse-Mutect2-SomaticSniper-Strelka-Vardict-Lancet	7	4	917	101.5	2188	11447.5	0.957173	0.958685	0.849057	0.896154	3663.5	0.915267
FreeBayes-Lofreq-Muse-Mutect-Mutect2-Virmid	6	2	12109	2179	456	5703.5	0.941298	0.950469	0.863222	0.906077	5111.88	0.915266
FreeBayes-Muse-Mutect-Mutect2-SomaticSniper-Strelka-Vardict-Varscan2	8	4	3028	1037.5	3555.5	2660	0.953291	0.953832	0.842767	0.911153	2570.25	0.915261
FreeBayes-Lofreq-Mutect-Mutect2-SomaticSniper-Strelka-Vardict-Seurat-Lancet-Virmid	10	4	5895.5	1511	2258.5	3129	0.949474	0.952256	0.848837	0.910448	3198.5	0.915254
Lofreq-Muse-Mutect-Mutect2-SomaticSniper-Strelka-Shimmer-Virmid	8	4	613.5	6871.5	3395.5	529	0.958199	0.942351	0.84345	0.916981	2852.38	0.915246
FreeBayes-Muse-Mutect-Mutect2-Lancet	5	3	560	3462	3660	2108	0.958378	0.947893	0.842444	0.912214	2447.5	0.915232
Lofreq-Muse-Mutect2-SomaticSniper-Varscan2-Seurat-Lancet-Virmid	8	3	5996	3316	512	8741.5	0.949367	0.948168	0.862275	0.901099	4641.38	0.915227
FreeBayes-Muse-Mutect2-Strelka-Vardict-Seurat-Shimmer	7	4	2501.5	5199.5	1928.5	2660	0.954011	0.944946	0.850794	0.911153	3072.38	0.915226
FreeBayes-Lofreq-Muse-Mutect2-Vardict-Varscan2-Seurat-Lancet-Virmid	9	4	3087	1441	3555.5	2048.5	0.953191	0.952466	0.842767	0.912477	2533	0.915225
Lofreq-Mutect-Mutect2-SomaticSniper-Seurat-Lancet-Virmid	7	3	4624	2911.5	820	8207.5	0.951064	0.948925	0.858859	0.902033	4140.75	0.91522
Lofreq-Mutect2-SomaticSniper-Strelka-Virmid	5	2	1064	7831	863.5	6718	0.956797	0.940874	0.85879	0.904412	4119.12	0.915218
FreeBayes-Lofreq-Mutect2-Vardict-Seurat-Virmid	6	3	1185.5	5397.5	1788	4501.5	0.956429	0.94462	0.851735	0.908068	3218.12	0.915213
FreeBayes-Muse-Mutect-Mutect2-SomaticSniper-Strelka-Vardict-Seurat-Lancet-Virmid	10	5	2438.5	2344.5	3328.5	1792.5	0.954109	0.950112	0.84375	0.912879	2476	0.915213
FreeBayes-Muse-Mutect2-SomaticSniper-Strelka-Seurat-Virmid	7	3	9708.5	13630	49.5	4040	0.944734	0.93197	0.87538	0.908752	6857	0.915209
FreeBayes-Lofreq-Muse-Mutect2-Vardict-Lancet	6	3	100.5	142	7406	4279.5	0.961702	0.958407	0.832298	0.908411	2982	0.915205
Lofreq-Muse-Mutect2-Strelka-Vardict-Varscan2-Lancet-Shimmer	8	4	2779.5	399.5	4307	3303.5	0.953614	0.956599	0.840491	0.910112	2697.38	0.915204
Mutect-Mutect2-Strelka-Vardict-Varscan2-Virmid	6	3	3197.5	314.5	6355.5	709.5	0.952991	0.95713	0.834783	0.915888	2644.25	0.915198
FreeBayes-Lofreq-Muse-Mutect-Mutect2-SomaticSniper-Strelka-Vardict-Seurat-Lancet-Virmid	11	4	5721.5	1228	2258.5	3894	0.949686	0.953173	0.848837	0.909091	3275.5	0.915197
Mutect2-SomaticSniper-Strelka-Vardict-Varscan2-Virmid	6	3	9193.5	1199.5	1560.5	3894	0.945455	0.953296	0.852941	0.909091	3961.88	0.915196
FreeBayes-Mutect2-SomaticSniper-Seurat-Lancet-Virmid	6	3	10245	11821	19.5	6614.5	0.944034	0.934842	0.877301	0.90458	7175	0.915189
FreeBayes-Lofreq-Muse-Mutect-Mutect2-Strelka-Vardict-Seurat-Shimmer-Virmid	10	4	2900.5	2354	1598	6718	0.953488	0.950089	0.852761	0.904412	3392.62	0.915187
FreeBayes-Lofreq-Mutect-Mutect2-Vardict-Shimmer-Virmid	7	3	3703.5	2040	1507	6963	0.95228	0.950805	0.853583	0.904059	3553.38	0.915182
Lofreq-Mutect2-Strelka-Seurat-Lancet-Shimmer	6	3	4121.5	2250	599.5	10829	0.951665	0.95033	0.861272	0.897436	4450	0.915176
Lofreq-Muse-Mutect-Mutect2-Strelka-Vardict-Varscan2-Lancet-Shimmer-Virmid	10	4	524	285	3121.5	9157	0.958466	0.957288	0.844575	0.900369	3271.88	0.915174
FreeBayes-Muse-Mutect-Mutect2-SomaticSniper-Strelka-Vardict-Lancet	8	4	524	59.5	7570.5	2660	0.958466	0.959256	0.831804	0.911153	2703.5	0.91517
Muse-Mutect-Mutect2-Strelka-Varscan2-Lancet-Shimmer-Virmid	8	4	2629.5	1334	1874.5	7574	0.953813	0.952809	0.851064	0.902985	3353	0.915168
Muse-Mutect2-Strelka-Varscan2-Lancet-Shimmer-Virmid	7	3	1332	895.5	665.5	14679.5	0.95615	0.954346	0.860465	0.889693	4393.12	0.915163
FreeBayes-Lofreq-Muse-Mutect2-Strelka-Vardict-Lancet-Shimmer-Virmid	9	5	1622	5372.5	2981.5	900.5	0.95558	0.944646	0.845161	0.915254	2719.12	0.91516
FreeBayes-Mutect2-Strelka-Lancet-Shimmer	5	3	9603.5	3589	64	12583.5	0.944865	0.947646	0.874251	0.893855	6460	0.915154
Lofreq-Muse-Mutect2-SomaticSniper-Strelka-Vardict-Seurat-Shimmer	8	4	8396.5	5083.5	781	3303.5	0.946467	0.945095	0.858934	0.910112	4391.12	0.915152
Lofreq-Muse-Mutect2-Strelka-Vardict-Varscan2-Seurat-Lancet-Shimmer-Virmid	10	4	2438.5	798	998.5	12278	0.954109	0.954805	0.857143	0.894545	4128.25	0.91515
Muse-Mutect2-Strelka-Seurat-Lancet-Virmid	6	4	3871	6656.5	1307.5	2986.5	0.95207	0.942675	0.855346	0.910506	3705.38	0.915149
FreeBayes-Muse-Mutect-Mutect2-SomaticSniper-Strelka-Vardict-Varscan2-Lancet-Virmid	10	5	2501.5	840	4110	2855	0.954011	0.954648	0.841121	0.910816	2576.62	0.915149
Mutect2-Strelka-Vardict-Varscan2-Shimmer-Virmid	6	3	9603.5	955.5	1440.5	4641.5	0.944865	0.954128	0.853801	0.907749	4160.25	0.915136
FreeBayes-Muse-Mutect2-Vardict-Seurat-Virmid	6	3	2972	6351	1928.5	1624.5	0.95339	0.943141	0.850794	0.913208	3219	0.915133
Muse-Mutect-Mutect2-Strelka-Seurat-Lancet-Shimmer-Virmid	8	4	1879.5	2151.5	1726	7574	0.955032	0.95054	0.851964	0.902985	3332.75	0.91513
Muse-Mutect2-Strelka-Vardict-Varscan2-Seurat-Virmid	7	3	2206	713	2065	8741.5	0.954497	0.955198	0.849711	0.901099	3431.38	0.915126
FreeBayes-Muse-Mutect2-Strelka-Vardict-Shimmer-Virmid	7	3	1643.5	3122.5	1463.5	7717	0.955508	0.948507	0.853731	0.902752	3486.62	0.915125
Mutect2-SomaticSniper-Strelka-Vardict-Varscan2-Lancet-Shimmer-Virmid	8	4	10369	1325	998.5	5381	0.943844	0.952843	0.857143	0.906667	4518.38	0.915124
Muse-Mutect2-Strelka-Vardict-Varscan2-Seurat-Lancet	7	4	3474	149	5692	1624.5	0.952586	0.958333	0.836364	0.913208	2734.88	0.915123
Lofreq-Muse-Mutect-Mutect2-SomaticSniper-Strelka-Vardict-Virmid	8	3	2157	1016.5	3121.5	4854	0.954593	0.953913	0.844575	0.907407	2787.25	0.915122
Lofreq-Muse-SomaticSniper-Strelka-Varscan2-Lancet-Virmid	7	3	2566.5	4806	2625.5	1248	0.953912	0.945536	0.846847	0.914179	2811.5	0.915118
Lofreq-Mutect2-SomaticSniper-Strelka-Vardict-Varscan2-Lancet-Shimmer	8	4	10369	987	2116.5	1624.5	0.943844	0.953982	0.849398	0.913208	3774.25	0.915108
Lofreq-Mutect2-SomaticSniper-Virmid	4	2	1827.5	15504	383.5	2108	0.955128	0.928734	0.864353	0.912214	4955.75	0.915107
Lofreq-Muse-Mutect2-Strelka-Shimmer	5	3	2228	6549.5	2420.5	900.5	0.954447	0.942831	0.847896	0.915254	3024.62	0.915107
FreeBayes-Muse-Mutect2-Strelka-Seurat-Lancet-Shimmer	7	4	2779.5	7122	1307.5	3682.5	0.953614	0.942029	0.855346	0.909434	3722.88	0.915106
Muse-Mutect2-SomaticSniper-Strelka-Varscan2-Lancet-Shimmer-Virmid	8	4	7922.5	4049.5	1282	2660	0.947027	0.946847	0.855385	0.911153	3978.5	0.915103
FreeBayes-Lofreq-Mutect2-Seurat-Lancet-Shimmer-Virmid	7	3	5895.5	8904	49.5	11401.5	0.949474	0.93938	0.87538	0.896175	6562.62	0.915102
FreeBayes-Muse-Mutect-Mutect2-Strelka-Shimmer-Virmid	7	3	1597.5	6470.5	489.5	9717.5	0.955603	0.942959	0.862385	0.899452	4568.75	0.9151
FreeBayes-Lofreq-Muse-Mutect-Mutect2-Strelka-Varscan2-Virmid	8	4	187	3115.5	6439	529	0.960512	0.948509	0.834395	0.916981	2567.62	0.915099
Lofreq-Mutect-Mutect2-Vardict-Shimmer-Virmid	6	3	1879.5	1757	2917.5	4279.5	0.955032	0.951526	0.845426	0.908411	2708.38	0.915099
Muse-SomaticSniper-Strelka-Seurat-Lancet-Virmid	6	3	4768.5	9311	1463.5	529	0.950855	0.938794	0.853731	0.916981	4018	0.91509
Lofreq-Muse-Mutect-Mutect2-Strelka-Seurat-Shimmer-Virmid	8	4	355	3856	3328.5	3303.5	0.959315	0.947178	0.84375	0.910112	2710.75	0.915089
FreeBayes-Lofreq-Mutect-Mutect2-SomaticSniper-Strelka-Vardict-Varscan2-Seurat-Virmid	10	5	3971	3509	2917.5	900.5	0.951872	0.947795	0.845426	0.915254	2824.5	0.915087
Muse-Mutect2-Lancet-Shimmer	4	2	2501.5	1092.5	730	13048.5	0.954011	0.953642	0.859701	0.892989	4343.12	0.915086
Lofreq-Muse-Mutect2-Strelka-Varscan2-Seurat-Lancet-Shimmer-Virmid	9	4	2629.5	3369	512	11401.5	0.953813	0.948075	0.862275	0.896175	4478	0.915085
Muse-Mutect2-Seurat-Lancet-Shimmer-Virmid	6	3	4201	5830	251	10465	0.951561	0.943942	0.866873	0.897959	5186.75	0.915084
FreeBayes-Lofreq-Muse-Mutect2-Strelka-Seurat-Lancet	7	4	613.5	4378.5	3153	2493	0.958199	0.946178	0.844444	0.911488	2659.5	0.915077
Lofreq-Mutect-Mutect2-Strelka	4	3	1149.5	4187.5	5453.5	122.5	0.956522	0.946558	0.837061	0.920152	2728.25	0.915073
FreeBayes-Lofreq-Mutect-Mutect2-Strelka-Lancet	6	3	736	553.5	4470.5	5278.5	0.957627	0.955947	0.84	0.906716	2759.62	0.915073
Lofreq-Mutect2-Strelka-Vardict-Varscan2-Lancet-Virmid	7	4	3000.5	239.5	1874.5	10327.5	0.953312	0.957597	0.851064	0.898273	3860.5	0.915061
FreeBayes-Mutect2-Varscan2-Seurat-Lancet-Virmid	6	3	11848.5	3936	235.5	6963	0.941676	0.947038	0.86747	0.904059	5745.75	0.915061
FreeBayes-Lofreq-Muse-Mutect2-Seurat-Lancet	6	3	468	3885	2377.5	5535.5	0.958643	0.947131	0.848101	0.906367	3066.5	0.91506
Lofreq-Muse-Mutect2-Lancet-Shimmer-Virmid	6	2	51	757.5	998.5	16688.5	0.963197	0.955002	0.857143	0.884892	4623.88	0.915058
FreeBayes-Lofreq-Muse-Mutect2-Strelka-Vardict-Shimmer	7	4	221	4409	3235.5	3486	0.960172	0.946129	0.844156	0.909774	2837.88	0.915058
FreeBayes-Lofreq-Mutect-Mutect2-SomaticSniper-Strelka-Vardict-Lancet-Shimmer	9	5	5951.5	2047	2574	1792.5	0.949408	0.95079	0.847134	0.912879	3091.25	0.915053
FreeBayes-Mutect2-SomaticSniper-Strelka-Vardict-Seurat-Lancet-Shimmer-Virmid	9	4	8713	6179	934	1871.5	0.946032	0.94338	0.857988	0.912801	4424.38	0.91505
FreeBayes-Lofreq-Muse-Mutect2-Strelka-Vardict-Varscan2	7	3	4162.5	224.5	2625.5	6963	0.951579	0.957697	0.846847	0.904059	3493.88	0.915046
FreeBayes-Lofreq-Muse-Mutect-Mutect2-SomaticSniper-Strelka-Vardict-Varscan2-Seurat-Virmid	11	5	3841.5	2984.5	2917.5	1345	0.952077	0.948787	0.845426	0.913858	2772.12	0.915037
FreeBayes-Lofreq-Mutect2-Strelka-Vardict-Seurat-Lancet	7	4	1428	593.5	5506	2493	0.955961	0.955752	0.836923	0.911488	2505.12	0.915031
FreeBayes-Muse-Mutect-Mutect2-Vardict	5	3	836	2657	4040.5	2252	0.957356	0.949458	0.841424	0.911877	2446.38	0.915029
Lofreq-Muse-Mutect2-Strelka-Vardict-Seurat-Shimmer	7	4	2183	3575.5	2043.5	4501.5	0.954545	0.947653	0.84984	0.908068	3075.88	0.915027
FreeBayes-Mutect-Mutect2-SomaticSniper-Strelka-Vardict-Varscan2-Virmid	8	4	7398	2645	2335.5	1109.5	0.947705	0.949486	0.848297	0.914611	3372	0.915025
FreeBayes-Muse-Mutect2-Seurat-Lancet-Shimmer-Virmid	7	3	5996	7982.5	57.5	11832	0.949367	0.940701	0.874618	0.895413	6467	0.915025
Muse-Mutect2-SomaticSniper-Strelka-Varscan2-Seurat-Virmid	7	3	8460	5277.5	352.5	6963	0.946372	0.944791	0.864865	0.904059	5263.25	0.915022
Lofreq-Mutect-Mutect2-SomaticSniper-Strelka-Vardict-Lancet-Virmid	8	4	4121.5	553.5	3422	3894	0.951665	0.955947	0.843373	0.909091	2997.75	0.915019
FreeBayes-Lofreq-Mutect-Mutect2-Vardict-Lancet-Virmid	7	3	736	105.5	5532	5071	0.957627	0.95859	0.836795	0.907063	2861.12	0.915019
FreeBayes-Lofreq-Muse-SomaticSniper-Strelka-Lancet-Virmid	7	3	275	13842.5	904.5	2949	0.95966	0.931605	0.858025	0.910781	4492.75	0.915018
Muse-Mutect2-SomaticSniper-Strelka-Vardict-Lancet-Virmid	7	4	1049.5	1118	1759.5	10528	0.956803	0.953519	0.851852	0.897881	3613.75	0.915014
FreeBayes-Lofreq-Mutect-Mutect2-Strelka-Vardict-Varscan2-Shimmer-Virmid	9	4	4704	1109	1598	7717	0.950959	0.953571	0.852761	0.902752	3782	0.915011
Lofreq-Muse-Strelka-Seurat-Lancet-Virmid	6	3	393	5918	3037	2184.5	0.95914	0.94377	0.844985	0.91215	2883.12	0.915011
FreeBayes-Lofreq-Muse-Mutect-Mutect2-Strelka-Shimmer-Virmid	8	4	63	5673.5	4546	1464.5	0.962567	0.944167	0.839744	0.913534	2936.75	0.915003
Muse-Mutect-Mutect2-Vardict-Virmid	5	2	1914.5	533	8824	160.5	0.954974	0.955991	0.829412	0.919626	2858	0.915001
Muse-Mutect-Mutect2-SomaticSniper-Varscan2-Lancet-Virmid	7	3	4704	1316.5	1874.5	6311	0.950959	0.952851	0.851064	0.905028	3551.5	0.914976
FreeBayes-Mutect2-SomaticSniper-Strelka-Lancet	5	3	5777.5	3866	64	14937.5	0.949625	0.947137	0.874251	0.888889	6161.25	0.914975
FreeBayes-Muse-Mutect2-Strelka-Vardict-Varscan2-Seurat-Lancet-Virmid	9	5	2078.5	1818.5	4738.5	1109.5	0.954741	0.951395	0.839117	0.914611	2436.25	0.914966
FreeBayes-Lofreq-Muse-Mutect-Mutect2-Strelka-Lancet-Shimmer	8	4	336.5	1970	3555.5	5278.5	0.959402	0.950967	0.842767	0.906716	2785.12	0.914963
Muse-Mutect-Mutect2-Strelka-Vardict-Lancet-Virmid	7	4	951	153.5	6096.5	3894	0.957082	0.958296	0.835366	0.909091	2773.75	0.914959
Lofreq-Mutect-Mutect2-Strelka-Shimmer	5	3	3648	2851.5	2013	4279.5	0.952381	0.94903	0.85	0.908411	3198	0.914956
FreeBayes-Muse-Mutect-Mutect2-Vardict-Lancet-Shimmer-Virmid	8	4	2438.5	2454	2377.5	4716.5	0.954109	0.949887	0.848101	0.907721	2996.62	0.914955
Lofreq-Mutect2-Shimmer-Virmid	4	2	2862.5	8625	615	5904	0.953514	0.939792	0.860759	0.90573	4501.62	0.914949
FreeBayes-Lofreq-Muse-Mutect-Mutect2-SomaticSniper-Strelka-Virmid	8	4	107	8497	4546	280	0.96162	0.94	0.839744	0.918406	3357.5	0.914943
Mutect2-Strelka-Seurat-Lancet-Shimmer-Virmid	6	3	7729.5	1412	1180.5	6718	0.947255	0.95259	0.855491	0.904412	4260	0.914937
FreeBayes-Muse-Mutect-Mutect2-SomaticSniper-Strelka-Vardict-Varscan2-Lancet-Shimmer-Virmid	11	5	3911.5	1037.5	3760.5	2329.5	0.951974	0.953832	0.842105	0.91182	2759.75	0.914933
Lofreq-Muse-Mutect-Mutect2-SomaticSniper-Strelka-Vardict-Seurat-Lancet-Shimmer-Virmid	11	5	1428	1757	3760.5	3303.5	0.955961	0.951526	0.842105	0.910112	2562.25	0.914926
FreeBayes-Muse-Strelka-Lancet-Virmid	5	3	215.5	11640	1788	1962.5	0.960258	0.93516	0.851735	0.912548	3901.5	0.914925
FreeBayes-Lofreq-Muse-Mutect-Mutect2-Vardict-Lancet-Shimmer-Virmid	9	4	1781.5	1499	2917.5	5278.5	0.955224	0.952295	0.845426	0.906716	2869.12	0.914915
FreeBayes-Lofreq-Muse-Mutect2-SomaticSniper-Strelka-Vardict-Shimmer-Virmid	9	4	1230	10973	885.5	3894	0.956337	0.936189	0.858044	0.909091	4245.62	0.914915
FreeBayes-Lofreq-Muse-Mutect2-SomaticSniper-Strelka-Vardict-Seurat-Lancet-Shimmer-Virmid	11	4	6641.5	5509.5	528.5	6718	0.948583	0.944493	0.86217	0.904412	4849.38	0.914914
Muse-Mutect-Mutect2-Strelka-Lancet-Virmid	6	4	2228	3739.5	2188	4202.5	0.954447	0.947416	0.849057	0.908738	3089.5	0.914914
Lofreq-Mutect-Mutect2-SomaticSniper-Strelka-Vardict-Seurat-Shimmer-Virmid	9	4	3911.5	4175.5	1482.5	4854	0.951974	0.946572	0.853659	0.907407	3605.88	0.914903
FreeBayes-Lofreq-Muse-Mutect2-SomaticSniper-Vardict-Lancet-Shimmer-Virmid	9	4	2438.5	6400	2241	1464.5	0.954109	0.943089	0.848875	0.913534	3136	0.914902
FreeBayes-Mutect2-Strelka-Vardict-Seurat-Lancet-Virmid	7	4	1947	319	2455	9365	0.954936	0.957099	0.847561	0.9	3521.5	0.914899
FreeBayes-Lofreq-Muse-Mutect-Mutect2-SomaticSniper-Vardict-Virmid	8	3	5618.5	3723	1507	4040	0.949791	0.947462	0.853583	0.908752	3722.12	0.914897
Muse-Mutect-Mutect2-SomaticSniper-Strelka-Vardict-Virmid	7	4	1947	4026.5	3153	1534.5	0.954936	0.946895	0.844444	0.913295	2665.25	0.914892
FreeBayes-Lofreq-Mutect2-Strelka-Vardict-Shimmer-Virmid	7	4	2282	7450.5	1636.5	2660	0.954348	0.941497	0.852564	0.911153	3507.25	0.91489
FreeBayes-Lofreq-Muse-Mutect2-Strelka-Vardict-Varscan2-Seurat-Lancet	9	4	3703.5	165.5	5008	2949	0.95228	0.958168	0.838323	0.910781	2956.5	0.914888
FreeBayes-Lofreq-Muse-Mutect2-SomaticSniper-Vardict-Seurat-Lancet-Shimmer-Virmid	10	4	6924.5	6981	1145	1871.5	0.948258	0.94223	0.85625	0.912801	4230.5	0.914885
Lofreq-Muse-Mutect2-SomaticSniper-Vardict-Lancet-Shimmer	7	3	4624	667	2643.5	5535.5	0.951064	0.955448	0.846626	0.906367	3367.5	0.914876
FreeBayes-Mutect-Mutect2-Strelka-Vardict-Seurat-Virmid	7	4	3911.5	2796	3328.5	1109.5	0.951974	0.949168	0.84375	0.914611	2786.38	0.914876
FreeBayes-Mutect-Mutect2-Lancet-Virmid	5	3	5777.5	4010.5	687.5	7504	0.949625	0.946939	0.859813	0.903101	4494.88	0.914869
FreeBayes-Lofreq-Mutect2-Varscan2-Seurat-Lancet-Virmid	7	3	8375	3104.5	206.5	11401.5	0.946485	0.948546	0.868263	0.896175	5771.88	0.914867
FreeBayes-Lofreq-Mutect-Mutect2-SomaticSniper-Strelka-Vardict-Varscan2-Lancet-Shimmer-Virmid	11	5	7642	1417	2845	1345	0.947368	0.952551	0.845679	0.913858	3312.25	0.914864
FreeBayes-Mutect-Mutect2-Strelka-Shimmer-Virmid	6	3	3703.5	7130	489.5	7717	0.95228	0.942016	0.862385	0.902752	4760	0.914858
FreeBayes-Lofreq-Muse-Mutect-Mutect2-Strelka-Seurat-Virmid	8	3	7337	3426	649.5	7479	0.947808	0.947977	0.860534	0.903108	4722.88	0.914857
Lofreq-Muse-Mutect-Mutect2-SomaticSniper-Strelka-Vardict-Varscan2-Lancet-Shimmer-Virmid	11	4	2972	798	2258.5	7947	0.95339	0.954805	0.848837	0.902394	3493.88	0.914856
Lofreq-Mutect-Mutect2-Strelka-Vardict-Seurat-Lancet-Virmid	8	4	2566.5	235	6547.5	1464.5	0.953912	0.957635	0.83432	0.913534	2703.38	0.91485
FreeBayes-Lofreq-Muse-Mutect2-SomaticSniper-Strelka-Seurat-Virmid	8	4	560	10495.5	2574	529	0.958378	0.936904	0.847134	0.916981	3539.62	0.914849
FreeBayes-Lofreq-Muse-Mutect2-SomaticSniper-Vardict-Seurat-Lancet-Virmid	9	4	3703.5	4848.5	2377.5	1464.5	0.95228	0.945471	0.848101	0.913534	3098.5	0.914846
Lofreq-Mutect2-SomaticSniper-Strelka-Shimmer-Virmid	6	3	7064	14685.5	149.5	2949	0.948052	0.93017	0.87037	0.910781	6212	0.914843
Muse-Mutect2-Strelka-Varscan2	4	2	1149.5	1001	1808.5	10829	0.956522	0.953953	0.851429	0.897436	3697	0.914835
FreeBayes-Lofreq-Muse-Mutect2-Strelka-Seurat-Virmid	7	4	68.5	9779.5	4880.5	122.5	0.962406	0.938069	0.83871	0.920152	3712.75	0.914834
FreeBayes-Lofreq-Mutect2-SomaticSniper-Strelka-Vardict-Varscan2-Lancet-Shimmer-Virmid	10	5	5951.5	3260.5	2694	900.5	0.949408	0.948268	0.846395	0.915254	3201.62	0.914831
FreeBayes-Lofreq-Muse-Mutect-Mutect2-Strelka-Vardict-Seurat-Lancet-Virmid	10	5	836	1608.5	5624.5	1464.5	0.957356	0.951953	0.836478	0.913534	2383.38	0.91483
FreeBayes-Lofreq-Strelka-Lancet-Virmid	5	3	247.5	13591.5	1145	2660	0.959913	0.931995	0.85625	0.911153	4411	0.914828
Mutect-Mutect2-Strelka-Vardict-Seurat-Shimmer-Virmid	7	4	2779.5	2559.5	4110	1020.5	0.953614	0.94964	0.841121	0.914934	2617.38	0.914827
FreeBayes-Muse-Mutect-Mutect2-Strelka-Vardict-Seurat-Lancet-Virmid	9	4	736	228	7526.5	2184.5	0.957627	0.957672	0.831858	0.91215	2668.75	0.914827
FreeBayes-Lofreq-Mutect-Mutect2-SomaticSniper-Strelka-Vardict-Seurat-Lancet-Virmid	10	5	3971	1929.5	4110	900.5	0.951872	0.951055	0.841121	0.915254	2727.75	0.914826
Mutect-Mutect2-SomaticSniper-Strelka-Varscan2-Lancet-Shimmer-Virmid	8	4	6973	2542.5	1244	5761.5	0.948164	0.949686	0.855422	0.906015	4130.25	0.914822
Lofreq-Muse-Mutect2-Strelka-Vardict-Varscan2-Seurat-Shimmer-Virmid	9	4	3971	2364	1119.5	8741.5	0.951872	0.950045	0.856269	0.901099	4049	0.914821
Muse-Mutect-Mutect2-SomaticSniper-Strelka-Vardict	6	3	2206	389.5	6336	1624.5	0.954497	0.956712	0.834835	0.913208	2639	0.914813
FreeBayes-Lofreq-Mutect2-SomaticSniper-Vardict-Lancet-Virmid	7	3	2206	1135	2116.5	8328	0.954497	0.953468	0.849398	0.901887	3446.38	0.914812
FreeBayes-Lofreq-Muse-Mutect2-SomaticSniper-Strelka-Vardict-Varscan2-Seurat	9	4	8632.5	2994.5	1759.5	2048.5	0.946146	0.948775	0.851852	0.912477	3858.75	0.914812
Lofreq-Muse-Mutect2-SomaticSniper-Strelka-Vardict-Varscan2-Seurat-Lancet-Shimmer-Virmid	11	5	6690.5	2725.5	2144.5	2184.5	0.948498	0.94935	0.849231	0.91215	3436.25	0.914807
Lofreq-SomaticSniper-Strelka-Seurat-Lancet-Virmid	6	3	8663.5	10675	998.5	197.5	0.946121	0.936629	0.857143	0.919325	5133.62	0.914804
FreeBayes-Muse-Mutect-Mutect2-SomaticSniper-Strelka-Vardict-Seurat	8	4	6829.5	2112.5	2188	2660	0.948367	0.950628	0.849057	0.911153	3447.5	0.914801
FreeBayes-Lofreq-Mutect2-Strelka-Vardict-Seurat-Lancet-Shimmer-Virmid	9	5	3648	6141.5	2377.5	900.5	0.952381	0.943464	0.848101	0.915254	3266.88	0.9148
FreeBayes-Lofreq-Muse-Mutect-Mutect2-SomaticSniper-Strelka-Vardict-Seurat-Lancet-Shimmer-Virmid	12	5	3028	2666.5	2845	2949	0.953291	0.949441	0.845679	0.910781	2872.12	0.914798
Lofreq-Muse-Mutect-Mutect2-Strelka-Varscan2-Seurat-Lancet-Virmid	9	4	524	1402.5	2435	9157	0.958466	0.952594	0.847761	0.900369	3379.62	0.914798
FreeBayes-Lofreq-Muse-Mutect2-Vardict-Seurat-Lancet-Virmid	8	4	875.5	3601.5	4226	1464.5	0.957265	0.947606	0.840764	0.913534	2541.88	0.914792
Lofreq-Mutect2-SomaticSniper-Vardict-Lancet-Shimmer-Virmid	7	3	7463.5	1265	1579	5964.5	0.947594	0.95305	0.852853	0.90566	4068	0.914789
FreeBayes-Lofreq-Muse-Mutect-Mutect2-Strelka-Seurat-Virmid	8	4	494.5	4349	4738.5	900.5	0.958555	0.946227	0.839117	0.915254	2620.62	0.914788
Muse-Mutect-Mutect2-SomaticSniper	4	2	2104	3332	3395.5	1792.5	0.954689	0.948128	0.84345	0.912879	2656	0.914787
Muse-Mutect2-SomaticSniper-Strelka-Vardict-Varscan2-Seurat-Lancet	8	4	5685.5	580.5	5008	900.5	0.949733	0.95583	0.838323	0.915254	3043.62	0.914785
FreeBayes-Lofreq-Muse-Mutect-Mutect2-SomaticSniper-Vardict	7	3	5811	2243.5	1928.5	4279.5	0.94958	0.950336	0.850794	0.908411	3565.62	0.91478
Lofreq-Muse-Mutect-Mutect2-SomaticSniper-Varscan2-Virmid	7	3	1278.5	3835.5	3920	1345	0.956243	0.947226	0.841772	0.913858	2594.75	0.914775
FreeBayes-Lofreq-Mutect2-Strelka-Vardict-Seurat-Shimmer	7	4	6881.5	6672.5	885.5	3303.5	0.948276	0.942664	0.858044	0.910112	4435.75	0.914774
Lofreq-Mutect2-SomaticSniper-Strelka-Vardict-Lancet-Shimmer	7	4	9139	1193.5	1507	5381	0.945534	0.953313	0.853583	0.906667	4305.12	0.914774
Muse-Mutect2-Seurat-Lancet-Virmid	5	3	2779.5	6326.5	1307.5	5223	0.953614	0.943156	0.855346	0.906977	3909.12	0.914773
FreeBayes-Lofreq-Muse-Mutect2-Strelka-Vardict-Seurat-Lancet-Shimmer	9	5	1021	4165	2766.5	3682.5	0.956897	0.946606	0.846154	0.909434	2908.75	0.914773
Lofreq-Muse-Mutect2-SomaticSniper	4	2	263.5	9678.5	2420.5	1624.5	0.959746	0.938238	0.847896	0.913208	3496.75	0.914772
Muse-Mutect-Mutect2-Strelka-Vardict-Seurat	6	4	1482	2257	6943.5	175.5	0.955867	0.950316	0.833333	0.91954	2714.5	0.914764
Lofreq-Muse-Mutect2-Strelka-Vardict-Varscan2-Shimmer-Virmid	8	3	764.5	802.5	1440.5	13104	0.957537	0.954783	0.853801	0.892922	4027.88	0.914761
Lofreq-Mutect2-SomaticSniper-Strelka-Vardict-Shimmer-Virmid	7	3	5685.5	5313.5	839.5	5904	0.949733	0.944732	0.858824	0.90573	4435.62	0.914755
FreeBayes-Muse-Mutect2-Strelka-Vardict-Varscan2-Seurat-Lancet	8	4	3775	48.5	5357.5	3303.5	0.952179	0.959364	0.837349	0.910112	3121.12	0.914751
Lofreq-Muse-Mutect-Mutect2-Shimmer	5	2	52	2312	2013	11608	0.962963	0.950202	0.85	0.895795	3996.25	0.91474
FreeBayes-Lofreq-Muse-Mutect-Mutect2-SomaticSniper-Strelka-Varscan2-Lancet	9	4	1185.5	1143.5	5506	2184.5	0.956429	0.953447	0.836923	0.91215	2504.88	0.914737
FreeBayes-Lofreq-Mutect2-SomaticSniper-Strelka-Vardict-Virmid	7	3	1507	5010	1363.5	7391.5	0.955789	0.945188	0.854599	0.903346	3818	0.914731
Lofreq-Muse-Mutect-Mutect2-Strelka-Vardict-Seurat-Lancet-Virmid	9	5	407.5	1487	8981.5	280	0.959052	0.952338	0.829114	0.918406	2789	0.914727
FreeBayes-Muse-Mutect-Mutect2-Strelka-Vardict-Seurat-Lancet-Virmid	9	5	1827.5	1681	4738.5	1792.5	0.955128	0.95178	0.839117	0.912879	2509.88	0.914726
Lofreq-Mutect2-SomaticSniper-Strelka-Vardict-Virmid	6	3	2629.5	1458.5	1579	9459.5	0.953813	0.952423	0.852853	0.899811	3781.62	0.914725
FreeBayes-Muse-Mutect2-Strelka-Shimmer-Virmid	6	3	613.5	12725.5	325.5	8207.5	0.958199	0.933453	0.865204	0.902033	5468	0.914722
FreeBayes-Muse-Mutect-Mutect2-SomaticSniper-Strelka-Lancet	7	4	336.5	2713.5	3395.5	5381	0.959402	0.949367	0.84345	0.906667	2956.62	0.914721
Lofreq-Muse-Mutect2-Strelka-Varscan2-Seurat-Virmid	7	4	1661	5883	4226	248.5	0.955483	0.943841	0.840764	0.918715	3004.62	0.914701
Lofreq-Mutect-Mutect2-SomaticSniper-Strelka-Vardict-Seurat	7	4	2019.5	2112.5	4430	1624.5	0.954839	0.950628	0.840125	0.913208	2546.62	0.9147
FreeBayes-Muse-Mutect2-Strelka	4	2	3882	5776.5	145.5	13530	0.951983	0.944062	0.870588	0.892139	5833.5	0.914693
Mutect2-Strelka-Varscan2-Seurat-Lancet-Virmid	6	3	4839.5	1021	1540.5	8741.5	0.950749	0.953887	0.853026	0.901099	4035.62	0.91469
FreeBayes-Lofreq-Muse-Mutect2-Varscan2-Seurat-Lancet-Virmid	8	3	8083	2822.5	206.5	12278	0.94682	0.949107	0.868263	0.894545	5847.5	0.914684
FreeBayes-Mutect2-SomaticSniper-Strelka-Seurat-Lancet-Shimmer-Virmid	8	4	9744.5	14280	104.5	3129	0.944681	0.93088	0.872727	0.910448	6814.5	0.914684
FreeBayes-Lofreq-Mutect-Mutect2-Strelka-Vardict-Lancet-Shimmer-Virmid	9	5	5186.5	1857	3920	900.5	0.950324	0.951307	0.841772	0.915254	2966	0.914664
FreeBayes-Lofreq-Mutect-Mutect2-SomaticSniper-Strelka-Vardict	7	4	3257.5	2375.5	1928.5	6405.5	0.952891	0.950023	0.850794	0.904943	3491.75	0.914662
Lofreq-Mutect2-Strelka-Seurat	4	3	6579	7174	1788	625	0.948634	0.941924	0.851735	0.91635	4041.5	0.914661
Lofreq-Muse-Mutect-Mutect2-SomaticSniper-Strelka-Vardict-Varscan2-Lancet-Shimmer-Virmid	11	5	3474	1037.5	3760.5	3303.5	0.952586	0.953832	0.842105	0.910112	2893.88	0.914659
FreeBayes-Muse-Mutect2-SomaticSniper-Strelka-Vardict-Seurat-Lancet-Shimmer-Virmid	10	4	8460	5256.5	934	3762	0.946372	0.944807	0.857988	0.909427	4603.12	0.914648
FreeBayes-Lofreq-Muse-Mutect-Mutect2-Strelka-Vardict-Varscan2	8	4	1230	618	5624.5	3303.5	0.956337	0.955665	0.836478	0.910112	2694	0.914648
FreeBayes-Muse-Mutect-Mutect2-Strelka-Vardict-Shimmer	7	4	836	2212.5	3395.5	4932.5	0.957356	0.950406	0.84345	0.907372	2844.12	0.914646
FreeBayes-Lofreq-Mutect2-Strelka-Vardict-Varscan2	6	3	3648	232	2625.5	8463	0.952381	0.95766	0.846847	0.90167	3742.12	0.914639
FreeBayes-Lofreq-Mutect2-Vardict-Lancet-Virmid	6	3	355	385	2116.5	13002.5	0.959315	0.956714	0.849398	0.89313	3964.75	0.914639
FreeBayes-Muse-Mutect-Mutect2-SomaticSniper-Vardict-Lancet-Shimmer-Virmid	9	4	3775	2583.5	2188	4716.5	0.952179	0.949595	0.849057	0.907721	3315.75	0.914638
FreeBayes-Lofreq-Muse-Mutect-Mutect2-SomaticSniper-Strelka-Vardict-Seurat	9	4	5895.5	1867.5	2498	3129	0.949474	0.951274	0.847352	0.910448	3347.5	0.914637
Lofreq-Muse-Mutect2-SomaticSniper-Strelka-Vardict-Varscan2-Seurat-Lancet	9	4	3841.5	754.5	4672.5	2184.5	0.952077	0.955026	0.839286	0.91215	2863.25	0.914635
FreeBayes-Lofreq-Mutect-Mutect2-SomaticSniper-Vardict-Virmid	7	3	6829.5	4223	1507	3303.5	0.948367	0.946476	0.853583	0.910112	3965.75	0.914634
Lofreq-Muse-Mutect-Mutect2-SomaticSniper-Strelka-Vardict-Lancet-Shimmer-Virmid	10	5	3474	1970	3920	1624.5	0.952586	0.950967	0.841772	0.913208	2747.12	0.914633
Lofreq-Mutect-Mutect2-SomaticSniper-Strelka-Vardict-Varscan2-Lancet-Shimmer-Virmid	10	5	5186.5	1307	3760.5	1624.5	0.950324	0.952894	0.842105	0.913208	2969.62	0.914633
FreeBayes-Muse-Mutect2-Strelka-Vardict-Varscan2-Shimmer-Virmid	8	4	3257.5	2542.5	3920	1248	0.952891	0.949686	0.841772	0.914179	2742	0.914632
Lofreq-Muse-Mutect-Mutect2-Strelka-Vardict-Seurat-Lancet-Shimmer-Virmid	10	4	799	349	2878.5	10110	0.957447	0.956866	0.845481	0.898711	3534.12	0.914626
Lofreq-Mutect-Mutect2-Strelka-Lancet	5	3	1428	791.5	9046.5	248.5	0.955961	0.954827	0.828986	0.918715	2878.62	0.914622
FreeBayes-Lofreq-Muse-Mutect2-Strelka-Vardict-Seurat	7	3	5618.5	726.5	2435	5904	0.949791	0.955159	0.847761	0.90573	3671	0.91461
Mutect-Mutect2-SomaticSniper-Strelka-Varscan2-Seurat-Lancet-Virmid	8	4	4925	2077.5	2285	4279.5	0.950644	0.950717	0.848665	0.908411	3391.75	0.914609
FreeBayes-Mutect2-Strelka-Vardict-Shimmer-Virmid	6	3	4704	3403.5	1463.5	5904	0.950959	0.948007	0.853731	0.90573	3868.75	0.914607
Mutect-Mutect2-Strelka-Vardict-Seurat-Virmid	6	3	3775	850.5	5916	709.5	0.952179	0.954625	0.835735	0.915888	2812.75	0.914607
Mutect-Mutect2-SomaticSniper-Strelka-Vardict-Seurat-Shimmer-Virmid	8	4	4839.5	5163	2845	529	0.950749	0.945016	0.845679	0.916981	3344.12	0.914606
FreeBayes-Muse-Mutect-Mutect2-Strelka-Vardict-Varscan2-Shimmer-Virmid	9	4	1682.5	1127.5	3760.5	4854	0.955414	0.953488	0.842105	0.907407	2856.12	0.914604
Lofreq-Muse-Mutect2-SomaticSniper-Strelka-Seurat-Lancet-Shimmer	8	4	4201	5739	1899.5	2329.5	0.951561	0.944094	0.850932	0.91182	3542.25	0.914602
Muse-Mutect2-Varscan2-Seurat-Lancet-Virmid	6	3	4121.5	2984.5	1119.5	8463	0.951665	0.948787	0.856269	0.90167	4172.12	0.914598
Lofreq-Muse-Mutect2-SomaticSniper-Strelka-Vardict-Seurat	7	3	6829.5	1506	2285	3894	0.948367	0.952257	0.848665	0.909091	3628.62	0.914595
Muse-Mutect-Mutect2-Seurat-Lancet-Virmid	6	3	1781.5	2029.5	4307	2329.5	0.955224	0.950834	0.840491	0.91182	2611.88	0.914592
FreeBayes-Lofreq-Mutect2-SomaticSniper-Vardict-Varscan2-Lancet-Virmid	8	3	10625	1602	839.5	6963	0.943515	0.951965	0.858824	0.904059	5007.38	0.914591
Muse-Mutect2-Strelka-Seurat-Lancet-Shimmer	6	3	3320.5	931	1337	11193	0.95279	0.954225	0.854651	0.896679	4195.38	0.914586
FreeBayes-Mutect-Mutect2-Strelka-Lancet-Virmid	6	3	2255.5	378.5	6943.5	1345	0.954401	0.956752	0.833333	0.913858	2730.62	0.914586
FreeBayes-Mutect-Mutect2-Strelka-Seurat-Virmid	6	3	7493	4568	1463.5	2735.5	0.947589	0.94591	0.853731	0.911111	4065	0.914585
FreeBayes-Mutect-Mutect2-Strelka-Vardict-Varscan2-Seurat-Lancet-Virmid	9	4	4468	646.5	3760.5	3762	0.951271	0.955526	0.842105	0.909427	3159.25	0.914582
FreeBayes-Lofreq-Mutect2-Strelka-Vardict-Varscan2-Lancet	7	4	2078.5	482	5867.5	2493	0.954741	0.956175	0.835913	0.911488	2730.25	0.914579
FreeBayes-Muse-Mutect-Mutect2-Strelka-Vardict-Varscan2-Lancet-Shimmer-Virmid	10	4	1643.5	170.5	4388.5	6718	0.955508	0.958131	0.840237	0.904412	3230.12	0.914572
Lofreq-Muse-Mutect-Mutect2-SomaticSniper-Strelka-Vardict-Seurat-Shimmer-Virmid	10	4	3703.5	4151	1482.5	5904	0.95228	0.946619	0.853659	0.90573	3810.25	0.914572
FreeBayes-Lofreq-Muse-Mutect2-Vardict-Lancet-Shimmer-Virmid	8	4	1947	5372.5	2981.5	1464.5	0.954936	0.944646	0.845161	0.913534	2941.38	0.914569
FreeBayes-Mutect2-SomaticSniper-Strelka-Seurat-Virmid	6	3	10705.5	16049	49.5	2329.5	0.943396	0.927679	0.87538	0.91182	7283.38	0.914569
FreeBayes-Muse-Mutect2-Strelka-Vardict-Varscan2-Virmid	7	4	987	2430	5453.5	1197	0.956989	0.949932	0.837061	0.914286	2516.88	0.914567
FreeBayes-Lofreq-Muse-Mutect-Mutect2-SomaticSniper-Vardict-Lancet-Shimmer	9	4	2371	2151.5	2574	5535.5	0.954207	0.95054	0.847134	0.906367	3158	0.914562
FreeBayes-Muse-Mutect2-Vardict-Seurat-Lancet-Shimmer-Virmid	8	4	3911.5	4690	1928.5	3486	0.951974	0.945701	0.850794	0.909774	3504	0.914561
FreeBayes-Lofreq-Mutect2-Strelka-Vardict-Varscan2-Lancet-Shimmer	8	4	4839.5	586	3037	5278.5	0.950749	0.955791	0.844985	0.906716	3435.25	0.914561
FreeBayes-Lofreq-Muse-Mutect2-SomaticSniper-Strelka-Vardict-Varscan2-Lancet-Shimmer-Virmid	11	4	6829.5	3759.5	586	8741.5	0.948367	0.947414	0.861357	0.901099	4979.12	0.914559
FreeBayes-Muse-Mutect-Mutect2-Strelka-Vardict-Varscan2-Seurat-Lancet-Virmid	10	4	2825	430	3760.5	5703.5	0.953586	0.956445	0.842105	0.906077	3179.75	0.914554
Lofreq-Muse-Mutect2-SomaticSniper-Vardict-Lancet-Virmid	7	3	3087	730.5	2804.5	7023	0.953191	0.955145	0.845921	0.903955	3411.25	0.914553
FreeBayes-Mutect2-Strelka-Vardict-Varscan2-Seurat-Lancet-Shimmer-Virmid	9	5	8744	3051	2335.5	900.5	0.946004	0.948649	0.848297	0.915254	3757.75	0.914551
Lofreq-Mutect2-SomaticSniper-Strelka-Vardict-Seurat-Lancet	7	4	4409	494.5	3260.5	5381	0.951351	0.956136	0.844037	0.906667	3386.25	0.914548
Lofreq-Muse-Mutect-Mutect2-Strelka-Seurat	6	3	494.5	1571	4307	5071	0.958555	0.952082	0.840491	0.907063	2860.88	0.914548
Lofreq-Muse-Mutect2-Strelka-Vardict-Varscan2-Seurat	7	4	3562.5	1334	3555.5	3303.5	0.952484	0.952809	0.842767	0.910112	2938.88	0.914543
Lofreq-Muse-Mutect-Mutect2-SomaticSniper-Vardict-Varscan2-Virmid	8	3	6924.5	2104.5	1759.5	4854	0.948258	0.950645	0.851852	0.907407	3910.62	0.91454
FreeBayes-Lofreq-Mutect-Mutect2-Vardict-Varscan2-Virmid	7	3	6088.5	786	2335.5	5904	0.94926	0.95485	0.848297	0.90573	3778.5	0.914534
Lofreq-Muse-Mutect-Mutect2-SomaticSniper-Strelka-Lancet-Shimmer	8	4	951	3115.5	3555.5	3486	0.957082	0.948509	0.842767	0.909774	2777	0.914533
Mutect2-SomaticSniper-Strelka-Vardict-Seurat-Lancet-Virmid	7	4	3562.5	1214.5	1386	10528	0.952484	0.953222	0.854545	0.897881	4172.75	0.914533
FreeBayes-Lofreq-Muse-Mutect-Mutect2-SomaticSniper-Strelka-Vardict-Lancet	9	4	799	111.5	8219.5	2329.5	0.957447	0.958554	0.830303	0.91182	2864.88	0.914531
FreeBayes-Lofreq-Muse-Mutect2-SomaticSniper-Strelka-Vardict-Varscan2-Seurat-Lancet	10	5	3971	1948.5	3328.5	2493	0.951872	0.951011	0.84375	0.911488	2935.25	0.91453
FreeBayes-Lofreq-Strelka-Seurat-Lancet-Virmid	6	3	3911.5	9311	1579	1159	0.951974	0.938794	0.852853	0.914498	3990.12	0.91453
FreeBayes-Lofreq-Muse-Mutect-Mutect2-SomaticSniper-Strelka-Vardict-Varscan2-Lancet-Shimmer	11	5	3137.5	1049.5	4110	3303.5	0.953092	0.953791	0.841121	0.910112	2900.12	0.914529
FreeBayes-Lofreq-Muse-Mutect-Mutect2-Vardict-Lancet	7	4	917	2738	6223	575.5	0.957173	0.949321	0.834951	0.916667	2613.38	0.914528
Lofreq-Muse-Mutect2-SomaticSniper-Strelka-Seurat-Lancet	7	4	2779.5	4987	2377.5	2660	0.953614	0.945224	0.848101	0.911153	3201	0.914523
Lofreq-Muse-Mutect-Mutect2-Strelka-Varscan2	6	3	107	1178	6517	4040	0.96162	0.953363	0.834356	0.908752	2960.5	0.914523
FreeBayes-Mutect-Mutect2-SomaticSniper-Strelka-Vardict-Varscan2-Lancet-Virmid	9	4	5459.5	914	4388.5	1464.5	0.950053	0.954266	0.840237	0.913534	3056.62	0.914522
FreeBayes-Mutect-Mutect2-SomaticSniper-Strelka-Vardict-Lancet-Virmid	8	4	3137.5	772	3422	5381	0.953092	0.954947	0.843373	0.906667	3178.12	0.91452
Muse-Mutect-Mutect2-SomaticSniper-Strelka-Vardict-Lancet-Shimmer	8	4	3257.5	67	7153.5	1624.5	0.952891	0.959147	0.832827	0.913208	3025.62	0.914518
Mutect2-Strelka-Virmid	3	2	666	2533.5	1206	12112	0.957929	0.949716	0.855457	0.894942	4129.38	0.914511
Lofreq-Mutect-Mutect2-SomaticSniper-Vardict-Virmid	6	3	2438.5	4309.5	2917.5	2108	0.954109	0.946285	0.845426	0.912214	2943.38	0.914508
Muse-Mutect2-SomaticSniper-Strelka-Seurat	5	3	6532.5	7612	1788	625	0.948718	0.94123	0.851735	0.91635	4139.38	0.914508
Lofreq-Muse-Mutect2-Strelka-Varscan2-Lancet-Shimmer	7	3	1381.5	1553.5	418.5	16244	0.956056	0.95213	0.863768	0.886076	4899.38	0.914507
Muse-Mutect-Mutect2-Strelka-Vardict-Varscan2-Virmid	7	3	1149.5	237	6355.5	3894	0.956522	0.957623	0.834783	0.909091	2909	0.914505
Lofreq-Mutect-Mutect2-SomaticSniper-Strelka-Vardict-Seurat-Lancet-Shimmer-Virmid	10	5	3474	2344.5	3760.5	1624.5	0.952586	0.950112	0.842105	0.913208	2800.88	0.914503
FreeBayes-Muse-Mutect-Mutect2-Strelka-Vardict-Lancet	7	4	187	64	9986.5	2660	0.960512	0.959184	0.82716	0.911153	3224.38	0.914502
FreeBayes-Lofreq-Mutect-Mutect2-SomaticSniper-Strelka-Vardict-Varscan2-Lancet-Virmid	10	5	5951.5	920.5	4110	1624.5	0.949408	0.95426	0.841121	0.913208	3151.62	0.914499
Muse-Mutect2-Strelka-Vardict-Varscan2-Lancet-Virmid	7	4	1569.5	34	4307	8120	0.955676	0.959717	0.840491	0.902111	3507.62	0.914499
FreeBayes-Lofreq-Mutect-Mutect2-SomaticSniper-Lancet	6	3	1643.5	2878	2917.5	4501.5	0.955508	0.948984	0.845426	0.908068	2985.12	0.914497
Muse-Mutect2-Strelka-Vardict-Seurat-Shimmer	6	3	3775	444	2435	8463	0.952179	0.95637	0.847761	0.90167	3779.25	0.914495
FreeBayes-Lofreq-Muse-Strelka-Vardict-Lancet-Shimmer-Virmid	8	4	1528	7010	3153	789	0.955771	0.942186	0.844444	0.915572	3120	0.914494
Lofreq-Muse-Mutect2-SomaticSniper-Strelka-Vardict-Lancet	7	4	666	927.5	4738.5	5381	0.957929	0.954243	0.839117	0.906667	2928.25	0.914489
Mutect-Mutect2-SomaticSniper-Strelka-Lancet-Virmid	6	3	2371	940.5	5549.5	1792.5	0.954207	0.954185	0.836676	0.912879	2663.38	0.914487
FreeBayes-Lofreq-Mutect2-Vardict-Lancet-Shimmer	6	3	2438.5	982	3455.5	5278.5	0.954109	0.954023	0.843077	0.906716	3038.62	0.914481
Lofreq-Muse-Mutect2-Strelka-Varscan2-Seurat-Lancet-Virmid	8	3	1114.5	1085	1056.5	13877.5	0.956614	0.953671	0.856322	0.891304	4283.38	0.914478
FreeBayes-Lofreq-Muse-Mutect2-SomaticSniper-Vardict-Varscan2-Lancet-Virmid	9	3	10350.5	1449.5	839.5	7717	0.943867	0.952464	0.858824	0.902752	5089.12	0.914477
Lofreq-Muse-Mutect-Mutect2-Vardict-Lancet-Virmid	7	3	1185.5	43	8525	2184.5	0.956429	0.959471	0.829851	0.91215	2984.5	0.914475
FreeBayes-Muse-Mutect-Mutect2-SomaticSniper-Lancet	6	3	1149.5	2900.5	2574	6183.5	0.956522	0.948938	0.847134	0.905303	3201.88	0.914474
Muse-Mutect2-Strelka-Varscan2-Seurat-Lancet-Virmid	7	3	2304.5	887	1540.5	11401.5	0.954304	0.954386	0.853026	0.896175	4033.38	0.914473
Lofreq-Muse-Mutect-Mutect2-Strelka-Shimmer-Virmid	7	4	686	6701	4880.5	248.5	0.957838	0.942623	0.83871	0.918715	3129	0.914471
Lofreq-Muse-Mutect2-SomaticSniper-Strelka-Vardict-Seurat	7	4	4201	4928	2043.5	2660	0.951561	0.945323	0.84984	0.911153	3458.12	0.914469
FreeBayes-Lofreq-Muse-Mutect-Mutect2-Strelka-Vardict-Seurat-Lancet-Shimmer-Virmid	11	5	1230	2096.5	3760.5	4040	0.956337	0.950673	0.842105	0.908752	2781.75	0.914467
Lofreq-Mutect2-SomaticSniper-Strelka-Vardict-Varscan2-Seurat-Lancet-Shimmer-Virmid	10	5	10369	3712.5	2144.5	471.5	0.943844	0.947463	0.849231	0.917293	4174.38	0.914458
FreeBayes-Lofreq-Muse-Strelka-Varscan2-Lancet-Virmid	7	3	468	3782	3694.5	3762	0.958643	0.947321	0.842424	0.909427	2926.62	0.914454
Lofreq-Mutect2-Seurat-Lancet-Virmid	5	3	5407	6912	687.5	6028	0.950108	0.942299	0.859813	0.905588	4758.62	0.914452
FreeBayes-Muse-Mutect2-SomaticSniper-Strelka-Vardict-Lancet-Shimmer	8	4	3137.5	1567	2335.5	6768	0.953092	0.952088	0.848297	0.904315	3452	0.914448
Lofreq-Mutect-Mutect2-Lancet-Shimmer-Virmid	6	3	7729.5	2878	1403.5	5071	0.947255	0.948984	0.854489	0.907063	4270.5	0.914448
FreeBayes-Lofreq-Muse-Mutect-Mutect2-Strelka-Vardict-Lancet	8	4	187	29.5	10843.5	2329.5	0.960512	0.959752	0.825688	0.91182	3347.38	0.914443
Lofreq-Muse-Mutect2-Strelka-Varscan2-Lancet-Shimmer-Virmid	8	3	560	1216	599.5	16688.5	0.958378	0.953214	0.861272	0.884892	4766	0.914439
Lofreq-Muse-Mutect2-SomaticSniper-Strelka-Vardict-Shimmer-Virmid	8	3	2157	4975.5	839.5	9937	0.954593	0.945235	0.858824	0.899083	4477.25	0.914434
Muse-Mutect-Mutect2-Lancet-Virmid	5	3	2566.5	3739.5	2188	5008	0.953912	0.947416	0.849057	0.907336	3375.5	0.91443
FreeBayes-Lofreq-Muse-Mutect2-SomaticSniper-Seurat-Lancet	7	3	8977	5918	687.5	4279.5	0.94572	0.94377	0.859813	0.908411	4965.5	0.914429
Muse-Mutect2-Seurat	3	2	1731.5	5974	2766.5	1962.5	0.955319	0.943688	0.846154	0.912548	3108.62	0.914427
Lofreq-Mutect2-SomaticSniper-Strelka-Virmid	5	3	2336.5	15374	383.5	3203.5	0.954248	0.928962	0.864353	0.910134	5324.38	0.914424
FreeBayes-Muse-Mutect-Mutect2-SomaticSniper-Strelka-Vardict	7	4	836	2430	2766.5	6842.5	0.957356	0.949932	0.846154	0.904215	3218.75	0.914414
Lofreq-Mutect-Mutect2-Strelka-Lancet-Virmid	6	4	3166.5	4790.5	2013	3894	0.953005	0.945554	0.85	0.909091	3466	0.914412
Lofreq-Muse-Mutect2-SomaticSniper-Vardict-Seurat-Lancet-Shimmer-Virmid	9	4	4839.5	5131.5	1788	3303.5	0.950749	0.945045	0.851735	0.910112	3765.62	0.91441
Muse-Mutect2-SomaticSniper-Vardict-Virmid	5	2	7960.5	1506	2285	3486	0.94693	0.952257	0.848665	0.909774	3809.38	0.914407
FreeBayes-Lofreq-Mutect-Mutect2-Seurat-Lancet-Virmid	7	3	5811	2293	1463.5	6963	0.94958	0.950247	0.853731	0.904059	4132.62	0.914404
Lofreq-Muse-Mutect-Mutect2-SomaticSniper-Strelka-Seurat-Shimmer-Virmid	9	4	1278.5	4505.5	2335.5	5071	0.956243	0.945995	0.848297	0.907063	3297.62	0.9144
FreeBayes-Mutect-Mutect2-SomaticSniper-Strelka-Vardict-Seurat-Virmid	8	4	9473.5	5191.5	1899.5	575.5	0.945032	0.944966	0.850932	0.916667	4285	0.914399
FreeBayes-Mutect2-SomaticSniper-Strelka-Vardict-Varscan2-Seurat-Virmid	8	4	10507.5	6205	1759.5	248.5	0.943677	0.943329	0.851852	0.918715	4680.12	0.914393
Lofreq-Mutect-Mutect2-Strelka-Seurat-Lancet-Shimmer-Virmid	8	4	5079	2542.5	1244	8207.5	0.950431	0.949686	0.855422	0.902033	4268.25	0.914393
FreeBayes-Mutect-Mutect2-Strelka-Vardict-Varscan2-Virmid	7	4	4925	1211	4110	1962.5	0.950644	0.953237	0.841121	0.912548	3052.12	0.914388
Lofreq-Muse-Mutect2-Strelka-Varscan2-Seurat-Lancet	7	3	1185.5	1251	1180.5	13340.5	0.956429	0.953091	0.855491	0.892532	4239.38	0.914386
Muse-Mutect-Mutect2-Strelka-Lancet-Shimmer-Virmid	7	3	799	228	5549.5	5904	0.957447	0.957672	0.836676	0.90573	3120.12	0.914381
FreeBayes-Muse-Mutect2-Strelka-Vardict-Shimmer-Virmid	7	4	1021	7864	2981.5	1109.5	0.956897	0.940855	0.845161	0.914611	3244	0.914381
Lofreq-Muse-Mutect2-SomaticSniper-Strelka-Varscan2-Seurat-Virmid	8	3	6641.5	4859	309.5	10576.5	0.948583	0.945455	0.865672	0.89781	5596.62	0.91438
Lofreq-Muse-Mutect2-SomaticSniper-Vardict-Varscan2-Seurat-Lancet-Virmid	9	4	4839.5	2293	2694	3303.5	0.950749	0.950247	0.846395	0.910112	3282.5	0.914376
FreeBayes-Muse-Mutect-Mutect2-Seurat-Lancet-Virmid	7	3	3427	2151.5	2625.5	4854	0.952681	0.95054	0.846847	0.907407	3264.5	0.914369
Muse-Mutect2-SomaticSniper-Vardict-Seurat-Lancet-Virmid	7	3	7793	718.5	2435	4932.5	0.947146	0.955185	0.847761	0.907372	3969.75	0.914366
Muse-Mutect-Mutect2-SomaticSniper-Strelka-Vardict-Seurat-Lancet-Shimmer-Virmid	10	5	3474	2151.5	4110	1624.5	0.952586	0.95054	0.841121	0.913208	2840	0.914364
FreeBayes-Lofreq-Mutect2-Strelka-Vardict-Varscan2-Virmid	7	4	1622	1948.5	3920	3894	0.95558	0.951011	0.841772	0.909091	2846.12	0.914363
FreeBayes-Muse-Mutect-Mutect2-SomaticSniper-Strelka-Vardict-Varscan2-Seurat-Virmid	10	5	4768.5	4580	2917.5	900.5	0.950855	0.945897	0.845426	0.915254	3291.62	0.914358
FreeBayes-Lofreq-Muse-Mutect-Mutect2-Strelka-Vardict-Varscan2-Seurat-Lancet-Virmid	11	4	3521	411.5	2258.5	9717.5	0.952582	0.95656	0.848837	0.899452	3977.12	0.914358
FreeBayes-Lofreq-Muse-Strelka-Vardict-Virmid	6	3	36.5	8774	2917.5	4040	0.963597	0.93964	0.845426	0.908752	3942	0.914354
FreeBayes-Muse-Mutect-Mutect2-Vardict-Varscan2-Virmid	7	3	5131.5	1166	4110	2048.5	0.95037	0.953405	0.841121	0.912477	3114	0.914343
Lofreq-Muse-Mutect-Mutect2-SomaticSniper-Strelka-Lancet	7	4	634.5	3661.5	6943.5	280	0.95811	0.947511	0.833333	0.918406	2879.88	0.91434
Muse-Mutect-Mutect2-SomaticSniper-Seurat-Lancet-Virmid	7	3	3648	3422.5	1726	6311	0.952381	0.947982	0.851964	0.905028	3776.88	0.914339
Lofreq-Mutect-Mutect2-SomaticSniper-Strelka-Vardict-Virmid	7	4	2078.5	3936	2917.5	3203.5	0.954741	0.947038	0.845426	0.910134	3033.88	0.914335
FreeBayes-Muse-Mutect-Mutect2-Strelka-Vardict-Seurat-Shimmer-Virmid	9	4	2206	2867.5	3094.5	3894	0.954497	0.949016	0.84472	0.909091	3015.5	0.914331
FreeBayes-Lofreq-Mutect-Mutect2-SomaticSniper-Strelka-Lancet	7	4	1879.5	2713.5	3920	2660	0.955032	0.949367	0.841772	0.911153	2793.25	0.914331
FreeBayes-Mutect2-Strelka-Vardict-Lancet-Shimmer-Virmid	7	4	7064	266	1759.5	9365	0.948052	0.957409	0.851852	0.9	4613.62	0.914328
FreeBayes-Lofreq-Muse-Mutect-Mutect2-Vardict-Shimmer	7	3	1149.5	1722	1928.5	10280.5	0.956522	0.951656	0.850794	0.898336	3770.12	0.914327
Lofreq-Mutect2-Vardict-Varscan2-Seurat-Virmid	6	3	3320.5	2040	2013	7197	0.95279	0.950805	0.85	0.903704	3642.62	0.914325
FreeBayes-Lofreq-Muse-Mutect2-SomaticSniper-Strelka-Varscan2-Lancet-Shimmer-Virmid	10	4	6199	7023.5	456	7717	0.949153	0.942171	0.863222	0.902752	5348.88	0.914324
FreeBayes-Lofreq-Muse-Mutect-Mutect2-Strelka-Vardict-Seurat-Lancet-Shimmer-Virmid	11	4	2157	502.5	2878.5	8741.5	0.954593	0.956102	0.845481	0.901099	3569.88	0.914319
Lofreq-Muse-Mutect2-Shimmer	4	2	58.5	6195.5	2420.5	7391.5	0.962647	0.943362	0.847896	0.903346	4016.5	0.914313
FreeBayes-Lofreq-Muse-Mutect2-SomaticSniper-Vardict-Seurat-Virmid	8	3	12396.5	8298.5	440	1871.5	0.94081	0.940285	0.863354	0.912801	5751.62	0.914313
FreeBayes-Lofreq-Muse-Mutect-Mutect2-Strelka-Vardict-Shimmer-Virmid	9	5	652.5	6326.5	5236.5	280	0.958019	0.943156	0.837662	0.918406	3123.88	0.914311
FreeBayes-Lofreq-Muse-Mutect-Mutect2-SomaticSniper-Strelka-Seurat-Virmid	9	4	2206	5652.5	2694	2184.5	0.954497	0.944194	0.846395	0.91215	3184.25	0.914309
Muse-Mutect-Mutect2-SomaticSniper-Strelka-Vardict-Seurat	7	4	3257.5	2375.5	3920	1962.5	0.952891	0.950023	0.841772	0.912548	2878.88	0.914308
Mutect2-Strelka-Seurat	3	2	7979.5	1663	1808.5	5071	0.946921	0.951802	0.851429	0.907063	4130.5	0.914304
FreeBayes-Lofreq-Mutect-Mutect2-SomaticSniper-Vardict-Lancet-Shimmer	8	4	4839.5	2609.5	2574	3486	0.950749	0.94955	0.847134	0.909774	3377.25	0.914302
FreeBayes-Muse-Mutect2-SomaticSniper-Strelka-Vardict-Seurat	7	4	4624	6436.5	998.5	5836	0.951064	0.943038	0.857143	0.90595	4473.75	0.914299
FreeBayes-Muse-Mutect-Mutect2-SomaticSniper-Strelka-Vardict-Lancet-Virmid	9	5	1879.5	2481	2377.5	6842.5	0.955032	0.949842	0.848101	0.904215	3395.12	0.914297
Lofreq-Muse-Mutect-Mutect2-Varscan2-Virmid	6	2	3287	1345.5	1463.5	10576.5	0.95288	0.952763	0.853731	0.89781	4168.12	0.914296
Lofreq-Muse-Lancet-Virmid	4	2	379.5	9432	2917.5	1345	0.959227	0.938664	0.845426	0.913858	3518.5	0.914294
FreeBayes-Lofreq-Mutect2-Strelka-Vardict	5	3	336.5	196	3760.5	10605.5	0.959402	0.957932	0.842105	0.897727	3724.62	0.914291
FreeBayes-Lofreq-Muse-Mutect2-Strelka-Varscan2-Seurat-Lancet	8	4	917	2132	5506	2048.5	0.957173	0.950584	0.836923	0.912477	2650.88	0.914289
Lofreq-Mutect-Mutect2-SomaticSniper-Vardict-Varscan2-Virmid	7	3	7111	2322.5	1759.5	5071	0.948038	0.950178	0.851852	0.907063	4066	0.914283
FreeBayes-Lofreq-Mutect-Mutect2-Strelka-Vardict-Varscan2-Lancet-Shimmer-Virmid	10	5	5951.5	1049.5	3760.5	2329.5	0.949408	0.953791	0.842105	0.91182	3272.75	0.914281
Lofreq-Mutect2-SomaticSniper-Strelka-Varscan2-Lancet-Virmid	7	4	5493	4319	1145	6614.5	0.95	0.946275	0.85625	0.90458	4392.88	0.914276
Muse-Mutect2-SomaticSniper-Vardict-Lancet-Shimmer-Virmid	7	3	7318	1154	2307.5	4932.5	0.947817	0.953427	0.848485	0.907372	3928	0.914275
Lofreq-Muse-Mutect2-SomaticSniper-Vardict-Shimmer-Virmid	7	3	4704	8872	1164.5	3129	0.950959	0.939435	0.85623	0.910448	4467.38	0.914268
FreeBayes-Muse-Mutect-Mutect2-SomaticSniper-Strelka-Vardict-Seurat-Lancet-Shimmer-Virmid	11	5	3841.5	3159	3094.5	2329.5	0.952077	0.948454	0.84472	0.91182	3106.12	0.914268
FreeBayes-Lofreq-Muse-Mutect2-Lancet-Shimmer	6	3	320.5	6216	2420.5	5535.5	0.959488	0.943311	0.847896	0.906367	3623.12	0.914266
FreeBayes-Lofreq-Muse-Mutect-Mutect2-SomaticSniper-Varscan2-Lancet-Virmid	9	3	10274	1959.5	512	9441	0.943983	0.95098	0.862275	0.899818	5546.62	0.914264
FreeBayes-Lofreq-Muse-Mutect2-SomaticSniper-Strelka-Varscan2-Seurat-Lancet-Virmid	10	5	2695.5	6786	3920	227	0.953714	0.942508	0.841772	0.919021	3407.12	0.914254
FreeBayes-Lofreq-Muse-Mutect2-SomaticSniper-Strelka-Vardict-Varscan2-Lancet-Virmid	10	5	2078.5	1970	5084.5	1624.5	0.954741	0.950967	0.838095	0.913208	2689.38	0.914253
FreeBayes-Lofreq-Muse-Mutect2-Strelka-Seurat-Shimmer-Virmid	8	4	355	9547.5	2574	2184.5	0.959315	0.938406	0.847134	0.91215	3665.25	0.914251
Lofreq-Mutect-Mutect2-Strelka-Vardict-Lancet-Virmid	7	4	2862.5	185	4500.5	6028	0.953514	0.95802	0.839879	0.905588	3394	0.91425
FreeBayes-Lofreq-Mutect-Mutect2-Virmid	5	2	13544.5	2839.5	456	5904	0.938987	0.949062	0.863222	0.90573	5686	0.91425
Muse-Mutect-Mutect2-Varscan2-Lancet-Virmid	6	3	3197.5	1373	4604	2329.5	0.952991	0.952681	0.839506	0.91182	2876	0.91425
FreeBayes-Lofreq-Muse-Mutect2-SomaticSniper-Vardict-Virmid	7	3	3521	9575.5	1164.5	3486	0.952582	0.938372	0.85623	0.909774	4436.75	0.914239
Lofreq-Muse-Mutect-Mutect2-Strelka-Vardict-Lancet-Shimmer-Virmid	9	5	3000.5	2029.5	6439	280	0.953312	0.950834	0.834395	0.918406	2937.25	0.914237
Lofreq-Mutect-Mutect2-Strelka-Vardict-Varscan2-Lancet-Virmid	8	4	4201	121.5	6943.5	1464.5	0.951561	0.958517	0.833333	0.913534	3182.62	0.914236
Lofreq-Muse-Mutect2-Varscan2-Lancet-Virmid	6	2	139	653.5	1952.5	14679.5	0.961175	0.955497	0.850575	0.889693	4356.12	0.914235
FreeBayes-Muse-Mutect-Mutect2-SomaticSniper-Varscan2-Lancet-Virmid	8	3	10543.5	2015.5	918	6718	0.943633	0.950849	0.858006	0.904412	5048.75	0.914225
Muse-Mutect-Mutect2-Strelka-Seurat-Virmid	6	4	686	5716.5	6943.5	64	0.957838	0.944116	0.833333	0.921606	3352.5	0.914223
Lofreq-Muse-Mutect2-Strelka-Seurat-Shimmer	6	3	1332	5816.5	904.5	10110	0.95615	0.943971	0.858025	0.898711	4540.75	0.914214
Mutect-Mutect2-SomaticSniper-Strelka-Vardict-Lancet-Shimmer-Virmid	8	4	6791	677	3187.5	4119	0.948387	0.955408	0.844311	0.908745	3693.62	0.914213
Lofreq-Muse-Mutect-Mutect2-SomaticSniper-Strelka-Vardict-Varscan2	8	4	2566.5	820	4430	4501.5	0.953912	0.954729	0.840125	0.908068	3079.5	0.914208
FreeBayes-Lofreq-Mutect-Mutect2-Vardict-Shimmer	6	3	2371	2331.5	1928.5	8463	0.954207	0.950157	0.850794	0.90167	3773.5	0.914207
Mutect2-SomaticSniper-Strelka-Lancet-Virmid	5	3	5493	2174	352.5	13773	0.95	0.950486	0.864865	0.891473	5448.12	0.914206
Muse-Mutect-Mutect2-SomaticSniper-Strelka-Varscan2-Seurat-Lancet-Virmid	9	4	3137.5	1710	2285	7391.5	0.953092	0.951699	0.848665	0.903346	3631	0.9142
Mutect2-SomaticSniper-Strelka-Varscan2-Seurat-Virmid	6	3	13968	6534	352.5	2949	0.938298	0.942857	0.864865	0.910781	5950.88	0.9142
FreeBayes-Lofreq-Muse-Mutect-Mutect2-Vardict-Lancet-Shimmer	8	4	1278.5	1700	3660	5535.5	0.956243	0.951737	0.842444	0.906367	3043.5	0.914198
FreeBayes-Muse-Mutect-Mutect2-SomaticSniper-Vardict-Lancet-Virmid	8	4	2371	2454	2377.5	6614.5	0.954207	0.949887	0.848101	0.90458	3454.25	0.914194
FreeBayes-Lofreq-Muse-Mutect2-SomaticSniper-Strelka-Vardict-Virmid	8	3	3287	4975.5	1363.5	6963	0.95288	0.945235	0.854599	0.904059	4147.25	0.914193
Muse-Mutect2-Strelka-Seurat	4	2	2595.5	1354.5	1808.5	10110	0.953878	0.952752	0.851429	0.898711	3967.12	0.914193
FreeBayes-Mutect2-SomaticSniper-Strelka-Vardict-Varscan2-Seurat-Lancet-Shimmer-Virmid	10	5	10933.5	4713.5	1598	900.5	0.943072	0.945667	0.852761	0.915254	4536.38	0.914188
FreeBayes-Lofreq-Mutect-Mutect2-SomaticSniper-Strelka-Varscan2-Virmid	8	4	3257.5	4069.5	3920	900.5	0.952891	0.946799	0.841772	0.915254	3036.88	0.914179
FreeBayes-Lofreq-Mutect-Mutect2-Strelka-Varscan2-Virmid	7	4	1428	3433.5	6439	280	0.955961	0.94794	0.834395	0.918406	2895.12	0.914176
FreeBayes-Lofreq-Muse-Mutect-Mutect2-Strelka-Vardict-Seurat-Virmid	9	5	379.5	4690	6943.5	280	0.959227	0.945701	0.833333	0.918406	3073.25	0.914167
FreeBayes-Lofreq-Muse-Mutect2-Vardict-Varscan2-Lancet-Shimmer-Virmid	9	4	3971	2151.5	3920	2048.5	0.951872	0.95054	0.841772	0.912477	3022.75	0.914165
Lofreq-Mutect2-SomaticSniper-Varscan2-Lancet-Virmid	6	3	6153.5	4319	1145	6405.5	0.949189	0.946275	0.85625	0.904943	4505.75	0.914164
Lofreq-Muse-Mutect2-Strelka-Vardict-Seurat-Shimmer-Virmid	8	3	1597.5	1643.5	1337	12278	0.955603	0.951844	0.854651	0.894545	4214	0.914161
Lofreq-Mutect2-Strelka-Seurat-Lancet-Shimmer-Virmid	7	3	3971	1804	863.5	12278	0.951872	0.951422	0.85879	0.894545	4729.12	0.914157
FreeBayes-Lofreq-Mutect-Mutect2-SomaticSniper-Vardict-Varscan2-Lancet-Virmid	9	4	5594	1037.5	4110	2329.5	0.94984	0.953832	0.841121	0.91182	3267.75	0.914153
FreeBayes-Lofreq-Mutect2-Vardict-Varscan2-Virmid	6	3	2501.5	1929.5	3920	3486	0.954011	0.951055	0.841772	0.909774	2959.25	0.914153
FreeBayes-Lofreq-Mutect2-SomaticSniper-Lancet-Virmid	6	3	1278.5	12898.5	383.5	7660	0.956243	0.93315	0.864353	0.902857	5555.12	0.914151
FreeBayes-Lofreq-Mutect-Mutect2-SomaticSniper-Strelka-Vardict-Seurat-Lancet-Shimmer-Virmid	11	5	5594	2911.5	2845	2184.5	0.94984	0.948925	0.845679	0.91215	3383.75	0.914148
FreeBayes-Lofreq-Muse-Mutect-Mutect2-Strelka-Vardict-Lancet	8	5	1428	2738	6223	625	0.955961	0.949321	0.834951	0.91635	2753.5	0.914146
Lofreq-Muse-Mutect-Mutect2-Strelka-Vardict-Shimmer-Virmid	8	3	494.5	364	3760.5	9937	0.958555	0.956825	0.842105	0.899083	3639	0.914142
FreeBayes-Lofreq-Mutect-Mutect2-Strelka-Vardict-Seurat-Shimmer-Virmid	9	4	6286	3032.5	1598	5703.5	0.949045	0.948684	0.852761	0.906077	4155	0.914142
Lofreq-Mutect-Mutect2-Seurat-Lancet-Virmid	6	3	2501.5	1794	3260.5	5071	0.954011	0.951439	0.844037	0.907063	3156.75	0.914137
Muse-Mutect-Mutect2-Strelka-Vardict-Seurat-Shimmer-Virmid	8	4	917	2331.5	4110	4501.5	0.957173	0.950157	0.841121	0.908068	2965	0.91413
FreeBayes-Muse-Mutect-Mutect2-SomaticSniper-Strelka-Vardict-Seurat-Lancet-Virmid	10	4	5721.5	1008.5	4880.5	1248	0.949686	0.953927	0.83871	0.914179	3214.62	0.914125
FreeBayes-Lofreq-Mutect-Mutect2-Strelka-Vardict-Varscan2-Seurat-Lancet-Virmid	10	4	4357	718.5	2258.5	8741.5	0.951374	0.955185	0.848837	0.901099	4018.88	0.914124
Lofreq-Muse-Mutect-Mutect2-SomaticSniper-Strelka-Vardict-Lancet-Shimmer	9	4	1827.5	136.5	6336	4501.5	0.955128	0.958444	0.834835	0.908068	3200.38	0.914119
Lofreq-Muse-Mutect2-SomaticSniper-Strelka-Vardict-Varscan2-Lancet-Shimmer-Virmid	10	5	5186.5	2815	3920	900.5	0.950324	0.949122	0.841772	0.915254	3205.5	0.914118
Muse-Mutect-Mutect2-Strelka-Vardict-Varscan2-Seurat-Virmid	8	5	3562.5	3987	6943.5	12.5	0.952484	0.946987	0.833333	0.923664	3626.38	0.914117
FreeBayes-Muse-Mutect-Mutect2-SomaticSniper-Strelka-Seurat-Virmid	8	4	2206	7565	2917.5	900.5	0.954497	0.941283	0.845426	0.915254	3397.25	0.914115
Lofreq-Muse-Mutect2-Vardict-Varscan2-Shimmer-Virmid	7	3	4044	1744	2188	6963	0.951768	0.95157	0.849057	0.904059	3734.75	0.914113
FreeBayes-Muse-Lancet-Virmid	4	2	2255.5	11613.5	1307.5	2493	0.954401	0.935219	0.855346	0.911488	4417.38	0.914113
FreeBayes-Mutect-Mutect2-Strelka-Vardict-Seurat-Lancet-Virmid	8	4	2304.5	378.5	7526.5	1464.5	0.954304	0.956752	0.831858	0.913534	2918.5	0.914112
FreeBayes-Muse-Mutect-Mutect2-Strelka-Vardict-Seurat-Lancet-Shimmer-Virmid	10	5	2438.5	1794	4110	3486	0.954109	0.951439	0.841121	0.909774	2957.12	0.914111
Muse-Mutect2-SomaticSniper-Varscan2-Seurat-Lancet-Virmid	7	3	10507.5	3610	575.5	7197	0.943677	0.947604	0.861446	0.903704	5472.5	0.914108
Lofreq-Muse-Mutect-Mutect2-Seurat-Lancet-Shimmer-Virmid	8	3	799	2867.5	1244	12278	0.957447	0.949016	0.855422	0.894545	4297.12	0.914108
FreeBayes-Lofreq-Mutect-Mutect2-SomaticSniper-Strelka-Vardict-Seurat	8	4	7884	2468	2498	2184.5	0.947034	0.949866	0.847352	0.91215	3758.62	0.9141
Lofreq-Mutect-Mutect2-Vardict-Varscan2-Virmid	6	3	1879.5	805	5624.5	3303.5	0.955032	0.954769	0.836478	0.910112	2903.12	0.914098
FreeBayes-Muse-Mutect-Mutect2-Strelka-Vardict-Seurat-Lancet-Shimmer-Virmid	10	4	1597.5	539	4880.5	5703.5	0.955603	0.955986	0.83871	0.906077	3180.12	0.914094
FreeBayes-Muse-Mutect2-SomaticSniper-Strelka-Vardict-Varscan2-Lancet-Shimmer-Virmid	10	5	5005	2815	3920	1020.5	0.950538	0.949122	0.841772	0.914934	3190.12	0.914091
Lofreq-Muse-Mutect2-Varscan2-Lancet	5	2	87	599.5	2065	14937.5	0.962025	0.955721	0.849711	0.888889	4422.25	0.914087
Muse-Mutect2-SomaticSniper-Strelka-Vardict-Lancet-Shimmer	7	4	8139	357.5	2694	5617	0.946797	0.956831	0.846395	0.90631	4201.88	0.914083
FreeBayes-Mutect2-Strelka-Vardict-Seurat	5	3	6088.5	576	2804.5	6183.5	0.94926	0.955837	0.845921	0.905303	3913.12	0.91408
FreeBayes-Muse-Mutect2-SomaticSniper-Lancet-Virmid	6	3	836	11411	428.5	9365	0.957356	0.935469	0.863492	0.9	5510.12	0.914079
FreeBayes-Mutect2-SomaticSniper-Strelka-Vardict-Lancet-Shimmer-Virmid	8	4	4839.5	4195	998.5	8328	0.950749	0.946538	0.857143	0.901887	4590.25	0.914079
Lofreq-Mutect2-Strelka-Vardict-Varscan2-Seurat-Lancet-Shimmer-Virmid	9	4	5857	1154	998.5	11401.5	0.949517	0.953427	0.857143	0.896175	4852.75	0.914065
Lofreq-Muse-Mutect2-SomaticSniper-Strelka-Vardict-Virmid	7	4	442.5	9516	2241	3203.5	0.958785	0.938462	0.848875	0.910134	3850.75	0.914064
FreeBayes-Mutect2-Strelka-Varscan2-Lancet-Shimmer-Virmid	7	4	7169	5561.5	1403.5	3682.5	0.947939	0.944369	0.854489	0.909434	4454.12	0.914058
Muse-Mutect-Mutect2-SomaticSniper-Strelka-Vardict-Varscan2-Lancet-Shimmer-Virmid	10	5	5186.5	945.5	4971.5	1624.5	0.950324	0.954178	0.838509	0.913208	3182	0.914055
FreeBayes-Lofreq-Muse-Mutect2-SomaticSniper-Strelka-Vardict-Seurat-Shimmer-Virmid	10	4	5047.5	11943	334.5	5703.5	0.950474	0.934629	0.865031	0.906077	5757.12	0.914053
Lofreq-Muse-Mutect2-SomaticSniper-Vardict-Varscan2-Virmid	7	3	6374.5	3535	2188	3129	0.948936	0.947745	0.849057	0.910448	3806.62	0.914046
FreeBayes-Lofreq-Muse-Mutect2-SomaticSniper-Vardict-Varscan2-Lancet-Virmid	9	4	3137.5	1794	5084.5	1464.5	0.953092	0.951439	0.838095	0.913534	2870.12	0.91404
FreeBayes-Mutect2-Strelka-Vardict-Varscan2-Lancet-Virmid	7	4	2695.5	142	3260.5	9365	0.953714	0.958407	0.844037	0.9	3865.75	0.914039
FreeBayes-Lofreq-Mutect-Mutect2-Strelka-Vardict	6	4	1528	2454	3660	4587	0.955771	0.949887	0.842444	0.908046	3057.25	0.914037
FreeBayes-Lofreq-Mutect-Mutect2-Vardict	5	3	917	2634	3660	5157.5	0.957173	0.949504	0.842444	0.907021	3092.12	0.914036
Mutect-Mutect2-Strelka-Seurat-Lancet-Virmid	6	3	3775	637.5	5275	2949	0.952179	0.955565	0.837607	0.910781	3159.12	0.914033
Lofreq-Mutect-Mutect2-SomaticSniper-Vardict-Shimmer-Virmid	7	3	4624	4419	1507	6103.5	0.951064	0.946102	0.853583	0.90538	4163.38	0.914032
FreeBayes-Mutect-Mutect2-Strelka-Vardict-Varscan2-Lancet-Virmid	8	4	3911.5	51.5	6943.5	2493	0.951974	0.959328	0.833333	0.911488	3349.88	0.914031
Lofreq-Mutect-Mutect2-SomaticSniper-Strelka-Varscan2-Seurat-Lancet-Virmid	9	4	5777.5	2243.5	1691	6963	0.949625	0.950336	0.852071	0.904059	4168.75	0.914023
Lofreq-Muse-Mutect-Mutect2-Strelka-Vardict-Varscan2-Seurat-Lancet-Virmid	10	4	1682.5	421.5	2878.5	10110	0.955414	0.956484	0.845481	0.898711	3773.12	0.914022
Lofreq-Muse-Mutect-Mutect2-SomaticSniper-Strelka-Vardict-Varscan2-Seurat-Virmid	10	5	1947	2583.5	3920	3486	0.954936	0.949595	0.841772	0.909774	2984.12	0.914019
Muse-Mutect2-SomaticSniper-Strelka-Shimmer-Virmid	6	3	1381.5	15286	479	4279.5	0.956056	0.929084	0.8625	0.908411	5356.5	0.914013
FreeBayes-Lofreq-Muse-Mutect-Mutect2-SomaticSniper-Seurat-Lancet-Virmid	9	3	11551.5	3999.5	649.5	5497	0.942149	0.946946	0.860534	0.906422	5424.38	0.914013
Mutect2-SomaticSniper-Strelka-Seurat-Lancet	5	3	9504	1649	1337	6614.5	0.944984	0.951834	0.854651	0.90458	4776.12	0.914012
FreeBayes-Lofreq-Muse-Mutect2-SomaticSniper-Lancet	6	3	169.5	7305	3235.5	3682.5	0.96068	0.941712	0.844156	0.909434	3598.12	0.913996
Lofreq-Muse-Mutect2-Strelka-Vardict-Varscan2-Seurat-Lancet-Virmid	9	5	2935	1635	6011.5	900.5	0.953413	0.951867	0.835443	0.915254	2870.5	0.913994
Muse-Mutect-Mutect2-Strelka-Seurat-Lancet-Virmid	7	3	1114.5	526.5	5275	5904	0.956614	0.956025	0.837607	0.90573	3205	0.913994
Muse-Mutect2-Strelka-Varscan2-Seurat-Lancet-Shimmer-Virmid	8	4	5079	3936	575.5	11040.5	0.950431	0.947038	0.861446	0.897059	5157.75	0.913993
FreeBayes-Lofreq-Mutect2-Strelka-Vardict-Varscan2-Seurat-Lancet-Virmid	9	5	2862.5	2344.5	4738.5	1624.5	0.953514	0.950112	0.839117	0.913208	2892.5	0.913988
Lofreq-Muse-Mutect2-SomaticSniper-Varscan2-Virmid	6	2	8696.5	8534	196	8563.5	0.946058	0.939929	0.868502	0.90146	6497.5	0.913987
FreeBayes-Lofreq-Muse-Mutect-Mutect2-Strelka-Vardict-Varscan2-Lancet-Shimmer-Virmid	11	4	1114.5	336	3121.5	10576.5	0.956614	0.956942	0.844575	0.89781	3787.12	0.913985
FreeBayes-Lofreq-Mutect2-Vardict-Shimmer-Virmid	6	3	1879.5	8308	1636.5	4501.5	0.955032	0.940271	0.852564	0.908068	4081.38	0.913984
Lofreq-Muse-Mutect-Mutect2-Strelka-Vardict-Seurat-Virmid	8	5	82	5372.5	8698.5	175.5	0.962162	0.944646	0.829582	0.91954	3582.12	0.913983
Lofreq-Muse-Mutect-Mutect2-SomaticSniper-Strelka-Varscan2-Shimmer-Virmid	9	4	1332	3814.5	3328.5	4040	0.95615	0.947274	0.84375	0.908752	3128.75	0.913981
Lofreq-Muse-Mutect-Mutect2-Strelka-Vardict-Seurat	7	4	634.5	1316.5	7645.5	1624.5	0.95811	0.952851	0.831746	0.913208	2805.25	0.913979
FreeBayes-Lofreq-Mutect2-Strelka-Vardict-Shimmer-Virmid	7	3	1114.5	4034.5	1363.5	10576.5	0.956614	0.946868	0.854599	0.89781	4272.25	0.913973
FreeBayes-Lofreq-Mutect2-Strelka-Varscan2-Seurat-Virmid	7	4	4300.5	8724	2917.5	197.5	0.951456	0.939683	0.845426	0.919325	4034.88	0.913972
FreeBayes-Lofreq-Muse-Mutect-Mutect2-Strelka-Vardict-Seurat	8	5	1021	4521	4880.5	1197	0.956897	0.945983	0.83871	0.914286	2904.88	0.913969
Muse-Mutect2-SomaticSniper-Strelka-Vardict-Varscan2-Seurat-Lancet-Shimmer-Virmid	10	5	10290	3751.5	2144.5	900.5	0.943966	0.947416	0.849231	0.915254	4271.62	0.913967
FreeBayes-Muse-Mutect-Mutect2-Strelka-Lancet	6	3	468	310	8504.5	3303.5	0.958643	0.957137	0.829971	0.910112	3146.5	0.913966
Lofreq-Muse-Mutect-Mutect2-Strelka-Varscan2-Virmid	7	4	227	3696.5	8698.5	248.5	0.960086	0.947464	0.829582	0.918715	3217.62	0.913962
Muse-Mutect2-SomaticSniper-Strelka-Vardict-Seurat-Virmid	7	4	2629.5	8817	1417	4587	0.953813	0.939531	0.85443	0.908046	4362.62	0.913955
Muse-Mutect2-Strelka-Vardict-Varscan2-Seurat-Lancet-Shimmer-Virmid	9	4	4839.5	833.5	1560.5	10829	0.950749	0.954685	0.852941	0.897436	4515.62	0.913953
Muse-Mutect-Mutect2-SomaticSniper-Vardict-Virmid	6	3	4545.5	4181	3153	1392	0.951168	0.946565	0.844444	0.913628	3317.88	0.913951
Lofreq-Mutect2-Strelka-Varscan2-Seurat-Lancet	6	3	3257.5	1727	1180.5	11608	0.952891	0.951627	0.855491	0.895795	4443.25	0.913951
Lofreq-Mutect-Mutect2-Lancet-Virmid	5	3	5186.5	4482	2013	3590.5	0.950324	0.946032	0.85	0.909441	3818	0.913949
Lofreq-Muse-Mutect-Mutect2-SomaticSniper-Strelka-Vardict-Varscan2-Shimmer	9	4	4768.5	1026	2845	6103.5	0.950855	0.953874	0.845679	0.90538	3685.75	0.913947
FreeBayes-Lofreq-Muse-Mutect-Mutect2-Virmid	6	3	263.5	8278	4880.5	529	0.959746	0.940319	0.83871	0.916981	3487.75	0.913939
FreeBayes-Lofreq-Muse-Mutect-Mutect2-SomaticSniper-Strelka-Vardict-Shimmer-Virmid	10	4	1643.5	6189.5	1403.5	7947	0.955508	0.943363	0.854489	0.902394	4295.88	0.913939
Muse-Mutect-Mutect2-SomaticSniper-Strelka-Vardict-Varscan2-Seurat-Virmid	9	5	4201	4659.5	3920	575.5	0.951561	0.94575	0.841772	0.916667	3339	0.913938
FreeBayes-Lofreq-Mutect2-SomaticSniper-Strelka-Varscan2-Lancet-Shimmer-Virmid	9	4	9000.5	7921.5	456	5703.5	0.945687	0.940757	0.863222	0.906077	5770.38	0.913936
FreeBayes-Lofreq-Muse-Mutect-Mutect2-SomaticSniper-Strelka-Varscan2-Seurat-Lancet-Virmid	11	5	1230	3002.5	4971.5	2184.5	0.956337	0.948741	0.838509	0.91215	2847.12	0.913934
Mutect-Mutect2-SomaticSniper-Strelka-Vardict-Varscan2-Shimmer-Virmid	8	4	8579	2666.5	3455.5	529	0.946237	0.949441	0.843077	0.916981	3807.5	0.913934
FreeBayes-Lofreq-Muse-Mutect2-SomaticSniper-Vardict-Varscan2-Lancet-Shimmer-Virmid	10	4	7111	3127.5	2694	1871.5	0.948038	0.9485	0.846395	0.912801	3701	0.913934
Muse-Mutect-Mutect2-Strelka-Lancet	5	3	589	733	12718.5	122.5	0.958289	0.955131	0.822157	0.920152	3540.75	0.913932
Lofreq-Muse-Mutect-Mutect2-SomaticSniper-Vardict-Shimmer-Virmid	8	3	5249	4387.5	1507	5904	0.950265	0.94615	0.853583	0.90573	4261.88	0.913932
Lofreq-Muse-Mutect-Mutect2-SomaticSniper-Strelka-Vardict-Lancet-Shimmer	9	5	2779.5	3144.5	4880.5	1020.5	0.953614	0.948463	0.83871	0.914934	2956.25	0.91393
Muse-Mutect-Mutect2-Strelka-Vardict-Varscan2-Lancet-Virmid	8	4	2501.5	57	9154	1464.5	0.954011	0.959292	0.828829	0.913534	3294.25	0.913916
Lofreq-Muse-Mutect2-SomaticSniper-Seurat-Lancet	6	3	1879.5	5266	2377.5	4716.5	0.955032	0.944796	0.848101	0.907721	3559.88	0.913913
Lofreq-Muse-Mutect-Mutect2-Strelka-Vardict-Varscan2	7	4	987	1075.5	7645.5	1624.5	0.956989	0.953708	0.831746	0.913208	2833.12	0.913913
Lofreq-Muse-Mutect-Mutect2-Strelka-Vardict-Varscan2-Seurat-Virmid	9	5	987	2232.5	6943.5	1020.5	0.956989	0.950361	0.833333	0.914934	2795.88	0.913904
Muse-Mutect-Mutect2-Strelka-Vardict-Varscan2-Lancet-Shimmer-Virmid	9	4	2501.5	185	4388.5	7391.5	0.954011	0.95802	0.840237	0.903346	3616.62	0.913903
Muse-Mutect-Strelka-Vardict-Virmid	5	3	126	3751.5	11198.5	41.5	0.96129	0.947416	0.825	0.921905	3779.38	0.913903
FreeBayes-Mutect-Mutect2-Strelka-Vardict-Varscan2-Lancet-Shimmer-Virmid	9	4	5524	235	4388.5	4641.5	0.949947	0.957635	0.840237	0.907749	3697.25	0.913892
Lofreq-Muse-Mutect2-Strelka-Vardict-Seurat-Lancet-Shimmer-Virmid	9	5	3000.5	4349	4226	900.5	0.953312	0.946227	0.840764	0.915254	3119	0.913889
Muse-Mutect2-SomaticSniper-Strelka-Vardict-Varscan2-Lancet	7	4	7064	98.5	3760.5	5381	0.948052	0.958722	0.842105	0.906667	4076	0.913886
Mutect-Mutect2-Shimmer-Virmid	4	2	9107.5	3546	560.5	8946.5	0.945571	0.947701	0.861538	0.900735	5540.12	0.913886
FreeBayes-Lofreq-Muse-Mutect-Mutect2-SomaticSniper-Vardict-Lancet-Shimmer-Virmid	10	4	3775	2293	2694	5278.5	0.952179	0.950247	0.846395	0.906716	3510.12	0.913884
FreeBayes-Muse-Mutect2-SomaticSniper-Vardict-Varscan2-Lancet-Virmid	8	3	9814.5	1340	2285	3762	0.944619	0.952797	0.848665	0.909427	4300.38	0.913877
FreeBayes-Lofreq-Mutect2-SomaticSniper-Strelka-Vardict-Varscan2-Lancet-Shimmer-Virmid	10	4	10507.5	4470.5	586	6718	0.943677	0.94604	0.861357	0.904412	5570.5	0.913871
FreeBayes-Mutect-Mutect2-Strelka-Vardict-Seurat-Lancet-Shimmer-Virmid	9	4	3703.5	749	4880.5	3762	0.95228	0.955066	0.83871	0.909427	3273.75	0.913871
Lofreq-Mutect2-Strelka-Vardict-Varscan2-Seurat-Shimmer-Virmid	8	4	6881.5	3316	1119.5	7717	0.948276	0.948168	0.856269	0.902752	4758.5	0.913866
FreeBayes-Muse-Mutect-Mutect2-Strelka-Seurat-Virmid	7	3	7493	4272.5	1463.5	4641.5	0.947589	0.946381	0.853731	0.907749	4467.62	0.913863
Lofreq-Mutect-Mutect2-Strelka-Varscan2-Lancet-Shimmer-Virmid	8	4	6153.5	2132	1726	7197	0.949189	0.950584	0.851964	0.903704	4302.12	0.91386
Lofreq-Mutect2-Vardict-Seurat-Shimmer-Virmid	6	3	2629.5	5625	1307.5	8207.5	0.953813	0.944245	0.855346	0.902033	4442.38	0.913859
Lofreq-Mutect-Mutect2-SomaticSniper-Strelka-Vardict-Varscan2-Seurat-Virmid	9	5	4409	3546	3920	1109.5	0.951351	0.947701	0.841772	0.914611	3246.12	0.913859
FreeBayes-Lofreq-Mutect-Mutect2-Lancet	5	3	875.5	3462	5453.5	1624.5	0.957265	0.947893	0.837061	0.913208	2853.88	0.913857
Lofreq-Muse-Mutect2-SomaticSniper-Strelka-Varscan2-Seurat-Virmid	8	4	5857	5830	2694	789	0.949517	0.943942	0.846395	0.915572	3792.5	0.913856
FreeBayes-Muse-Mutect2-Vardict-Seurat-Lancet	6	3	1597.5	9	7570.5	4716.5	0.955603	0.960282	0.831804	0.907721	3473.38	0.913853
Muse-Mutect-Mutect2-Varscan2-Virmid	5	2	4162.5	1580.5	2116.5	7947	0.951579	0.952039	0.849398	0.902394	3951.62	0.913853
Lofreq-Muse-Mutect-Mutect2-SomaticSniper-Strelka-Vardict-Seurat-Virmid	9	5	987	4987	6943.5	147	0.956989	0.945224	0.833333	0.919847	3266.12	0.913848
Lofreq-Mutect2-SomaticSniper-Vardict-Varscan2-Lancet-Virmid	7	3	9853	612.5	1851.5	7023	0.944563	0.955682	0.85119	0.903955	4835	0.913848
Lofreq-Muse-SomaticSniper-Lancet-Virmid	5	2	2255.5	11083.5	1145	4040	0.954401	0.935978	0.85625	0.908752	4631	0.913845
FreeBayes-Mutect2-Lancet-Virmid	4	2	2972	844	2285	10157	0.95339	0.954646	0.848665	0.898662	4064.5	0.91384
Mutect-Mutect2-Strelka-Virmid	4	3	1708	4438.5	1145	10652.5	0.955386	0.946081	0.85625	0.897638	4486	0.913839
FreeBayes-Muse-Mutect-Mutect2-SomaticSniper-Vardict-Virmid	7	3	6726	4294.5	2188	2493	0.948475	0.946333	0.849057	0.911488	3925.38	0.913838
FreeBayes-Lofreq-Mutect-Mutect2-Strelka-Vardict-Seurat-Lancet-Shimmer-Virmid	10	4	3648	824	2878.5	7717	0.952381	0.954725	0.845481	0.902752	3766.88	0.913835
Lofreq-Mutect2-SomaticSniper-Strelka-Vardict-Seurat	6	3	10507.5	2021.5	2285	2184.5	0.943677	0.950848	0.848665	0.91215	4249.62	0.913835
Mutect2-Strelka-Vardict-Seurat-Lancet-Shimmer-Virmid	7	4	10741.5	586	1726	6842.5	0.943355	0.955791	0.851964	0.904215	4974	0.913831
Lofreq-Muse-Mutect-Mutect2-SomaticSniper-Vardict	6	3	5459.5	2583.5	3660	1624.5	0.950053	0.949595	0.842444	0.913208	3331.88	0.913825
Muse-Mutect2-Strelka-Vardict-Varscan2-Lancet-Shimmer	7	4	9044.5	341	4604	1624.5	0.945652	0.956908	0.839506	0.913208	3903.5	0.913818
Muse-Mutect-Mutect2-Strelka-Vardict-Seurat-Lancet-Virmid	8	4	1230	185	9814	1464.5	0.956337	0.95802	0.827381	0.913534	3173.38	0.913818
FreeBayes-Lofreq-Muse-Mutect-Mutect2-Vardict-Varscan2-Lancet-Virmid	9	4	1781.5	736	5624.5	4279.5	0.955224	0.955117	0.836478	0.908411	3105.38	0.913807
FreeBayes-Mutect-Mutect2-SomaticSniper-Strelka-Vardict-Seurat-Lancet-Virmid	9	4	6829.5	1420	4880.5	789	0.948367	0.952548	0.83871	0.915572	3479.75	0.913799
Lofreq-Mutect-Mutect2-SomaticSniper-Strelka-Varscan2-Virmid	7	4	4409	5883	5084.5	41.5	0.951351	0.943841	0.838095	0.921905	3854.5	0.913798
FreeBayes-Lofreq-Mutect-Mutect2-SomaticSniper-Vardict-Lancet-Shimmer-Virmid	9	4	5594	2959	2694	3303.5	0.94984	0.948833	0.846395	0.910112	3637.62	0.913795
Lofreq-Mutect-Mutect2-SomaticSniper-Strelka-Vardict-Lancet-Shimmer	8	4	5005	399.5	6336	1624.5	0.950538	0.956599	0.834835	0.913208	3341.25	0.913795
Lofreq-Muse-Mutect-Strelka-Lancet-Virmid	6	3	120	2331.5	10386	471.5	0.961373	0.950157	0.826347	0.917293	3327.25	0.913793
FreeBayes-Muse-Mutect-Mutect2-Strelka-Lancet	6	4	1947	3462	4880.5	1392	0.954936	0.947893	0.83871	0.913628	2920.38	0.913792
Lofreq-Mutect2-Strelka-Vardict-Seurat-Shimmer-Virmid	7	3	3197.5	1847	1337	11401.5	0.952991	0.951347	0.854651	0.896175	4445.75	0.913791
Muse-Mutect-Mutect2-Strelka-Vardict-Seurat-Lancet-Shimmer-Virmid	9	4	1230	378.5	4880.5	7391.5	0.956337	0.956752	0.83871	0.903346	3470.12	0.913786
Lofreq-Muse-Mutect-Mutect2-Strelka-Lancet-Shimmer	7	3	100.5	448	4470.5	11040.5	0.961702	0.956368	0.84	0.897059	4014.88	0.913782
FreeBayes-Muse-Mutect2-SomaticSniper-Vardict-Seurat-Lancet-Shimmer-Virmid	9	4	7009	8620	1307.5	2329.5	0.948148	0.939802	0.855346	0.91182	4816.5	0.913779
Lofreq-Mutect-Mutect2-Strelka-Vardict-Seurat-Lancet-Shimmer-Virmid	9	4	3257.5	448	2878.5	9157	0.952891	0.956368	0.845481	0.900369	3935.25	0.913777
Lofreq-Muse-Mutect2-SomaticSniper-Strelka-Varscan2-Seurat-Lancet-Shimmer-Virmid	10	4	6374.5	3553.5	512	11401.5	0.948936	0.947698	0.862275	0.896175	5460.38	0.913771
Lofreq-Mutect2-SomaticSniper-Strelka-Vardict-Seurat-Shimmer	7	4	12679.5	7889.5	781	1020.5	0.940412	0.940804	0.858934	0.914934	5592.62	0.913771
Lofreq-Muse-Mutect-Mutect2-Strelka-Vardict-Varscan2-Lancet-Virmid	9	5	2935	952.5	8981.5	280	0.953413	0.954137	0.829114	0.918406	3287.25	0.913767
Mutect-Mutect2-SomaticSniper-Strelka-Varscan2-Lancet-Virmid	7	3	3775	1008.5	5752.5	1871.5	0.952179	0.953927	0.836158	0.912801	3101.88	0.913766
Muse-Mutect-Mutect2-Vardict-Varscan2-Virmid	6	3	3911.5	1204	7228.5	529	0.951974	0.953279	0.832808	0.916981	3218.25	0.913761
FreeBayes-Lofreq-Muse-Mutect-Mutect2-SomaticSniper-Vardict-Varscan2-Lancet-Virmid	10	4	4545.5	898	4110	4279.5	0.951168	0.954342	0.841121	0.908411	3458.25	0.913761
FreeBayes-Lofreq-Muse-Mutect-Mutect2-SomaticSniper-Strelka-Vardict-Virmid	9	5	634.5	8889.5	5236.5	147	0.95811	0.939408	0.837662	0.919847	3726.88	0.913757
Lofreq-Muse-Mutect-Mutect2-Strelka-Varscan2-Seurat-Virmid	8	4	875.5	2815	4971.5	3303.5	0.957265	0.949122	0.838509	0.910112	2991.38	0.913752
FreeBayes-Muse-Mutect2-Vardict-Varscan2-Seurat-Lancet-Virmid	8	4	4704	1818.5	4738.5	1464.5	0.950959	0.951395	0.839117	0.913534	3181.38	0.913751
FreeBayes-Lofreq-Mutect-Mutect2-Vardict-Lancet-Shimmer-Virmid	8	4	4044	1857	3920	3303.5	0.951768	0.951307	0.841772	0.910112	3281.12	0.91374
FreeBayes-Muse-Mutect-Mutect2-Strelka-Vardict-Seurat-Virmid	8	5	987	6623	5804.5	213.5	0.956989	0.942727	0.836013	0.919231	3407	0.91374
Lofreq-Mutect-Mutect2-Strelka-Vardict-Shimmer-Virmid	7	3	1278.5	569	3760.5	8946.5	0.956243	0.955876	0.842105	0.900735	3638.62	0.91374
Lofreq-Muse-Mutect-Mutect2-Strelka-Varscan2-Shimmer-Virmid	8	4	1428	3385	4738.5	2329.5	0.955961	0.948034	0.839117	0.91182	2970.25	0.913733
FreeBayes-Muse-Mutect-Mutect2-SomaticSniper-Strelka-Vardict-Lancet-Shimmer	9	5	3257.5	2481	3395.5	4119	0.952891	0.949842	0.84345	0.908745	3313.25	0.913732
Lofreq-Muse-Mutect2-SomaticSniper-Strelka-Vardict-Shimmer	7	3	3703.5	4248	1244	8946.5	0.95228	0.946459	0.855422	0.900735	4535.5	0.913724
Lofreq-Mutect-Mutect2	3	2	336.5	4165	5453.5	2329.5	0.959402	0.946606	0.837061	0.91182	3071.12	0.913722
FreeBayes-Lofreq-Mutect-Mutect2-SomaticSniper-Seurat-Lancet-Virmid	8	3	11784.5	4223	649.5	5703.5	0.941788	0.946476	0.860534	0.906077	5590.12	0.913719
FreeBayes-Lofreq-Muse-Mutect-Mutect2-SomaticSniper-Strelka	7	3	2056	5518	1507	8207.5	0.954784	0.944469	0.853583	0.902033	4322.12	0.913717
Lofreq-Muse-Mutect-Mutect2-Strelka-Lancet-Shimmer-Virmid	8	3	275	502.5	4470.5	9937	0.95966	0.956102	0.84	0.899083	3796.25	0.913711
FreeBayes-Lofreq-Mutect-Mutect2-SomaticSniper-Varscan2-Lancet-Virmid	8	3	11196.5	2179	512	9717.5	0.942649	0.950469	0.862275	0.899452	5901.25	0.913711
FreeBayes-Muse-Mutect2-Strelka-Vardict-Varscan2-Seurat	7	4	3911.5	1948.5	3555.5	3894	0.951974	0.951011	0.842767	0.909091	3327.38	0.913711
Lofreq-Muse-Mutect-Mutect2-SomaticSniper-Shimmer-Virmid	7	3	875.5	7146.5	3395.5	2184.5	0.957265	0.941976	0.84345	0.91215	3400.5	0.91371
Lofreq-Mutect-Mutect2-SomaticSniper-Strelka-Vardict-Varscan2	7	4	5300	1204	4430	2660	0.950216	0.953279	0.840125	0.911153	3398.5	0.913694
FreeBayes-Muse-Mutect2-Strelka-Varscan2-Seurat-Virmid	7	3	9814.5	4452.5	206.5	11608	0.944619	0.946054	0.868263	0.895795	6520.38	0.913683
Lofreq-Muse-Mutect2-Vardict-Varscan2-Virmid	6	3	2019.5	1608.5	6439	1464.5	0.954839	0.951953	0.834395	0.913534	2882.88	0.91368
Lofreq-Mutect2-SomaticSniper-Seurat-Lancet-Shimmer-Virmid	7	3	9853	10878.5	104.5	8741.5	0.944563	0.936323	0.872727	0.901099	7394.38	0.913678
FreeBayes-Lofreq-Muse-Strelka-Vardict-Seurat-Lancet-Virmid	8	4	1381.5	4773.5	5315	789	0.956056	0.945569	0.8375	0.915572	3064.75	0.913674
Muse-Mutect-Mutect2-SomaticSniper-Strelka-Vardict-Varscan2-Lancet-Shimmer-Virmid	10	4	5459.5	833.5	3121.5	6103.5	0.950053	0.954685	0.844575	0.90538	3879.5	0.913673
Lofreq-Muse-Mutect-Mutect2-SomaticSniper-Strelka-Vardict-Seurat-Shimmer-Virmid	10	5	1428	3856	3920	3486	0.955961	0.947178	0.841772	0.909774	3172.5	0.913672
Lofreq-Muse-Mutect-Mutect2-SomaticSniper-Strelka-Vardict-Varscan2-Seurat-Shimmer-Virmid	11	5	3971	3002.5	2498	5278.5	0.951872	0.948741	0.847352	0.906716	3687.5	0.91367
FreeBayes-Lofreq-Muse-Mutect2-Strelka-Lancet-Shimmer	7	4	1528	6247	3235.5	2493	0.955771	0.943259	0.844156	0.911488	3375.88	0.913669
FreeBayes-Mutect-Mutect2-Vardict-Shimmer-Virmid	6	3	6374.5	3260.5	2188	4279.5	0.948936	0.948268	0.849057	0.908411	4025.62	0.913668
Lofreq-Mutect2-Strelka-Varscan2-Shimmer-Virmid	6	3	6245.5	3828	800	9717.5	0.949079	0.947227	0.858896	0.899452	5147.75	0.913663
FreeBayes-Lofreq-Muse-Mutect2-SomaticSniper-Strelka-Vardict-Seurat-Lancet	9	5	987	4409	3660	3894	0.956989	0.946129	0.842444	0.909091	3237.5	0.913663
Muse-Mutect-Mutect2-SomaticSniper-Seurat-Virmid	6	3	3775	8203.5	2917.5	575.5	0.952179	0.940379	0.845426	0.916667	3867.88	0.913663
Muse-Mutect-Mutect2-Strelka-Vardict-Varscan2-Shimmer-Virmid	8	4	2629.5	920.5	4971.5	4501.5	0.953813	0.95426	0.838509	0.908068	3255.75	0.913663
FreeBayes-Lofreq-Mutect2-SomaticSniper-Strelka-Varscan2-Virmid	7	3	8375	8901	171	9717.5	0.946485	0.939407	0.869301	0.899452	6791.12	0.913661
FreeBayes-Muse-Mutect-Mutect2-Strelka-Vardict-Lancet-Shimmer	8	4	524	88.5	8873.5	4501.5	0.958466	0.958831	0.829268	0.908068	3496.88	0.913658
Mutect2-Strelka-Vardict-Seurat-Shimmer	5	3	11165.5	973	2435	3303.5	0.942703	0.954048	0.847761	0.910112	4469.25	0.913656
Lofreq-Muse-Mutect-Mutect2-Vardict-Seurat-Virmid	7	3	3028	2200.5	4430	2949	0.953291	0.950424	0.840125	0.910781	3151.88	0.913655
Muse-Mutect-Mutect2-Strelka	4	3	134.5	4208	9890	175.5	0.961207	0.94651	0.827362	0.91954	3602	0.913655
FreeBayes-Lofreq-Mutect-Mutect2-Strelka-Vardict-Seurat-Lancet-Shimmer-Virmid	10	5	4044	2112.5	3760.5	3303.5	0.951768	0.950628	0.842105	0.910112	3305.12	0.913654
FreeBayes-Mutect-Mutect2-SomaticSniper-Strelka-Vardict-Varscan2-Seurat-Virmid	9	5	5857	4900	2917.5	1197	0.949517	0.945372	0.845426	0.914286	3717.88	0.91365
FreeBayes-Lofreq-Mutect2-SomaticSniper-Strelka-Vardict-Seurat-Shimmer-Virmid	9	4	7219.5	13484.5	334.5	3762	0.947928	0.932211	0.865031	0.909427	6200.12	0.913649
Mutect-Mutect2-SomaticSniper-Strelka-Vardict-Varscan2-Lancet-Shimmer-Virmid	9	4	9276.5	931	3121.5	3129	0.945338	0.954225	0.844575	0.910448	4114.5	0.913646
FreeBayes-Lofreq-Mutect-Mutect2-SomaticSniper-Strelka	6	3	2104	6732.5	1507	7197	0.954689	0.94259	0.853583	0.903704	4385.12	0.913641
Lofreq-Muse-Mutect2-Vardict-Lancet-Virmid	6	3	634.5	310	4818.5	9088.5	0.95811	0.957137	0.838906	0.900383	3712.88	0.913634
FreeBayes-Lofreq-Muse-Mutect2-SomaticSniper-Strelka-Vardict-Varscan2-Seurat-Lancet-Shimmer	11	5	7318	2933	2845	2184.5	0.947817	0.948879	0.845679	0.91215	3820.12	0.913631
Mutect-Mutect2-Strelka-Seurat-Lancet-Shimmer-Virmid	7	4	8824	3073	1726	4501.5	0.945887	0.948602	0.851964	0.908068	4531.12	0.91363
FreeBayes-Muse-Mutect2-SomaticSniper-Strelka-Vardict-Seurat-Lancet-Virmid	9	5	987	6516	1928.5	7096.5	0.956989	0.942883	0.850794	0.903846	4132	0.913628
FreeBayes-Lofreq-Muse-Mutect-Mutect2-SomaticSniper-Strelka-Vardict-Lancet-Shimmer-Virmid	11	4	1597.5	3068	2094.5	8946.5	0.955603	0.948606	0.849558	0.900735	3926.62	0.913625
FreeBayes-Lofreq-Mutect2-SomaticSniper-Vardict-Seurat-Lancet-Shimmer-Virmid	9	4	9744.5	8904	1145	1248	0.944681	0.93938	0.85625	0.914179	5260.38	0.913623
Mutect-Mutect2-Strelka-Vardict-Seurat-Lancet-Shimmer-Virmid	8	4	4925	385	4880.5	4279.5	0.950644	0.956714	0.83871	0.908411	3617.5	0.91362
FreeBayes-Lofreq-Muse-Mutect-Mutect2-Strelka-Seurat-Lancet-Virmid	9	5	355	4438.5	8111.5	280	0.959315	0.946081	0.830671	0.918406	3296.25	0.913618
FreeBayes-Lofreq-Mutect-Mutect2-Strelka-Vardict-Virmid	7	3	1507	642.5	5205.5	6103.5	0.955789	0.955536	0.837758	0.90538	3364.62	0.913616
FreeBayes-Lofreq-Muse-Mutect-Mutect2-SomaticSniper-Strelka-Vardict-Seurat-Shimmer-Virmid	11	5	2438.5	4258	3920	2184.5	0.954109	0.946421	0.841772	0.91215	3200.25	0.913613
FreeBayes-Muse-Mutect-Mutect2-SomaticSniper-Vardict-Lancet-Virmid	8	3	4892	798	5532	2184.5	0.950682	0.954805	0.836795	0.91215	3351.62	0.913608
Lofreq-Muse-Mutect-Mutect2-SomaticSniper-Strelka-Varscan2	7	3	764.5	1514	4818.5	5904	0.957537	0.952253	0.838906	0.90573	3250.25	0.913607
FreeBayes-Lofreq-Muse-Mutect-Mutect2-Vardict-Lancet-Shimmer-Virmid	9	3	675.5	403.5	3760.5	10576.5	0.957895	0.956598	0.842105	0.89781	3854	0.913602
Lofreq-Mutect2-SomaticSniper-Strelka-Vardict-Varscan2	6	3	10848	1184	2435	3303.5	0.943194	0.953336	0.847761	0.910112	4442.62	0.913601
Muse-Mutect-Mutect2-Strelka-Vardict-Seurat-Virmid	7	3	2825	533	5916	3894	0.953586	0.955991	0.835735	0.909091	3292	0.913601
Lofreq-Muse-Mutect-Mutect2-SomaticSniper-Strelka-Vardict-Shimmer-Virmid	9	5	2127	6953	5236.5	147	0.954644	0.942246	0.837662	0.919847	3615.88	0.9136
Lofreq-Mutect-Mutect2-SomaticSniper-Strelka-Vardict-Varscan2-Lancet-Shimmer-Virmid	10	4	7463.5	1021	2258.5	6963	0.947594	0.953887	0.848837	0.904059	4426.5	0.913594
FreeBayes-Lofreq-Muse-Mutect-Mutect2-SomaticSniper-Strelka-Vardict-Varscan2-Seurat-Lancet-Shimmer-Virmid	13	6	3320.5	3021.5	3555.5	3303.5	0.95279	0.948695	0.842767	0.910112	3300.25	0.913591
Lofreq-Muse-Mutect-Mutect2-SomaticSniper-Strelka-Vardict-Seurat-Lancet-Virmid	10	5	1428	1469	7228.5	1624.5	0.955961	0.952381	0.832808	0.913208	2937.5	0.913589
Mutect-Mutect2-Strelka-Varscan2-Lancet-Virmid	6	3	3911.5	448	6161.5	2949	0.951974	0.956368	0.835227	0.910781	3367.5	0.913588
Muse-Mutect2-Seurat-Lancet	4	2	1064	277.5	4275	9585.5	0.956797	0.957325	0.84058	0.899628	3800.5	0.913582
FreeBayes-Muse-Mutect-Mutect2-Strelka-Vardict-Seurat	7	4	1731.5	1657	5084.5	3894	0.955319	0.951824	0.838095	0.909091	3091.75	0.913582
Muse-Mutect2-SomaticSniper-Seurat-Lancet-Shimmer-Virmid	7	3	9744.5	10060.5	119.5	9365	0.944681	0.937696	0.871951	0.9	7322.38	0.913582
Muse-Mutect2-Vardict-Seurat-Virmid	5	2	9443	777	3121.5	3564.5	0.945078	0.9549	0.844575	0.909761	4226.5	0.913578
FreeBayes-Muse-Mutect-Mutect2-SomaticSniper-Strelka-Vardict-Shimmer-Virmid	9	4	1682.5	7252.5	2013	5071	0.955414	0.941804	0.85	0.907063	4004.75	0.91357
FreeBayes-Lofreq-Muse-Mutect2-SomaticSniper-Strelka-Vardict-Varscan2-Seurat-Lancet	10	4	8460	887	3606.5	2949	0.946372	0.954386	0.84273	0.910781	3975.62	0.913567
Muse-Mutect-Mutect2-Strelka-Varscan2-Lancet-Virmid	7	3	1185.5	349	6161.5	5904	0.956429	0.956866	0.835227	0.90573	3400	0.913563
FreeBayes-Muse-Mutect-Mutect2-SomaticSniper-Vardict-Varscan2-Lancet-Virmid	9	4	4545.5	935.5	4110	4716.5	0.951168	0.954219	0.841121	0.907721	3576.88	0.913557
FreeBayes-Lofreq-Mutect-Mutect2-Strelka-Vardict-Seurat-Lancet-Virmid	9	5	2629.5	1487	7228.5	900.5	0.953813	0.952338	0.832808	0.915254	3061.38	0.913553
Muse-Strelka-Seurat-Lancet-Virmid	5	3	1569.5	7058	4004.5	1020.5	0.955676	0.942134	0.841463	0.914934	3413.12	0.913552
Lofreq-Mutect2-Strelka-Vardict-Seurat-Lancet-Shimmer	7	4	7273	702	5182	1624.5	0.947826	0.95525	0.83792	0.913208	3695.38	0.913551
FreeBayes-Lofreq-Muse-Mutect-Mutect2-SomaticSniper-Strelka-Seurat-Lancet	9	4	3600	2058	4307	3129	0.952482	0.950761	0.840491	0.910448	3273.5	0.913545
FreeBayes-Muse-Mutect-Mutect2-Strelka-Vardict-Varscan2-Lancet-Virmid	9	5	3320.5	961.5	5624.5	2855	0.95279	0.954095	0.836478	0.910816	3190.38	0.913545
Lofreq-Muse-Mutect-Mutect2-SomaticSniper-Vardict-Lancet-Shimmer-Virmid	9	4	3257.5	1794	3920	4501.5	0.952891	0.951439	0.841772	0.908068	3368.25	0.913542
FreeBayes-Lofreq-Mutect2-SomaticSniper-Strelka-Vardict-Seurat	7	4	5857	7356.5	885.5	6405.5	0.949517	0.941655	0.858044	0.904943	5126.12	0.91354
FreeBayes-Muse-Mutect-Mutect2-Strelka-Seurat	6	4	589	5716.5	5804.5	739	0.958289	0.944116	0.836013	0.915709	3212.25	0.913532
FreeBayes-Muse-Mutect2-Vardict	4	2	4532	289	5182	4716.5	0.951194	0.95728	0.83792	0.907721	3679.88	0.913529
FreeBayes-Lofreq-Mutect-Mutect2-SomaticSniper-Strelka-Vardict-Lancet	8	4	1781.5	319	8219.5	2493	0.955224	0.957099	0.830303	0.911488	3203.25	0.913528
FreeBayes-Lofreq-Mutect2-Vardict-Varscan2-Seurat-Virmid	7	3	9992	3009.5	560.5	9717.5	0.944386	0.948729	0.861538	0.899452	5819.88	0.913526
Lofreq-Muse-Mutect2-SomaticSniper-Vardict-Varscan2-Seurat-Virmid	8	3	12149.5	3450	800	5703.5	0.941176	0.947931	0.858896	0.906077	5525.75	0.91352
Muse-Mutect-Mutect2-Vardict-Seurat-Virmid	6	3	3028	3219.5	6011.5	529	0.953291	0.948361	0.835443	0.916981	3197	0.913519
Lofreq-Muse-Mutect-Mutect2-SomaticSniper-Seurat-Virmid	7	3	3703.5	6259	2694	2184.5	0.95228	0.943243	0.846395	0.91215	3710.25	0.913517
Lofreq-Mutect2-SomaticSniper-Strelka-Vardict-Seurat-Virmid	7	4	2779.5	8441	1307.5	6405.5	0.953614	0.940117	0.855346	0.904943	4733.38	0.913505
Mutect2-SomaticSniper-Strelka-Varscan2-Seurat-Lancet-Virmid	7	4	13530	4814.5	575.5	4587	0.938998	0.94552	0.861446	0.908046	5876.75	0.913502
Lofreq-Muse-Mutect-Mutect2-SomaticSniper-Strelka-Vardict-Lancet-Virmid	9	5	1569.5	2404.5	6439	1293.5	0.955676	0.949977	0.834395	0.913958	2926.62	0.913501
Lofreq-Muse-Mutect2-Seurat-Lancet	5	2	369.5	691.5	2536.5	13530	0.959248	0.955342	0.847262	0.892139	4281.88	0.913498
FreeBayes-Lofreq-Muse-Mutect2-Strelka-Vardict-Varscan2	7	4	393	1334	7463	3486	0.95914	0.952809	0.832258	0.909774	3169	0.913495
Muse-Mutect-Mutect2-SomaticSniper-Strelka-Vardict-Seurat-Shimmer-Virmid	9	4	3775	4495.5	2845	3303.5	0.952179	0.946006	0.845679	0.910112	3604.75	0.913494
Lofreq-Mutect-Mutect2-Strelka-Vardict-Varscan2-Lancet-Shimmer-Virmid	9	4	5005	360.5	3121.5	8207.5	0.950538	0.956828	0.844575	0.902033	4173.62	0.913493
FreeBayes-Lofreq-Mutect2-Strelka-Vardict-Varscan2-Seurat	7	4	7729.5	2777	2498	3303.5	0.947255	0.949213	0.847352	0.910112	4077	0.913483
Lofreq-Mutect2-Strelka-Varscan2-Seurat-Lancet-Virmid	7	3	3911.5	1364	1056.5	13104	0.951974	0.952715	0.856322	0.892922	4859	0.913483
FreeBayes-Lofreq-Mutect-Mutect2-SomaticSniper-Vardict-Lancet-Virmid	8	3	4087.5	985	4064.5	5071	0.951681	0.954008	0.841176	0.907063	3552	0.913482
Lofreq-Mutect2-SomaticSniper-Strelka-Vardict-Varscan2-Lancet	7	4	6331.5	709	3455.5	5381	0.948969	0.955211	0.843077	0.906667	3969.25	0.913481
FreeBayes-Muse-Mutect-Mutect2-SomaticSniper-Strelka-Seurat	7	4	3775	5906.5	2574	2855	0.952179	0.94379	0.847134	0.910816	3777.62	0.913479
FreeBayes-Lofreq-Muse-Mutect-Mutect2-SomaticSniper-Strelka-Seurat	8	4	3028	4880	2917.5	3486	0.953291	0.945422	0.845426	0.909774	3577.88	0.913478
Muse-Mutect-Mutect2-SomaticSniper-Strelka-Vardict-Varscan2-Shimmer-Virmid	9	4	5594	2015.5	3455.5	3303.5	0.94984	0.950849	0.843077	0.910112	3592.12	0.91347
Lofreq-Mutect2-SomaticSniper-Varscan2-Seurat-Lancet-Virmid	7	3	11259.5	4309.5	512	7717	0.942553	0.946285	0.862275	0.902752	5949.5	0.913466
Muse-Mutect2-Varscan2-Lancet	4	2	799	564.5	2878.5	12045	0.957447	0.955908	0.845481	0.895028	4071.75	0.913466
FreeBayes-Lofreq-Muse-Mutect-Mutect2-SomaticSniper-Strelka-Vardict-Shimmer	9	4	2304.5	4640.5	1788	8207.5	0.954304	0.945778	0.851735	0.902033	4235.12	0.913462
FreeBayes-Lofreq-Mutect2-SomaticSniper-Strelka-Seurat-Lancet-Virmid	8	3	9636.5	6208	762.5	5703.5	0.944849	0.943315	0.859599	0.906077	5577.62	0.91346
FreeBayes-Lofreq-Muse-Mutect-Mutect2-SomaticSniper-Strelka-Seurat-Lancet-Shimmer-Virmid	11	5	836	4580	4430	3129	0.957356	0.945897	0.840125	0.910448	3243.75	0.913457
FreeBayes-Muse-Mutect-Mutect2-Strelka-Vardict-Varscan2-Lancet-Shimmer-Virmid	10	5	4044	1061.5	4971.5	3486	0.951768	0.953749	0.838509	0.909774	3390.75	0.91345
Lofreq-Muse-Mutect-Mutect2-Strelka-Vardict-Seurat-Shimmer-Virmid	9	5	652.5	3661.5	6943.5	1020.5	0.958019	0.947511	0.833333	0.914934	3069.5	0.913449
Mutect-Mutect2-SomaticSniper-Strelka-Vardict-Seurat-Virmid	7	4	2019.5	4944.5	2498	5617	0.954839	0.945291	0.847352	0.90631	3769.75	0.913448
Lofreq-Mutect2-Strelka-Varscan2-Seurat-Lancet-Shimmer-Virmid	8	4	7922.5	4133	512	10576.5	0.947027	0.946661	0.862275	0.89781	5786	0.913443
FreeBayes-Muse-Mutect-Mutect2-SomaticSniper-Strelka-Vardict-Seurat-Lancet-Shimmer	10	5	3911.5	2583.5	3555.5	3682.5	0.951974	0.949595	0.842767	0.909434	3433.25	0.913443
FreeBayes-Lofreq-Mutect-Mutect2-Strelka-Vardict-Varscan2-Lancet-Shimmer-Virmid	10	4	3028	430	3121.5	9717.5	0.953291	0.956445	0.844575	0.899452	4074.25	0.913441
Lofreq-Muse-Mutect-Mutect2-SomaticSniper-Strelka-Vardict-Seurat-Lancet-Shimmer-Virmid	11	4	4253.5	1647	2065	8946.5	0.951477	0.951839	0.849711	0.900735	4228	0.91344
FreeBayes-Muse-Mutect-Mutect2-Vardict-Lancet-Shimmer-Virmid	8	3	1597.5	216	6547.5	5703.5	0.955603	0.957746	0.83432	0.906077	3516.12	0.913436
FreeBayes-Muse-Mutect2-SomaticSniper-Seurat-Lancet	6	3	9992	7990	550	5157.5	0.944386	0.940697	0.861635	0.907021	5922.38	0.913435
FreeBayes-Mutect-Mutect2-Strelka-Vardict-Seurat-Shimmer-Virmid	8	4	6374.5	3610	3094.5	2048.5	0.948936	0.947604	0.84472	0.912477	3781.88	0.913434
Muse-Mutect-Strelka-Vardict-Seurat-Virmid	6	4	141.5	7819	9581.5	12.5	0.961123	0.940909	0.828025	0.923664	4388.62	0.91343
FreeBayes-Lofreq-Muse-Mutect-Mutect2-Strelka-Vardict-Seurat	8	4	1682.5	1166	5624.5	4279.5	0.955414	0.953405	0.836478	0.908411	3188.12	0.913427
Lofreq-Mutect-Mutect2-Strelka-Vardict-Varscan2-Seurat-Lancet-Virmid	9	4	3971	539	2878.5	9157	0.951872	0.955986	0.845481	0.900369	4136.38	0.913427
FreeBayes-Lofreq-Muse-Mutect2-SomaticSniper-Strelka-Varscan2-Virmid	8	3	7337	8194.5	171	11401.5	0.947808	0.940397	0.869301	0.896175	6776	0.91342
FreeBayes-Lofreq-Mutect2-Strelka-Varscan2	5	3	1332	3751.5	2917.5	6547	0.95615	0.947416	0.845426	0.904673	3637	0.913416
Lofreq-Muse-Mutect2-SomaticSniper-Strelka-Virmid	6	2	1363	7782	863.5	10576.5	0.956067	0.940975	0.85879	0.89781	5146.25	0.91341
FreeBayes-Mutect2-Strelka-Varscan2-Seurat-Virmid	6	3	12149.5	5074.5	206.5	9937	0.941176	0.945114	0.868263	0.899083	6841.88	0.913409
Lofreq-Muse-Mutect-Mutect2-SomaticSniper-Strelka-Vardict-Varscan2-Seurat-Lancet-Virmid	11	4	5047.5	1364	2065	8946.5	0.950474	0.952715	0.849711	0.900735	4355.75	0.913409
FreeBayes-Lofreq-Mutect-Mutect2-Strelka-Seurat-Virmid	7	4	2501.5	5883	4738.5	575.5	0.954011	0.943841	0.839117	0.916667	3424.62	0.913409
Lofreq-Muse-Mutect-Mutect2-Strelka-Varscan2-Lancet-Virmid	8	3	468	599.5	4937	8946.5	0.958643	0.955721	0.838527	0.900735	3737.75	0.913407
Mutect2-Strelka-Vardict-Varscan2-Seurat-Lancet-Shimmer-Virmid	8	4	9504	1196.5	1560.5	7947	0.944984	0.953304	0.852941	0.902394	5052	0.913406
FreeBayes-Lofreq-Muse-Mutect2-Vardict-Varscan2-Lancet	7	3	1087.5	71	7153.5	6311	0.956705	0.959049	0.832827	0.905028	3655.75	0.913402
Lofreq-Muse-Mutect2-SomaticSniper-Strelka-Vardict-Varscan2-Seurat	8	4	8396.5	2293	3094.5	2184.5	0.946467	0.950247	0.84472	0.91215	3992.12	0.913396
Lofreq-Muse-Mutect-Mutect2-SomaticSniper-Lancet	6	3	875.5	3385	6943.5	1020.5	0.957265	0.948034	0.833333	0.914934	3056.12	0.913392
FreeBayes-Lofreq-Muse-Mutect-Mutect2-Strelka-Vardict-Seurat-Lancet	9	5	917	1232.5	7645.5	2493	0.957173	0.953153	0.831746	0.911488	3072	0.91339
Muse-Mutect2-SomaticSniper-Vardict-Varscan2-Lancet-Virmid	7	3	8872	515	3187.5	4932.5	0.945802	0.956063	0.844311	0.907372	4376.75	0.913387
FreeBayes-Lofreq-Mutect2-Strelka-Vardict-Varscan2-Seurat-Lancet	8	4	4704	580.5	5008	4279.5	0.950959	0.95583	0.838323	0.908411	3643	0.913381
FreeBayes-Lofreq-Mutect-Mutect2-Strelka-Lancet-Shimmer	7	4	2629.5	3115.5	3555.5	4279.5	0.953813	0.948509	0.842767	0.908411	3395	0.913375
FreeBayes-Lofreq-Muse-Mutect2-SomaticSniper-Strelka	6	3	295.5	11476	1529.5	6311	0.959574	0.935368	0.853503	0.905028	4903	0.913368
Lofreq-Muse-Mutect2-Strelka-Vardict-Varscan2-Lancet	7	4	1569.5	520.5	7406	3682.5	0.955676	0.956059	0.832298	0.909434	3294.62	0.913367
FreeBayes-Lofreq-Muse-Mutect-Mutect2-Strelka-Vardict-Seurat-Shimmer-Virmid	10	5	917	3359.5	5084.5	3303.5	0.957173	0.948081	0.838095	0.910112	3166.12	0.913366
FreeBayes-Mutect-Mutect2-Seurat-Lancet-Virmid	6	3	6924.5	2583.5	2625.5	4040	0.948258	0.949595	0.846847	0.908752	4043.38	0.913363
Lofreq-Mutect2-Strelka-Lancet	4	3	4876.5	5473.5	707.5	10235.5	0.950712	0.944544	0.859756	0.898438	5323.25	0.913362
Lofreq-Muse-Mutect-Mutect2-SomaticSniper-Strelka-Vardict-Seurat	8	4	2438.5	1905	4430	4501.5	0.954109	0.951143	0.840125	0.908068	3318.75	0.913361
FreeBayes-Muse-Mutect2-Vardict-Varscan2-Virmid	6	3	3087	2404.5	5453.5	1624.5	0.953191	0.949977	0.837061	0.913208	3142.38	0.913359
FreeBayes-Muse-Mutect2-SomaticSniper-Strelka-Vardict-Varscan2-Lancet-Shimmer-Virmid	10	4	7793	3795.5	1363.5	6718	0.947146	0.947277	0.854599	0.904412	4917.5	0.913358
FreeBayes-Muse-Mutect-Mutect2-Strelka-Varscan2-Lancet-Virmid	8	3	1550.5	502.5	4937	7479	0.955696	0.956102	0.838527	0.903108	3617.25	0.913358
FreeBayes-Lofreq-Muse-Mutect-Mutect2-Shimmer-Virmid	7	3	451	5673.5	4546	2949	0.95873	0.944167	0.839744	0.910781	3404.88	0.913355
FreeBayes-Mutect2-Strelka-Vardict-Varscan2-Seurat-Lancet	7	4	5685.5	407	5357.5	3486	0.949733	0.95656	0.837349	0.909774	3734	0.913354
FreeBayes-Muse-Mutect-Mutect2-Vardict-Seurat-Lancet-Virmid	8	4	1781.5	1839.5	4738.5	4716.5	0.955224	0.951351	0.839117	0.907721	3269	0.913353
Lofreq-Muse-Mutect-Mutect2-Shimmer-Virmid	6	3	613.5	6701	4880.5	1345	0.958199	0.942623	0.83871	0.913858	3385	0.913347
FreeBayes-Lofreq-Muse-Mutect2-Vardict-Varscan2-Seurat-Virmid	8	3	9708.5	2756	560.5	10576.5	0.944734	0.949288	0.861538	0.89781	5900.38	0.913343
FreeBayes-Lofreq-Muse-Mutect-Mutect2-Lancet-Shimmer	7	3	263.5	2151.5	2694	11193	0.959746	0.95054	0.846395	0.896679	4075.5	0.91334
FreeBayes-Lofreq-Muse-Mutect-Mutect2-Strelka-Lancet-Shimmer-Virmid	9	5	1021	6378	6223	280	0.956897	0.943104	0.834951	0.918406	3475.5	0.91334
Lofreq-Muse-Mutect2-SomaticSniper-Strelka-Seurat-Shimmer-Virmid	8	4	4201	9678.5	1788	2329.5	0.951561	0.938238	0.851735	0.91182	4499.25	0.913338
Lofreq-Muse-Mutect-Mutect2-Strelka-Seurat-Shimmer-Virmid	8	3	1643.5	4328	468	15050.5	0.955508	0.946246	0.863095	0.888489	5372.5	0.913335
Muse-Mutect2-SomaticSniper-Strelka-Varscan2-Lancet-Virmid	7	4	5407	4114.5	1621.5	7096.5	0.950108	0.946703	0.852665	0.903846	4559.88	0.91333
Lofreq-Muse-Mutect2-SomaticSniper-Strelka-Vardict-Varscan2-Seurat-Lancet-Shimmer-Virmid	11	4	5362	1784	998.5	12278	0.950159	0.951465	0.857143	0.894545	5105.62	0.913328
FreeBayes-Lofreq-Muse-Mutect-Mutect2-Strelka-Vardict-Lancet-Shimmer	9	4	524	130.5	7763.5	6311	0.958466	0.958481	0.831325	0.905028	3682.25	0.913325
FreeBayes-Mutect2-Vardict-Seurat-Lancet-Virmid	6	3	1731.5	448	4169	8885.5	0.955319	0.956368	0.840841	0.900763	3808.5	0.913323
Lofreq-Muse-Mutect2-Strelka-Seurat-Shimmer-Virmid	7	4	3056.5	9186	2766.5	1020.5	0.95321	0.93898	0.846154	0.914934	4007.38	0.913319
Mutect-Mutect2-SomaticSniper-Strelka-Vardict-Seurat-Lancet-Shimmer-Virmid	9	4	7398	1567	3493.5	3129	0.947705	0.952088	0.843023	0.910448	3896.88	0.913316
FreeBayes-Mutect2-SomaticSniper-Strelka-Seurat-Lancet-Virmid	7	3	12029	5550	1056.5	2735.5	0.941423	0.944396	0.856322	0.911111	5342.75	0.913313
FreeBayes-Muse-Mutect2-SomaticSniper-Strelka-Seurat-Lancet-Virmid	8	3	10350.5	4936	1056.5	4641.5	0.943867	0.945312	0.856322	0.907749	5246.12	0.913313
Lofreq-Muse-Mutect-Mutect2-Strelka-Vardict	6	3	107	26.5	13014.5	3303.5	0.96162	0.959755	0.821752	0.910112	4112.88	0.91331
Muse-Mutect-Mutect2-Strelka-Vardict-Shimmer	6	3	524	3	9154	6311	0.958466	0.960913	0.828829	0.905028	3998	0.913309
FreeBayes-Lofreq-Muse-Mutect2-Vardict-Seurat	6	3	3600	3279	2766.5	5535.5	0.952482	0.948222	0.846154	0.906367	3795.25	0.913306
FreeBayes-Muse-Mutect2-Strelka-Vardict-Seurat	6	4	393	5099.5	2981.5	7096.5	0.95914	0.945075	0.845161	0.903846	3892.62	0.913306
Muse-Mutect-Mutect2-SomaticSniper-Strelka-Vardict-Seurat-Shimmer-Virmid	9	5	3474	6216	3153	1792.5	0.952586	0.943311	0.844444	0.912879	3658.88	0.913305
FreeBayes-Mutect-Mutect2-Strelka-Lancet-Virmid	6	4	6973	4242	1145	8017	0.948164	0.946461	0.85625	0.902344	5094.25	0.913305
Lofreq-Muse-Mutect-Mutect2-SomaticSniper-Strelka-Vardict-Seurat	8	5	2862.5	6279	4880.5	360	0.953514	0.943208	0.83871	0.917782	3595.5	0.913303
FreeBayes-Lofreq-Muse-Mutect-Mutect2-SomaticSniper-Strelka-Seurat-Lancet-Virmid	10	5	560	4378.5	6011.5	1624.5	0.958378	0.946178	0.835443	0.913208	3143.62	0.913302
FreeBayes-Lofreq-Muse-Mutect2-SomaticSniper-Strelka-Seurat-Lancet	8	3	10969.5	4676.5	539.5	7947	0.943005	0.945723	0.862069	0.902394	6033.12	0.913298
Lofreq-Muse-Mutect-Mutect2-SomaticSniper-Virmid	6	3	875.5	9500.5	4880.5	248.5	0.957265	0.938497	0.83871	0.918715	3876.25	0.913296
FreeBayes-Lofreq-Mutect2-Strelka-Seurat-Lancet-Shimmer	7	4	3562.5	8088	2013	3303.5	0.952484	0.94059	0.85	0.910112	4241.75	0.913296
Lofreq-Mutect2-Strelka-Varscan2-Lancet-Shimmer	6	3	5186.5	2515.5	418.5	14811.5	0.950324	0.94978	0.863768	0.889292	5733	0.913291
Lofreq-Mutect-Mutect2-Varscan2-Virmid	5	2	5996	1514	1463.5	10576.5	0.949367	0.952253	0.853731	0.89781	4887.5	0.913291
FreeBayes-Muse-Mutect-Mutect2-SomaticSniper-Vardict-Lancet-Shimmer	8	4	2371	3332	3395.5	4932.5	0.954207	0.948128	0.84345	0.907372	3507.75	0.913289
FreeBayes-Mutect-Mutect2-SomaticSniper-Varscan2-Lancet-Virmid	7	3	13493	2243.5	918	5904	0.939076	0.950336	0.858006	0.90573	5639.62	0.913287
FreeBayes-Lofreq-Mutect2-SomaticSniper-Seurat-Lancet	6	3	8460	9240	687.5	4501.5	0.946372	0.938886	0.859813	0.908068	5722.25	0.913285
Lofreq-Muse-Mutect-Mutect2-SomaticSniper-Strelka-Varscan2-Seurat-Virmid	9	4	2371	2984.5	3455.5	5071	0.954207	0.948787	0.843077	0.907063	3470.5	0.913283
Muse-Mutect-Mutect2-Strelka-Varscan2-Shimmer-Virmid	7	3	836	1852.5	1094.5	15317	0.957356	0.951318	0.856287	0.888087	4775	0.913262
Lofreq-Muse-Mutect-Mutect2-SomaticSniper-Vardict-Lancet-Virmid	8	3	2900.5	612.5	5532	5071	0.953488	0.955682	0.836795	0.907063	3529	0.913257
FreeBayes-Mutect2-SomaticSniper-Strelka-Varscan2-Lancet-Virmid	7	4	2779.5	6436.5	998.5	9874	0.953614	0.943038	0.857143	0.899225	5022.12	0.913255
FreeBayes-Mutect2-SomaticSniper-Strelka-Vardict-Varscan2-Seurat-Lancet-Virmid	9	5	7833.5	4026.5	1899.5	4587	0.947141	0.946895	0.850932	0.908046	4586.62	0.913253
FreeBayes-Muse-Mutect2-Strelka-Vardict-Varscan2-Lancet-Shimmer-Virmid	9	5	2779.5	2657	5453.5	1792.5	0.953614	0.949458	0.837061	0.912879	3170.62	0.913253
Lofreq-Strelka-Seurat-Lancet-Virmid	5	3	2282	8546	4004.5	471.5	0.954348	0.939901	0.841463	0.917293	3826	0.913251
Lofreq-Mutect-Mutect2-Strelka-Vardict-Seurat	6	4	1049.5	1657	9581.5	625	0.956803	0.951824	0.828025	0.91635	3228.25	0.913251
FreeBayes-Lofreq-Muse-Mutect-Mutect2-SomaticSniper-Strelka-Lancet-Virmid	9	5	634.5	8640	6223	122.5	0.95811	0.939781	0.834951	0.920152	3905	0.913249
FreeBayes-Mutect-Mutect2-Strelka-Vardict-Varscan2-Shimmer-Virmid	8	4	7463.5	1428.5	3760.5	2949	0.947594	0.952509	0.842105	0.910781	3900.38	0.913247
FreeBayes-Mutect-Mutect2-Strelka-Varscan2-Lancet-Virmid	7	3	3648	622.5	4937	5497	0.952381	0.955643	0.838527	0.906422	3676.12	0.913243
FreeBayes-Lofreq-Muse-Mutect2-Strelka-Vardict-Varscan2-Seurat-Lancet-Shimmer	10	5	3320.5	2170	5315	2184.5	0.95279	0.950495	0.8375	0.91215	3247.5	0.913234
Mutect-Mutect2-SomaticSniper-Strelka-Vardict-Varscan2-Virmid	7	3	9473.5	925	5916	337.5	0.945032	0.954248	0.835735	0.91791	4163	0.913231
Mutect-Mutect2-Strelka-Vardict-Varscan2-Lancet-Shimmer-Virmid	8	4	7833.5	319	4388.5	4279.5	0.947141	0.957099	0.840237	0.908411	4205.12	0.913222
FreeBayes-Mutect-Mutect2-SomaticSniper-Strelka-Vardict-Seurat-Lancet-Shimmer-Virmid	10	5	7550	3712.5	3094.5	1624.5	0.947481	0.947463	0.84472	0.913208	3995.38	0.913218
Muse-Mutect2-Strelka-Lancet	4	3	6498.5	2666.5	1403.5	9232	0.948746	0.949441	0.854489	0.900196	4950.12	0.913218
Muse-Mutect-Mutect2-SomaticSniper-Vardict-Shimmer-Virmid	7	3	6199	5473.5	2188	3303.5	0.949153	0.944544	0.849057	0.910112	4291	0.913216
FreeBayes-Mutect2-SomaticSniper-Strelka-Vardict-Seurat-Lancet	7	4	4704	1130.5	1995.5	10327.5	0.950959	0.953478	0.850153	0.898273	4539.38	0.913216
Lofreq-Muse-Mutect-Mutect2-SomaticSniper-Strelka-Vardict-Varscan2-Lancet-Virmid	10	5	3474	920.5	7228.5	1624.5	0.952586	0.95426	0.832808	0.913208	3311.88	0.913215
Lofreq-Muse-Mutect2-SomaticSniper-Seurat-Virmid	6	3	1827.5	11777.5	2766.5	575.5	0.955128	0.934911	0.846154	0.916667	4236.75	0.913215
FreeBayes-Lofreq-Muse-Mutect2-Strelka-Vardict-Shimmer-Virmid	8	3	1064	4018	1363.5	12278	0.956797	0.946914	0.854599	0.894545	4680.88	0.913214
FreeBayes-Lofreq-Mutect-Mutect2-SomaticSniper-Vardict	6	3	6088.5	2959	1928.5	7023	0.94926	0.948833	0.850794	0.903955	4499.75	0.91321
Lofreq-Mutect-Mutect2-SomaticSniper-Strelka-Vardict-Seurat-Lancet-Shimmer-Virmid	10	4	6374.5	1665.5	2065	7947	0.948936	0.951797	0.849711	0.902394	4513	0.913209
FreeBayes-Lofreq-Muse-Mutect-Mutect2-SomaticSniper-Strelka-Vardict-Seurat-Virmid	10	5	1332	4900	5084.5	1624.5	0.95615	0.945372	0.838095	0.913208	3235.25	0.913206
FreeBayes-Lofreq-Mutect2-SomaticSniper-Vardict-Seurat-Virmid	7	3	13290.5	9907.5	440	2184.5	0.939457	0.937863	0.863354	0.91215	6455.62	0.913206
FreeBayes-Lofreq-Muse-Mutect-Mutect2-Strelka-Vardict-Varscan2-Seurat-Virmid	10	5	1332	2190	6439	2329.5	0.95615	0.95045	0.834395	0.91182	3072.62	0.913204
FreeBayes-Lofreq-Mutect-Mutect2-Strelka-Vardict-Varscan2-Seurat-Virmid	9	5	2019.5	2232.5	6439	1624.5	0.954839	0.950361	0.834395	0.913208	3078.88	0.913201
Mutect-Mutect2-SomaticSniper-Strelka-Lancet-Shimmer-Virmid	7	4	10656	3914	904.5	6842.5	0.943478	0.947083	0.858025	0.904215	5579.25	0.9132
FreeBayes-Lofreq-Muse-Mutect2-Seurat-Virmid	6	3	494.5	9479.5	4880.5	529	0.958555	0.938553	0.83871	0.916981	3845.88	0.9132
Lofreq-Mutect2-SomaticSniper-Vardict-Seurat-Lancet-Virmid	7	3	11111.5	992.5	1691	7023	0.942797	0.953968	0.852071	0.903955	5204.5	0.913197
Muse-Mutect-Mutect2-Strelka-Vardict-Seurat-Shimmer-Virmid	8	5	3648	5460	5804.5	147	0.952381	0.944545	0.836013	0.919847	3764.88	0.913197
FreeBayes-Lofreq-Muse-Mutect-Mutect2-SomaticSniper-Strelka-Vardict-Seurat-Shimmer	10	5	4839.5	3856	2574	4716.5	0.950749	0.947178	0.847134	0.907721	3996.5	0.913196
Lofreq-Muse-Mutect2-Seurat-Lancet-Virmid	6	2	575.5	1173.5	2359	13104	0.958333	0.953377	0.848138	0.892922	4303	0.913192
FreeBayes-Lofreq-Muse-Mutect2-Strelka-Varscan2-Lancet-Shimmer	8	4	987	2609.5	6011.5	2949	0.956989	0.94955	0.835443	0.910781	3139.25	0.913191
Lofreq-Mutect2-Strelka-Varscan2-Lancet-Shimmer-Virmid	7	3	3395	1491	599.5	16016.5	0.952688	0.952298	0.861272	0.886486	5375.5	0.913186
Muse-Mutect-Mutect2-SomaticSniper-Strelka-Vardict-Shimmer	7	4	4201	2923	4546	1962.5	0.951561	0.948892	0.839744	0.912548	3408.12	0.913186
Lofreq-Muse-Mutect2-SomaticSniper-Strelka-Vardict-Seurat-Lancet-Shimmer	9	5	7169	4659.5	2766.5	1792.5	0.947939	0.94575	0.846154	0.912879	4096.88	0.913181
FreeBayes-Mutect-Mutect2-Vardict-Varscan2-Virmid	6	3	7979.5	1316.5	4110	2329.5	0.946921	0.952851	0.841121	0.91182	3933.88	0.913179
FreeBayes-Lofreq-Mutect-Mutect2-Strelka-Vardict-Varscan2	7	4	4044	828.5	5624.5	3486	0.951768	0.954688	0.836478	0.909774	3495.75	0.913177
FreeBayes-Muse-Mutect2-Seurat-Lancet	5	3	1332	7273.5	2043.5	6405.5	0.95615	0.941765	0.84984	0.904943	4263.62	0.913175
FreeBayes-Lofreq-Muse-SomaticSniper-Strelka-Vardict-Seurat-Lancet-Virmid	9	4	3841.5	7807.5	3760.5	394.5	0.952077	0.940913	0.842105	0.917603	3951	0.913175
FreeBayes-Lofreq-Muse-Mutect2-Strelka-Vardict-Varscan2-Seurat-Lancet	9	5	1021	1989.5	6011.5	3682.5	0.956897	0.950923	0.835443	0.909434	3176.12	0.913174
Muse-Mutect2-Vardict-Seurat-Lancet-Shimmer-Virmid	7	3	4624	526.5	2956.5	9157	0.951064	0.956025	0.845238	0.900369	4316	0.913174
Mutect-Mutect2-Strelka-Lancet-Shimmer-Virmid	6	3	6690.5	385	5549.5	2949	0.948498	0.956714	0.836676	0.910781	3893.5	0.913167
FreeBayes-Lofreq-Mutect2-SomaticSniper-Strelka-Vardict-Lancet	7	4	2695.5	910	2694	10327.5	0.953714	0.954283	0.846395	0.898273	4156.75	0.913166
FreeBayes-Mutect-Mutect2-Strelka-Vardict-Lancet-Virmid	7	4	1879.5	98.5	4818.5	9365	0.955032	0.958722	0.838906	0.9	4040.38	0.913165
Muse-Mutect2-Strelka-Varscan2-Lancet-Shimmer	6	3	5079	1082.5	747	14937.5	0.950431	0.953683	0.859649	0.888889	5461.5	0.913163
Lofreq-Muse-Mutect2-Varscan2-Seurat-Virmid	6	3	1947	5266	4226	2184.5	0.954936	0.944796	0.840764	0.91215	3405.88	0.913161
FreeBayes-Lofreq-Muse-Mutect-Mutect2-Strelka-Seurat	7	4	560	3987	6439	1792.5	0.958378	0.946987	0.834395	0.912879	3194.62	0.91316
Mutect2-SomaticSniper-Strelka-Virmid	4	2	3648	7783	948.5	8643.5	0.952381	0.940974	0.857971	0.901304	5255.75	0.913157
FreeBayes-Lofreq-Mutect-Mutect2-SomaticSniper-Strelka-Vardict-Lancet-Shimmer-Virmid	10	4	2972	3592.5	2094.5	8207.5	0.95339	0.947644	0.849558	0.902033	4216.62	0.913156
Lofreq-Muse-Mutect-Mutect2-Strelka-Varscan2-Shimmer-Virmid	8	3	295.5	2124.5	998.5	16577	0.959574	0.950601	0.857143	0.885305	4998.88	0.913156
FreeBayes-Muse-Mutect-Mutect2-Strelka-Vardict	6	3	1643.5	62	9711	3303.5	0.955508	0.959193	0.827795	0.910112	3680	0.913152
FreeBayes-Muse-Mutect-Mutect2-Strelka-Vardict-Seurat-Lancet	8	5	1381.5	2067	5453.5	4119	0.956056	0.950746	0.837061	0.908745	3255.25	0.913152
FreeBayes-Lofreq-Muse-Mutect-Mutect2-Strelka-Vardict-Varscan2-Seurat-Shimmer-Virmid	11	5	2438.5	3235.5	3555.5	4854	0.954109	0.948315	0.842767	0.907407	3520.88	0.91315
FreeBayes-Lofreq-Muse-Mutect-Mutect2-Strelka-Seurat-Shimmer-Virmid	9	4	764.5	4773.5	3328.5	5904	0.957537	0.945569	0.84375	0.90573	3692.62	0.913147
FreeBayes-Muse-Mutect2-SomaticSniper-Strelka-Lancet-Virmid	7	4	634.5	11728	675	9662.5	0.95811	0.934982	0.859873	0.899614	5675	0.913144
Muse-Mutect-Mutect2-SomaticSniper-Strelka-Vardict-Lancet-Shimmer-Virmid	9	5	5186.5	2713.5	3153	4376	0.950324	0.949367	0.844444	0.908397	3857.25	0.913133
Lofreq-Mutect2-Strelka-Varscan2-Lancet-Shimmer-Virmid	7	4	7434	4928	2694	1624.5	0.947598	0.945323	0.846395	0.913208	4170.12	0.913131
Mutect2-SomaticSniper-Strelka-Vardict-Shimmer-Virmid	6	3	7642	5479	934	7817	0.947368	0.944541	0.857988	0.902622	5468	0.91313
FreeBayes-Lofreq-Muse-Mutect2-SomaticSniper-Strelka-Varscan2-Seurat-Virmid	9	4	6924.5	7154	2694	709.5	0.948258	0.94197	0.846395	0.915888	4370.5	0.913128
Lofreq-Muse-Mutect-Mutect2-Vardict-Shimmer	6	3	2501.5	1839.5	3660	6547	0.954011	0.951351	0.842444	0.904673	3637	0.91312
FreeBayes-Lofreq-Muse-Mutect-Mutect2-SomaticSniper-Strelka-Vardict-Varscan2-Lancet	10	5	1827.5	748	7228.5	3682.5	0.955128	0.955076	0.832808	0.909434	3371.62	0.913112
FreeBayes-Muse-Mutect2-SomaticSniper-Strelka-Vardict-Seurat-Lancet-Shimmer	9	5	5005	6871.5	1928.5	4119	0.950538	0.942351	0.850794	0.908745	4481	0.913107
FreeBayes-Lofreq-Muse-Mutect2-SomaticSniper-Strelka-Varscan2-Virmid	8	4	1381.5	8779.5	4546	529	0.956056	0.939628	0.839744	0.916981	3809	0.913102
FreeBayes-Muse-Mutect-Mutect2-Vardict-Varscan2-Lancet-Virmid	8	4	2438.5	961.5	5624.5	4716.5	0.954109	0.954095	0.836478	0.907721	3435.25	0.913101
Lofreq-Muse-Mutect-Mutect2-SomaticSniper-Vardict-Lancet-Shimmer	8	4	3320.5	2681	4880.5	2493	0.95279	0.949413	0.83871	0.911488	3343.75	0.9131
FreeBayes-Lofreq-Mutect-Mutect2-Lancet-Shimmer	6	3	799	3099	2694	9365	0.957447	0.948556	0.846395	0.9	3989.25	0.913099
Mutect-Mutect2-SomaticSniper-Strelka-Vardict-Seurat-Lancet-Virmid	8	4	4839.5	940.5	4880.5	4119	0.950749	0.954185	0.83871	0.908745	3694.88	0.913097
Mutect-Mutect2-SomaticSniper-Strelka-Varscan2-Lancet-Virmid	7	4	6153.5	2375.5	1874.5	8120	0.949189	0.950023	0.851064	0.902111	4630.88	0.913097
Mutect2-Strelka-Varscan2-Virmid	4	2	3841.5	2120	2663.5	7479	0.952077	0.950607	0.846591	0.903108	4026	0.913096
Muse-Mutect-Mutect2-SomaticSniper-Strelka-Varscan2-Lancet-Virmid	8	3	2206	992.5	5752.5	4641.5	0.954497	0.953968	0.836158	0.907749	3398.12	0.913093
Muse-Mutect-Mutect2-SomaticSniper-Strelka-Vardict-Seurat-Lancet-Shimmer-Virmid	10	4	4357	1412	3493.5	6103.5	0.951374	0.95259	0.843023	0.90538	3841.5	0.913092
FreeBayes-Lofreq-Lancet-Virmid	4	2	3028	13250.5	687.5	5278.5	0.953291	0.932543	0.859813	0.906716	5561.12	0.913091
FreeBayes-Lofreq-Muse-Mutect2-Varscan2-Lancet	6	3	524	2190	6943.5	3303.5	0.958466	0.95045	0.833333	0.910112	3240.25	0.913091
Lofreq-Mutect2-Strelka-Vardict-Varscan2	5	3	5493	264	4818.5	5761.5	0.95	0.957437	0.838906	0.906015	4084.25	0.91309
Muse-Mutect2-Vardict-Varscan2-Seurat-Virmid	6	3	3971	2748	3555.5	4279.5	0.951872	0.949305	0.842767	0.908411	3638.5	0.913089
FreeBayes-Muse-Mutect2-SomaticSniper-Strelka-Vardict-Varscan2-Seurat-Lancet	9	4	9331	718.5	3855	3303.5	0.945263	0.955185	0.841791	0.910112	4302	0.913088
FreeBayes-Muse-Mutect-Mutect2-SomaticSniper-Strelka-Vardict-Seurat-Shimmer-Virmid	10	5	3257.5	6115.5	3153	2493	0.952891	0.943516	0.844444	0.911488	3754.75	0.913085
FreeBayes-Lofreq-Muse-Mutect-SomaticSniper-Strelka-Vardict-Lancet-Virmid	9	4	1185.5	2867.5	6943.5	1464.5	0.956429	0.949016	0.833333	0.913534	3115.25	0.913078
Muse-Mutect2-Vardict-Virmid	4	2	434	454.5	5008	10062	0.958817	0.956332	0.838323	0.898833	3989.62	0.913076
Lofreq-Mutect2-Strelka-Vardict-Varscan2-Shimmer-Virmid	7	3	5005	1160	1440.5	12278	0.950538	0.953418	0.853801	0.894545	4970.88	0.913075
Mutect2-Strelka-Varscan2	3	2	8579	1294.5	1808.5	8463	0.946237	0.952962	0.851429	0.90167	5036.25	0.913074
FreeBayes-Lofreq-Muse-Mutect2-SomaticSniper-Strelka-Vardict-Varscan2-Lancet-Shimmer	10	5	5005	2634	4226	2493	0.950538	0.949504	0.840764	0.911488	3589.5	0.913073
Mutect2-Strelka-Seurat-Virmid	4	3	5740.5	11213.5	162	10885.5	0.949672	0.935822	0.869565	0.897233	7000.38	0.913073
FreeBayes-Lofreq-Muse-Mutect-Mutect2-Strelka-Vardict-Varscan2-Lancet	9	5	1381.5	752.5	7645.5	3682.5	0.956056	0.955036	0.831746	0.909434	3365.5	0.913068
FreeBayes-Muse-Mutect2-SomaticSniper-Vardict-Lancet	6	3	1597.5	191	3760.5	11239.5	0.955603	0.957983	0.842105	0.896552	4197.12	0.913061
FreeBayes-Mutect2-Seurat-Lancet-Shimmer-Virmid	6	3	11259.5	10824.5	57.5	10110	0.942553	0.936343	0.874618	0.898711	8062.88	0.913056
FreeBayes-Lofreq-Mutect2-SomaticSniper-Strelka-Vardict-Seurat-Lancet-Shimmer	9	5	10369	7746	1417	1792.5	0.943844	0.94107	0.85443	0.912879	5331.12	0.913056
FreeBayes-Muse-Strelka-Vardict-Seurat-Lancet-Shimmer-Virmid	8	4	2566.5	6885.5	3760.5	1345	0.953912	0.942342	0.842105	0.913858	3639.38	0.913054
FreeBayes-Lofreq-Mutect2-SomaticSniper-Strelka-Seurat-Lancet	7	3	10445.5	5569.5	539.5	8207.5	0.94375	0.944348	0.862069	0.902033	6190.5	0.91305
FreeBayes-Lofreq-Mutect-Mutect2-SomaticSniper-Strelka-Varscan2-Lancet	8	4	3911.5	1772.5	5506	2329.5	0.951974	0.951482	0.836923	0.91182	3379.88	0.91305
FreeBayes-Lofreq-Mutect-Mutect2-SomaticSniper-Strelka-Vardict-Seurat-Shimmer-Virmid	10	5	3257.5	5809.5	3920	1464.5	0.952891	0.943993	0.841772	0.913534	3612.88	0.913047
Lofreq-Muse-Mutect2-Vardict-Seurat-Lancet-Shimmer-Virmid	8	3	2255.5	612.5	2094.5	13340.5	0.954401	0.955682	0.849558	0.892532	4575.75	0.913043
FreeBayes-Lofreq-Muse-Mutect2-Strelka-Varscan2-Virmid	7	4	227	7950	7890	122.5	0.960086	0.940747	0.831169	0.920152	4047.38	0.913039
Muse-Mutect-Mutect2-Strelka-Varscan2-Seurat-Lancet-Virmid	8	4	2501.5	1428.5	3187.5	8643.5	0.954011	0.952509	0.844311	0.901304	3940.25	0.913034
Muse-Mutect2-Lancet	3	2	2566.5	2160.5	3037	7763	0.953912	0.950513	0.844985	0.902724	3881.75	0.913033
FreeBayes-Lofreq-Mutect-Mutect2-Strelka-Vardict-Varscan2-Lancet-Virmid	9	5	4300.5	840	7228.5	1624.5	0.951456	0.954648	0.832808	0.913208	3498.38	0.91303
FreeBayes-Lofreq-Muse-Mutect-Mutect2-Strelka-Vardict-Varscan2-Shimmer	9	4	2304.5	998	3094.5	9937	0.954304	0.953956	0.84472	0.899083	4083.5	0.913016
Lofreq-Mutect2-Varscan2-Seurat-Lancet-Virmid	6	3	6048	3219.5	1482.5	8946.5	0.949299	0.948361	0.853659	0.900735	4924.12	0.913013
FreeBayes-Muse-Mutect-Mutect2-SomaticSniper-Strelka-Varscan2-Seurat-Lancet-Virmid	10	4	9814.5	2574	1691	5904	0.944619	0.949621	0.852071	0.90573	4995.88	0.91301
FreeBayes-Lofreq-Muse-Mutect-Mutect2-SomaticSniper-Strelka-Vardict-Varscan2-Lancet	10	4	2972	277.5	8001.5	3129	0.95339	0.957325	0.830861	0.910448	3595	0.913006
Lofreq-Mutect-Mutect2-Strelka-Lancet-Shimmer-Virmid	7	3	1781.5	515	4470.5	8946.5	0.955224	0.956063	0.84	0.900735	3928.38	0.913006
Muse-Mutect2-Vardict-Lancet-Shimmer-Virmid	6	3	5005	59.5	4004.5	8885.5	0.950538	0.959256	0.841463	0.900763	4488.62	0.913005
Lofreq-Mutect2-Seurat-Lancet-Shimmer-Virmid	6	3	7922.5	7313.5	394	9937	0.947027	0.941708	0.864198	0.899083	6391.75	0.913004
Lofreq-Mutect-Mutect2-Seurat-Lancet-Shimmer-Virmid	7	3	2501.5	3395	1244	12278	0.954011	0.948029	0.855422	0.894545	4854.62	0.913002
Lofreq-Muse-Mutect2-SomaticSniper-Strelka-Vardict-Varscan2-Seurat-Shimmer-Virmid	10	4	7219.5	4125.5	1119.5	8741.5	0.947928	0.946667	0.856269	0.901099	5301.5	0.912991
Lofreq-Muse-Mutect-Mutect2-Strelka-Lancet-Shimmer	7	4	2127	3412	6439	1020.5	0.954644	0.947987	0.834395	0.914934	3249.62	0.91299
FreeBayes-Lofreq-Muse-Mutect-Mutect2-SomaticSniper-Strelka-Vardict-Varscan2-Seurat	10	5	6532.5	2404.5	3920	2493	0.948718	0.949977	0.841772	0.911488	3837.5	0.912989
FreeBayes-Lofreq-Muse-Mutect2-SomaticSniper-Vardict-Varscan2-Seurat-Lancet	9	4	7884	1929.5	3328.5	3303.5	0.947034	0.951055	0.84375	0.910112	4111.38	0.912988
Lofreq-Mutect-Mutect2-Strelka-Varscan2-Seurat-Lancet-Virmid	8	4	5005	1731	2435	8207.5	0.950538	0.951613	0.847761	0.902033	4344.62	0.912986
Lofreq-Muse-Mutect-Mutect2-SomaticSniper-Strelka-Seurat-Lancet	8	4	589	2151.5	6943.5	3486	0.958289	0.95054	0.833333	0.909774	3292.5	0.912984
Lofreq-Mutect-Mutect2-Strelka-Varscan2-Lancet-Virmid	7	3	1731.5	612.5	4937	7947	0.955319	0.955682	0.838527	0.902394	3807	0.912981
FreeBayes-Mutect-Mutect2-SomaticSniper-Strelka-Vardict-Varscan2-Lancet-Shimmer-Virmid	10	5	8579	1453.5	3760.5	2660	0.946237	0.952424	0.842105	0.911153	4113.25	0.91298
FreeBayes-Lofreq-Muse-Mutect-Mutect2-SomaticSniper-Strelka-Vardict-Varscan2-Seurat-Lancet-Virmid	12	5	4468	1672.5	5692	2048.5	0.951271	0.951786	0.836364	0.912477	3470.25	0.912974
FreeBayes-Lofreq-Muse-Mutect-Mutect2-SomaticSniper-Strelka-Vardict-Seurat-Lancet-Shimmer	11	5	3841.5	2293	4110	4279.5	0.952077	0.950247	0.841121	0.908411	3631	0.912964
Lofreq-Muse-Mutect-Mutect2-Strelka-Vardict-Seurat-Lancet-Shimmer-Virmid	10	5	1428	1621	6696.5	3303.5	0.955961	0.95191	0.833856	0.910112	3262.25	0.91296
FreeBayes-Lofreq-Muse-Mutect2-SomaticSniper-Strelka-Vardict	7	4	379.5	6549.5	2617.5	7660	0.959227	0.942831	0.846906	0.902857	4301.62	0.912955
Lofreq-Muse-Mutect-Mutect2-SomaticSniper-Strelka-Vardict-Lancet	8	4	1332	136.5	10843.5	2493	0.95615	0.958444	0.825688	0.911488	3701.25	0.912942
Mutect2-Strelka-Vardict-Seurat-Virmid	5	3	1482	683.5	1851.5	14751.5	0.955867	0.955381	0.85119	0.88932	4692.12	0.912939
FreeBayes-Muse-Mutect2-SomaticSniper-Strelka-Vardict-Varscan2-Seurat-Lancet	9	5	5857	2878	3555.5	3043.5	0.949517	0.948984	0.842767	0.910476	3833.5	0.912936
Lofreq-Mutect2-SomaticSniper-Strelka-Varscan2-Seurat-Virmid	7	3	11848.5	5205.5	309.5	9717.5	0.941676	0.944938	0.865672	0.899452	6770.25	0.912934
FreeBayes-Lofreq-Muse-Mutect2-Strelka-Varscan2-Shimmer-Virmid	8	4	987	6786	4546	2048.5	0.956989	0.942508	0.839744	0.912477	3591.88	0.912929
FreeBayes-Muse-Mutect-Mutect2-Strelka-Varscan2-Seurat-Virmid	8	4	764.5	4580	5315	2949	0.957537	0.945897	0.8375	0.910781	3402.12	0.912929
Muse-Mutect2-Strelka-Vardict-Varscan2-Shimmer	6	3	6613.5	139.5	3187.5	9157	0.948608	0.958425	0.844311	0.900369	4774.38	0.912928
FreeBayes-Lofreq-Muse-Mutect-Mutect2-SomaticSniper-Strelka-Vardict-Shimmer-Virmid	10	5	1381.5	5933.5	4880.5	1624.5	0.956056	0.943739	0.83871	0.913208	3455	0.912928
Lofreq-Mutect-Mutect2-SomaticSniper-Strelka-Vardict-Varscan2-Seurat-Lancet-Virmid	10	4	7979.5	1384	2065	7947	0.946921	0.952673	0.849711	0.902394	4843.88	0.912925
FreeBayes-Muse-Mutect-Mutect2-SomaticSniper-Strelka-Vardict-Seurat-Lancet	9	5	2501.5	2029.5	5084.5	4119	0.954011	0.950834	0.838095	0.908745	3433.62	0.912921
Lofreq-Muse-Mutect-Strelka-Vardict-Virmid	6	3	68.5	2822.5	8574.5	3129	0.962406	0.949107	0.829721	0.910448	3648.62	0.912921
FreeBayes-Lofreq-Mutect2-Vardict-Seurat-Lancet-Shimmer-Virmid	8	4	7550	5830	2377.5	2184.5	0.947481	0.943942	0.848101	0.91215	4485.5	0.912919
Muse-Mutect2-SomaticSniper-Strelka-Vardict-Varscan2-Shimmer-Virmid	8	4	8579	4713.5	3555.5	529	0.946237	0.945667	0.842767	0.916981	4344.25	0.912913
FreeBayes-Lofreq-Muse-Mutect2-SomaticSniper-Strelka-Vardict	7	3	4087.5	4034.5	1874.5	8207.5	0.951681	0.946868	0.851064	0.902033	4551	0.912912
FreeBayes-Lofreq-Muse-Mutect-Mutect2-SomaticSniper-Strelka-Vardict-Seurat-Lancet-Shimmer-Virmid	12	6	2019.5	3631	5084.5	2660	0.954839	0.947559	0.838095	0.911153	3348.75	0.912911
FreeBayes-Mutect2-SomaticSniper-Strelka-Vardict-Lancet-Virmid	7	4	2019.5	1130.5	1759.5	13773	0.954839	0.953478	0.851852	0.891473	4670.62	0.91291
FreeBayes-Lofreq-Mutect-Mutect2-SomaticSniper-Vardict-Seurat-Lancet-Virmid	9	4	5362	2293	4110	3303.5	0.950159	0.950247	0.841121	0.910112	3767.12	0.91291
Muse-Mutect2-Strelka-Varscan2-Lancet-Shimmer-Virmid	7	4	9222.5	3885	2013	3894	0.945415	0.947131	0.85	0.909091	4753.62	0.912909
FreeBayes-Lofreq-Mutect-Mutect2-SomaticSniper-Strelka-Vardict-Shimmer-Virmid	9	4	4624	6861	1403.5	7197	0.951064	0.942376	0.854489	0.903704	5021.38	0.912908
Lofreq-Mutect-Mutect2-SomaticSniper-Seurat-Virmid	6	3	3137.5	8251	2694	2329.5	0.953092	0.940325	0.846395	0.91182	4103	0.912908
Lofreq-Muse-Mutect-Mutect2-SomaticSniper-Strelka-Varscan2-Lancet	8	3	1114.5	788.5	4642	8946.5	0.956614	0.954844	0.839437	0.900735	3872.88	0.912908
Muse-Mutect2-SomaticSniper-Varscan2-Lancet-Virmid	6	3	6048	3856	1621.5	7877	0.949299	0.947178	0.852665	0.902486	4850.62	0.912907
Lofreq-Mutect2-SomaticSniper-Strelka-Vardict-Shimmer	6	3	8579	5433	1244	6103.5	0.946237	0.944589	0.855422	0.90538	5339.88	0.912907
Muse-Mutect-Mutect2-SomaticSniper-Strelka-Vardict-Varscan2-Virmid	8	3	5811	713	5916	2735.5	0.94958	0.955198	0.835735	0.911111	3793.88	0.912906
FreeBayes-Lofreq-Muse-Mutect-Mutect2-SomaticSniper-Strelka-Varscan2	8	4	1278.5	3115.5	6943.5	1464.5	0.956243	0.948509	0.833333	0.913534	3200.5	0.912905
FreeBayes-Lofreq-Muse-Mutect-Mutect2-Strelka-Vardict-Virmid	8	3	2656.5	533	5205.5	6963	0.953782	0.955991	0.837758	0.904059	3839.5	0.912897
FreeBayes-Lofreq-Mutect-Mutect2-Strelka-Vardict-Seurat-Shimmer-Virmid	9	5	1482	4409	5084.5	2493	0.955867	0.946129	0.838095	0.911488	3367.12	0.912895
Lofreq-Mutect-Mutect2-SomaticSniper-Strelka-Vardict-Seurat-Shimmer-Virmid	9	5	4409	5883	3920	1109.5	0.951351	0.943841	0.841772	0.914611	3830.38	0.912894
Muse-Mutect2-SomaticSniper-Strelka-Vardict	5	3	1879.5	700.5	3094.5	11239.5	0.955032	0.955263	0.84472	0.896552	4228.5	0.912892
Lofreq-Mutect-Mutect2-Strelka-Seurat-Shimmer-Virmid	7	4	4505.5	5300	3328.5	2329.5	0.951246	0.944746	0.84375	0.91182	3865.88	0.912891
FreeBayes-Lofreq-Muse-Mutect-Mutect2-Vardict-Seurat-Lancet-Virmid	9	4	1230	1596	5624.5	5278.5	0.956337	0.951996	0.836478	0.906716	3432.25	0.912882
Lofreq-Mutect-Mutect2-Varscan2-Lancet-Virmid	6	3	5857	1343	4307	4040	0.949517	0.952767	0.840491	0.908752	3886.75	0.912882
Lofreq-Mutect-Mutect2-Strelka-Seurat	5	3	3257.5	2528	4307	4279.5	0.952891	0.949731	0.840491	0.908411	3593	0.912881
Lofreq-Mutect-Mutect2-Vardict-Seurat-Virmid	6	3	1278.5	2225	5624.5	4279.5	0.956243	0.95038	0.836478	0.908411	3351.88	0.912878
Muse-Mutect-Mutect2-SomaticSniper-Vardict-Varscan2-Virmid	7	3	7793	2622.5	3094.5	3303.5	0.947146	0.949531	0.84472	0.910112	4203.38	0.912877
Lofreq-Muse-Mutect2-Vardict-Virmid	5	2	78.5	510	5896.5	10829	0.962185	0.956068	0.835821	0.897436	4328.5	0.912877
Lofreq-Muse-Mutect2-Varscan2-Lancet-Shimmer-Virmid	7	3	2019.5	3972	998.5	13340.5	0.954839	0.94699	0.857143	0.892532	5082.62	0.912876
FreeBayes-Muse-Mutect-Mutect2-SomaticSniper-Strelka-Vardict-Lancet-Shimmer-Virmid	10	4	1643.5	3135	3855	5904	0.955508	0.948472	0.841791	0.90573	3634.38	0.912875
Lofreq-Muse-Mutect-Mutect2-SomaticSniper-Strelka-Seurat	7	4	2629.5	6195.5	3920	1962.5	0.953813	0.943362	0.841772	0.912548	3676.88	0.912874
FreeBayes-Lofreq-Muse-Mutect-Mutect2-Strelka-Vardict-Virmid	8	5	82	8692	8412.5	175.5	0.962162	0.939726	0.830065	0.91954	4340.5	0.912873
FreeBayes-Mutect-Mutect2-SomaticSniper-Strelka-Vardict-Lancet-Shimmer-Virmid	9	5	6881.5	2454	2188	6842.5	0.948276	0.949887	0.849057	0.904215	4591.5	0.912859
Lofreq-Muse-Strelka-Varscan2-Lancet-Virmid	6	3	686	3903	6517	2184.5	0.957838	0.947085	0.834356	0.91215	3322.62	0.912857
FreeBayes-Lofreq-Mutect-Mutect2-Strelka-Vardict-Varscan2-Seurat-Shimmer-Virmid	10	5	4044	3509	3555.5	3894	0.951768	0.947795	0.842767	0.909091	3750.62	0.912855
FreeBayes-Mutect2-SomaticSniper-Vardict-Seurat-Lancet-Virmid	7	3	13370	2143.5	1691	3682.5	0.939331	0.950547	0.852071	0.909434	5221.75	0.912846
Mutect-Mutect2-Strelka-Vardict-Varscan2-Seurat-Lancet-Virmid	8	4	5777.5	459.5	4880.5	5278.5	0.949625	0.95633	0.83871	0.906716	4099	0.912845
FreeBayes-Lofreq-Muse-Mutect-Mutect2-SomaticSniper-Vardict-Lancet-Virmid	9	3	3882	867.5	4064.5	7197	0.951983	0.954506	0.841176	0.903704	4002.75	0.912842
FreeBayes-Lofreq-Muse-Mutect-Mutect2-Strelka-Vardict-Seurat-Shimmer	9	4	2972	2015.5	3094.5	7947	0.95339	0.950849	0.84472	0.902394	4007.25	0.912838
Lofreq-Muse-Mutect-Mutect2-Vardict	5	3	1381.5	3696.5	6223	1792.5	0.956056	0.947464	0.834951	0.912879	3273.38	0.912837
FreeBayes-Lofreq-Muse-Mutect-Mutect2-SomaticSniper-Strelka-Varscan2-Lancet-Shimmer-Virmid	11	5	1381.5	3546	6011.5	2184.5	0.956056	0.947701	0.835443	0.91215	3280.88	0.912837
FreeBayes-Lofreq-Muse-Mutect-Mutect2-SomaticSniper-Strelka-Vardict-Varscan2-Shimmer-Virmid	11	5	2501.5	2831	6439	1345	0.954011	0.949076	0.834395	0.913858	3279.12	0.912835
Mutect2-Strelka-Vardict-Varscan2-Seurat-Lancet-Virmid	7	4	6245.5	580.5	3187.5	8120	0.949079	0.95583	0.844311	0.902111	4533.38	0.912833
FreeBayes-Lofreq-Mutect-Mutect2-SomaticSniper-Strelka-Seurat-Virmid	8	4	5459.5	7534	2694	1464.5	0.950053	0.941336	0.846395	0.913534	4288	0.912829
FreeBayes-Muse-Mutect-Mutect2-Strelka-Vardict-Varscan2	7	4	1230	952.5	7645.5	3894	0.956337	0.954137	0.831746	0.909091	3430.5	0.912828
Lofreq-Muse-Mutect2-Lancet-Virmid	5	3	699.5	10809.5	2043.5	5008	0.957746	0.936384	0.84984	0.907336	4640.12	0.912827
Lofreq-Muse-Mutect2-Strelka-Vardict-Varscan2-Shimmer	7	3	2371	224.5	2956.5	12455.5	0.954207	0.957697	0.845238	0.894161	4501.88	0.912826
Muse-Mutect-Mutect2-Strelka-Seurat	5	3	295.5	2029.5	8574.5	2660	0.959574	0.950834	0.829721	0.911153	3389.88	0.912821
Lofreq-Muse-Strelka-Vardict-Shimmer-Virmid	6	3	426.5	7409	2917.5	6103.5	0.958874	0.941599	0.845426	0.90538	4214.12	0.91282
FreeBayes-Mutect2-Seurat-Lancet-Virmid	5	3	5005	9224	286.5	11665.5	0.950538	0.938924	0.866044	0.895753	6545.25	0.912815
Muse-Mutect-Mutect2-SomaticSniper-Strelka-Vardict-Varscan2	7	4	5005	1358	6011.5	1962.5	0.950538	0.952724	0.835443	0.912548	3584.25	0.912813
FreeBayes-Lofreq-Muse-Mutect2-SomaticSniper-Vardict-Lancet-Virmid	8	4	917	7206	2981.5	5157.5	0.957173	0.941871	0.845161	0.907021	4065.5	0.912807
Lofreq-Muse-Mutect-Mutect2-Vardict-Lancet-Shimmer-Virmid	8	4	3320.5	2029.5	6439	1624.5	0.95279	0.950834	0.834395	0.913208	3353.38	0.912807
FreeBayes-Lofreq-Mutect2-SomaticSniper-Strelka-Lancet-Virmid	7	4	1528	13500.5	615	7877	0.955771	0.932172	0.860759	0.902486	5880.12	0.912797
FreeBayes-Lofreq-Muse-Strelka-Vardict-Seurat-Lancet-Shimmer-Virmid	9	4	2501.5	5237.5	4604	1871.5	0.954011	0.944868	0.839506	0.912801	3553.62	0.912797
FreeBayes-Muse-Mutect2-Vardict-Varscan2-Lancet	6	3	1682.5	21	9449.5	4716.5	0.955414	0.959823	0.828221	0.907721	3967.38	0.912795
FreeBayes-Muse-Strelka-Varscan2-Lancet-Virmid	6	3	875.5	3642.5	5182	4279.5	0.957265	0.947557	0.83792	0.908411	3494.88	0.912788
FreeBayes-Lofreq-Mutect2-Strelka-Vardict-Varscan2-Lancet-Shimmer-Virmid	9	5	4505.5	3073	5084.5	1624.5	0.951246	0.948602	0.838095	0.913208	3571.88	0.912788
Mutect-Mutect2-Strelka-Varscan2-Seurat-Lancet-Virmid	7	4	5951.5	1929.5	3187.5	5535.5	0.949408	0.951055	0.844311	0.906367	4151	0.912785
Lofreq-Muse-Mutect-Mutect2-Vardict-Varscan2-Seurat-Virmid	8	4	917	2029.5	6943.5	3486	0.957173	0.950834	0.833333	0.909774	3344	0.912779
Lofreq-Muse-Mutect2-SomaticSniper-Vardict-Virmid	6	3	2501.5	9763	2241	3203.5	0.954011	0.938093	0.848875	0.910134	4427.25	0.912778
FreeBayes-Mutect-Mutect2-Strelka-Vardict-Seurat-Lancet-Shimmer-Virmid	9	5	6791	2190	4110	2660	0.948387	0.95045	0.841121	0.911153	3937.75	0.912778
Muse-Mutect2-SomaticSniper-Strelka-Vardict-Varscan2-Seurat-Lancet-Shimmer-Virmid	10	4	6374.5	1665.5	1560.5	10829	0.948936	0.951797	0.852941	0.897436	5107.38	0.912777
Lofreq-Muse-Mutect2-Strelka-Vardict-Seurat	6	4	718.5	5635.5	6223	1197	0.957655	0.944218	0.834951	0.914286	3443.5	0.912777
Lofreq-Mutect-Mutect2-SomaticSniper-Strelka-Lancet-Shimmer	7	4	8139	4165	3555.5	1020.5	0.946797	0.946606	0.842767	0.914934	4220	0.912776
FreeBayes-Lofreq-Muse-Mutect-Mutect2-Vardict-Varscan2-Lancet-Shimmer-Virmid	10	4	3087	1166	3760.5	7947	0.953191	0.953405	0.842105	0.902394	3990.12	0.912774
Lofreq-Muse-Mutect-Mutect2-Vardict-Lancet-Shimmer-Virmid	8	3	1185.5	43	5205.5	10829	0.956429	0.959471	0.837758	0.897436	4315.75	0.912774
FreeBayes-Lofreq-Muse-Mutect-Mutect2-Vardict-Varscan2-Lancet	8	4	1278.5	752.5	7645.5	4501.5	0.956243	0.955036	0.831746	0.908068	3544.5	0.912773
FreeBayes-Lofreq-Muse-Mutect-Mutect2-SomaticSniper-Strelka-Varscan2-Seurat-Virmid	10	5	2501.5	6160.5	5084.5	789	0.954011	0.943413	0.838095	0.915572	3633.88	0.912773
FreeBayes-Strelka-Seurat-Lancet-Virmid	5	3	4839.5	11297	2116.5	900.5	0.950749	0.935688	0.849398	0.915254	4788.38	0.912772
Muse-Mutect2-Vardict-Varscan2	4	2	3521	1	9711	4040	0.952582	0.961959	0.827795	0.908752	4318.25	0.912772	TOP SEQC2
FreeBayes-Lofreq-Muse-Mutect-Mutect2-Varscan2-Virmid	7	3	1550.5	3115.5	6439	2048.5	0.955696	0.948509	0.834395	0.912477	3288.38	0.912769
Muse-Mutect-Mutect2-Strelka-Vardict-Varscan2-Seurat-Lancet-Virmid	9	4	2304.5	448	4880.5	8463	0.954304	0.956368	0.83871	0.90167	4024	0.912763
FreeBayes-Lofreq-Muse-Mutect-Mutect2-Strelka-Varscan2-Seurat-Virmid	9	4	1149.5	3219.5	3760.5	6963	0.956522	0.948361	0.842105	0.904059	3773.12	0.912762
FreeBayes-Lofreq-Mutect-Mutect2-Vardict-Varscan2-Lancet-Virmid	8	4	4044	840	7228.5	2329.5	0.951768	0.954648	0.832808	0.91182	3610.5	0.912761
FreeBayes-Lofreq-Mutect2-Vardict-Varscan2-Seurat-Lancet-Virmid	8	4	7550	2132	4738.5	1345	0.947481	0.950584	0.839117	0.913858	3941.38	0.91276
Muse-Mutect-Mutect2-Strelka-Seurat-Shimmer-Virmid	7	3	1149.5	5074.5	730	14679.5	0.956522	0.945114	0.859701	0.889693	5408.38	0.912757
FreeBayes-Muse-Mutect-Mutect2-SomaticSniper-Seurat-Lancet-Virmid	8	3	11711.5	4537	1463.5	3762	0.941909	0.945958	0.853731	0.909427	5368.5	0.912756
FreeBayes-Lofreq-Muse-Mutect2-Vardict-Seurat-Lancet-Shimmer	8	4	3197.5	3631	2766.5	6768	0.952991	0.947559	0.846154	0.904315	4090.75	0.912755
Lofreq-Muse-Mutect-Mutect2-Strelka-Virmid	6	4	247.5	9645.5	7890	64	0.959913	0.938272	0.831169	0.921606	4461.75	0.91274
Lofreq-Muse-Mutect2-SomaticSniper-Vardict-Seurat-Shimmer-Virmid	8	3	10173	9714	394	6718	0.944152	0.938195	0.864198	0.904412	6749.75	0.912739
Muse-Mutect2-Vardict-Seurat-Shimmer-Virmid	6	3	3971	6031	1928.5	6547	0.951872	0.943618	0.850794	0.904673	4619.38	0.912739
FreeBayes-Muse-Mutect2-SomaticSniper-Vardict-Seurat-Virmid	7	3	13290.5	10299	781	900.5	0.939457	0.937276	0.858934	0.915254	6317.75	0.91273
FreeBayes-Muse-Mutect-Mutect2-SomaticSniper-Strelka-Varscan2-Lancet	8	4	1230	1316.5	7406	3682.5	0.956337	0.952851	0.832298	0.909434	3408.75	0.91273
FreeBayes-Mutect2-SomaticSniper-Strelka-Vardict-Varscan2-Lancet-Shimmer-Virmid	9	4	9744.5	4572.5	1363.5	5904	0.944681	0.945899	0.854599	0.90573	5396.12	0.912727
FreeBayes-Lofreq-Muse-Mutect2-Strelka-Vardict-Varscan2-Lancet-Virmid	9	5	1569.5	1839.5	8111.5	1624.5	0.955676	0.951351	0.830671	0.913208	3286.25	0.912726
Mutect2-Strelka-Seurat-Lancet-Shimmer	5	3	13530	1806	998.5	7391.5	0.938998	0.951413	0.857143	0.903346	5931.5	0.912725
FreeBayes-Lofreq-Muse-Mutect-Mutect2-SomaticSniper-Strelka-Lancet-Shimmer-Virmid	10	5	951	5418	5804.5	1624.5	0.957082	0.944596	0.836013	0.913208	3449.5	0.912724
FreeBayes-Lofreq-Muse-Mutect-Mutect2-Strelka-Vardict-Seurat-Lancet-Virmid	10	6	1049.5	4265.5	8698.5	316	0.956803	0.946412	0.829582	0.918095	3582.38	0.912723
FreeBayes-Mutect2-SomaticSniper-Strelka-Vardict-Seurat-Virmid	7	4	4044	10824.5	781	7096.5	0.951768	0.936343	0.858934	0.903846	5686.5	0.912723
FreeBayes-Lofreq-Muse-Mutect-Mutect2-SomaticSniper-Strelka-Varscan2-Seurat-Lancet-Virmid	11	4	9814.5	2537.5	1206	8741.5	0.944619	0.949711	0.855457	0.901099	5574.88	0.912721
FreeBayes-Lofreq-Muse-Mutect2-SomaticSniper-Strelka-Varscan2-Lancet	8	3	9708.5	3759.5	374.5	12455.5	0.944734	0.947414	0.864553	0.894161	6574.5	0.912716
Muse-Mutect-Mutect2-Strelka-Seurat-Shimmer-Virmid	7	4	2695.5	5059	4738.5	1792.5	0.953714	0.945125	0.839117	0.912879	3571.38	0.912708
FreeBayes-Lofreq-Muse-Mutect2-Vardict-Shimmer	6	3	1682.5	5222	3235.5	5535.5	0.955414	0.944896	0.844156	0.906367	3918.88	0.912708
Lofreq-Muse-Mutect-Mutect2-Strelka-Vardict-Seurat-Shimmer	8	5	2183	5149	4880.5	1962.5	0.954545	0.945025	0.83871	0.912548	3543.75	0.912707
Lofreq-Mutect-Mutect2-Strelka-Vardict-Varscan2-Seurat-Virmid	8	4	1428	1246	5692	6103.5	0.955961	0.953104	0.836364	0.90538	3617.38	0.912702
Muse-Mutect2-Strelka-Varscan2-Seurat-Lancet	6	3	3971	833.5	2258.5	11832	0.951872	0.954685	0.848837	0.895413	4723.75	0.912702
FreeBayes-Mutect-Mutect2-Vardict-Lancet-Shimmer-Virmid	7	3	3703.5	370.5	6547.5	4854	0.95228	0.95679	0.83432	0.907407	3868.88	0.912699
Muse-Mutect2-Vardict-Shimmer	4	2	2157	47	7570.5	6311	0.954593	0.959371	0.831804	0.905028	4021.38	0.912699
Mutect2-Strelka-Seurat-Virmid	4	2	6829.5	2675	2663.5	5497	0.948367	0.949416	0.846591	0.906422	4416.25	0.912699
FreeBayes-Lofreq-Muse-Mutect-Mutect2-SomaticSniper-Strelka-Vardict-Varscan2-Seurat-Lancet-Virmid	12	6	2019.5	2212.5	6439	2660	0.954839	0.950406	0.834395	0.911153	3332.75	0.912698
Lofreq-Muse-Mutect-Mutect2-Seurat-Virmid	6	3	875.5	4959	6439	1345	0.957265	0.945274	0.834395	0.913858	3404.62	0.912698
FreeBayes-Lofreq-Mutect-Mutect2-Vardict-Lancet-Shimmer-Virmid	8	3	1597.5	622.5	3760.5	10829	0.955603	0.955643	0.842105	0.897436	4202.38	0.912697
Muse-Mutect2-Strelka-Shimmer	4	2	560	6538.5	322.5	16937.5	0.958378	0.942845	0.865497	0.884058	6089.62	0.912694
Mutect-Mutect2-SomaticSniper-Strelka-Vardict-Varscan2-Lancet-Virmid	8	4	6791	658	4388.5	5381	0.948387	0.955487	0.840237	0.906667	4304.62	0.912694
FreeBayes-Lofreq-Muse-Mutect2-SomaticSniper-Vardict-Seurat-Lancet-Shimmer	9	4	7884	6495	1417	5535.5	0.947034	0.942921	0.85443	0.906367	5332.88	0.912688
FreeBayes-Muse-Mutect-Mutect2-SomaticSniper-Strelka-Varscan2-Seurat-Lancet-Virmid	10	5	3257.5	4069.5	5315	1464.5	0.952891	0.946799	0.8375	0.913534	3526.62	0.912681
Lofreq-Muse-Mutect2-Strelka-Vardict-Varscan2-Seurat-Lancet-Shimmer-Virmid	10	5	5186.5	2331.5	4430	3303.5	0.950324	0.950157	0.840125	0.910112	3812.88	0.91268
FreeBayes-Lofreq-Mutect-Mutect2-Strelka-Shimmer-Virmid	7	4	1528	8321	4546	1020.5	0.955771	0.940264	0.839744	0.914934	3853.88	0.912678
Lofreq-Muse-Mutect2-SomaticSniper-Strelka-Vardict-Varscan2-Shimmer	8	4	10290	2796	2917.5	2184.5	0.943966	0.949168	0.845426	0.91215	4547	0.912677
Lofreq-Muse-Mutect-Mutect2-Strelka-Vardict-Lancet	7	4	613.5	268.5	14906.5	575.5	0.958199	0.957371	0.818462	0.916667	4091	0.912675
FreeBayes-Lofreq-Muse-Mutect2-SomaticSniper-Strelka-Vardict-Varscan2-Seurat-Virmid	10	5	5777.5	5830	5084.5	227	0.949625	0.943942	0.838095	0.919021	4229.75	0.912671
Lofreq-Muse-Mutect-Mutect2-Strelka-Seurat-Lancet	7	4	207.5	2212.5	11198.5	1020.5	0.960343	0.950406	0.825	0.914934	3659.75	0.912671
Lofreq-Mutect-Mutect2-SomaticSniper-Strelka-Seurat-Shimmer-Virmid	8	4	5005	6400	2335.5	4040	0.950538	0.943089	0.848297	0.908752	4445.12	0.912669
FreeBayes-Lofreq-Mutect-Mutect2-Strelka-Vardict-Lancet-Shimmer	8	4	1827.5	256.5	7763.5	5278.5	0.955128	0.957484	0.831325	0.906716	3781.5	0.912664
FreeBayes-Lofreq-Mutect-Mutect2-SomaticSniper-Strelka-Vardict-Seurat-Virmid	9	5	1428	7146.5	5084.5	1109.5	0.955961	0.941976	0.838095	0.914611	3692.12	0.912661
Lofreq-Mutect2-SomaticSniper-Strelka-Lancet-Shimmer-Virmid	7	4	9304.5	10965.5	615	4376	0.945295	0.93619	0.860759	0.908397	6315.25	0.91266
Lofreq-Muse-Mutect2-Vardict-Seurat-Lancet-Shimmer-Virmid	8	4	3474	3856	4226	3303.5	0.952586	0.947178	0.840764	0.910112	3714.88	0.91266
Lofreq-Muse-Mutect-Mutect2-Strelka-Varscan2-Lancet	7	3	169.5	539	6161.5	10110	0.96068	0.955986	0.835227	0.898711	4245	0.912651
FreeBayes-Lofreq-Mutect-Mutect2-SomaticSniper-Strelka-Vardict-Varscan2-Lancet-Shimmer	10	5	7642	1487	4110	3486	0.947368	0.952338	0.841121	0.909774	4181.25	0.912651
FreeBayes-Lofreq-Muse-Mutect2-SomaticSniper-Strelka-Seurat-Lancet-Shimmer-Virmid	10	5	2695.5	9721.5	3395.5	900.5	0.953714	0.938182	0.84345	0.915254	4178.25	0.91265
Muse-Mutect-Mutect2-Strelka-Shimmer	5	3	634.5	3412	6943.5	2660	0.95811	0.947987	0.833333	0.911153	3412.5	0.912646
Lofreq-Muse-Mutect-Mutect2-SomaticSniper-Strelka-Vardict-Varscan2-Seurat	9	5	5079	2900.5	3920	3682.5	0.950431	0.948938	0.841772	0.909434	3895.5	0.912644
Muse-Mutect-Mutect2-SomaticSniper-Strelka-Vardict-Varscan2-Seurat-Lancet-Virmid	10	4	5131.5	1135	3493.5	7197	0.95037	0.953468	0.843023	0.903704	4239.25	0.912641
Lofreq-Mutect2-SomaticSniper-Strelka-Vardict-Varscan2-Seurat-Lancet-Shimmer-Virmid	10	4	8216	2143.5	998.5	11401.5	0.946695	0.950547	0.857143	0.896175	5689.88	0.91264
Lofreq-Muse-SomaticSniper-Strelka-Vardict-Lancet-Shimmer-Virmid	8	4	3648	8163	4226	529	0.952381	0.940433	0.840764	0.916981	4141.5	0.91264
Lofreq-Muse-Mutect2-Vardict-Lancet-Shimmer	6	3	1947	331	7406	5535.5	0.954936	0.956946	0.832298	0.906367	3804.88	0.912637
FreeBayes-Muse-Mutect-Mutect2-Vardict-Lancet-Virmid	7	4	1827.5	2509	4226	6477	0.955128	0.949796	0.840764	0.904854	3759.88	0.912636
Lofreq-Mutect2-SomaticSniper-Strelka-Vardict-Varscan2-Seurat-Lancet	8	4	9352	863.5	4672.5	2493	0.94522	0.954525	0.839286	0.911488	4345.25	0.91263
FreeBayes-Lofreq-Mutect-Mutect2-Strelka-Vardict-Seurat	7	4	3911.5	1608.5	5624.5	3303.5	0.951974	0.951953	0.836478	0.910112	3612	0.91263
Lofreq-Mutect-Mutect2-SomaticSniper-Strelka-Vardict-Varscan2-Shimmer	8	4	8663.5	1596	2845	5278.5	0.946121	0.951996	0.845679	0.906716	4595.75	0.912628
Mutect2-Strelka-Varscan2-Lancet-Shimmer-Virmid	6	3	7922.5	1434.5	665.5	14321	0.947027	0.952507	0.860465	0.890511	6085.88	0.912627
FreeBayes-Lofreq-Muse-Mutect2-Vardict-Varscan2-Lancet-Virmid	8	4	1947	1839.5	8111.5	1464.5	0.954936	0.951351	0.830671	0.913534	3340.62	0.912623
Muse-Mutect-Mutect2-SomaticSniper-Strelka-Vardict-Seurat-Shimmer	8	4	5594	2959	3328.5	4501.5	0.94984	0.948833	0.84375	0.908068	4095.75	0.912623
FreeBayes-Muse-Mutect2-Vardict-Shimmer-Virmid	6	3	2371	8779.5	2981.5	2493	0.954207	0.939628	0.845161	0.911488	4156.25	0.912621
FreeBayes-Lofreq-Muse-Mutect2-Strelka-Varscan2-Seurat-Lancet-Shimmer-Virmid	10	4	4357	3999.5	309.5	16016.5	0.951374	0.946946	0.865672	0.886486	6170.62	0.91262
Lofreq-Muse-Mutect-Mutect2-Strelka-Seurat-Lancet-Virmid	8	3	1597.5	781.5	4150.5	9937	0.955603	0.954884	0.840909	0.899083	4116.62	0.91262
FreeBayes-Muse-Mutect-Mutect2-SomaticSniper-Vardict-Seurat-Lancet-Virmid	9	4	6088.5	2528	3328.5	4716.5	0.94926	0.949731	0.84375	0.907721	4165.38	0.912616
FreeBayes-Lofreq-Muse-Mutect-Mutect2-Strelka-Vardict-Varscan2-Seurat-Virmid	10	4	4253.5	1323	3422	7717	0.951477	0.952847	0.843373	0.902752	4178.88	0.912612
FreeBayes-Lofreq-Muse-Mutect-Mutect2-Strelka-Vardict-Varscan2-Seurat-Lancet-Virmid	11	6	2078.5	1888.5	6943.5	2660	0.954741	0.95122	0.833333	0.911153	3392.62	0.912612
Mutect-Mutect2-SomaticSniper-Strelka-Vardict-Varscan2-Seurat-Lancet-Virmid	9	4	9000.5	1291.5	3493.5	4040	0.945687	0.952967	0.843023	0.908752	4456.38	0.912607
FreeBayes-Mutect2-Strelka-Vardict-Varscan2	5	3	7398	144	3694.5	8328	0.947705	0.958388	0.842424	0.901887	4891.12	0.912601
Lofreq-Muse-Mutect-Mutect2-SomaticSniper-Strelka-Shimmer	7	3	295.5	6307	1759.5	11608	0.959574	0.943162	0.851852	0.895795	4992.5	0.912596
FreeBayes-Lofreq-Mutect-Mutect2-SomaticSniper-Strelka-Varscan2-Seurat-Lancet-Virmid	10	4	10705.5	2994.5	1206	7717	0.943396	0.948775	0.855457	0.902752	5655.75	0.912595
Lofreq-Muse-Mutect-Mutect2-Vardict-Varscan2-Shimmer-Virmid	8	3	3775	884	2144.5	12278	0.952179	0.954424	0.849231	0.894545	4770.38	0.912595
FreeBayes-Mutect-Mutect2-SomaticSniper-Strelka-Varscan2-Seurat-Lancet-Virmid	9	4	12868	2807.5	1691	3894	0.940063	0.949153	0.852071	0.909091	5315.12	0.912594
FreeBayes-Lofreq-Mutect-Mutect2-SomaticSniper-Strelka-Seurat-Lancet	8	4	5249	3712.5	4307	2184.5	0.950265	0.947463	0.840491	0.91215	3863.25	0.912592
FreeBayes-Lofreq-Mutect2-Lancet-Virmid	5	3	2078.5	13566.5	383.5	9874	0.954741	0.932048	0.864353	0.899225	6475.62	0.912592
FreeBayes-Lofreq-Muse-Mutect-Mutect2-SomaticSniper-Strelka-Vardict-Seurat-Lancet	10	5	2438.5	1608.5	7228.5	2493	0.954109	0.951953	0.832808	0.911488	3442.12	0.912589
Lofreq-Mutect2-SomaticSniper-Vardict-Varscan2-Seurat-Virmid	7	3	14961	3960	800	4641.5	0.936709	0.946993	0.858896	0.907749	6090.62	0.912587
FreeBayes-Mutect2-Strelka-Vardict-Varscan2-Shimmer-Virmid	7	4	8824	3528.5	3920	1020.5	0.945887	0.947748	0.841772	0.914934	4323.25	0.912585
Lofreq-Muse-Mutect2-SomaticSniper-Vardict-Varscan2-Lancet-Shimmer-Virmid	9	4	6791	2358	3920	3303.5	0.948387	0.950067	0.841772	0.910112	4093.12	0.912585
FreeBayes-Lofreq-Mutect-Mutect2-SomaticSniper-Strelka-Vardict-Varscan2-Seurat-Lancet-Virmid	11	5	6460.5	1867.5	5692	1345	0.948827	0.951274	0.836364	0.913858	3841.25	0.912581
Lofreq-Muse-Mutect-Mutect2-SomaticSniper-Strelka-Seurat	7	3	3521	3032.5	3037	6963	0.952582	0.948684	0.844985	0.904059	4138.38	0.912577
FreeBayes-Lofreq-Muse-Mutect-Mutect2-Strelka-Seurat-Lancet-Shimmer-Virmid	10	5	589	3885	5624.5	4279.5	0.958289	0.947131	0.836478	0.908411	3594.5	0.912577
FreeBayes-Muse-Mutect2-SomaticSniper-Strelka-Seurat-Lancet	7	3	11875.5	3540.5	1180.5	6103.5	0.941667	0.947735	0.855491	0.90538	5675	0.912568
Lofreq-Muse-Mutect-Mutect2-Vardict-Seurat-Lancet-Virmid	8	4	1827.5	1334	8981.5	1624.5	0.955128	0.952809	0.829114	0.913208	3441.88	0.912565
FreeBayes-Muse-Mutect-Mutect2-Strelka-Vardict-Seurat-Shimmer-Virmid	9	5	1947	5059	4226	3682.5	0.954936	0.945125	0.840764	0.909434	3728.62	0.912565
FreeBayes-Lofreq-Muse-Mutect2-SomaticSniper-Strelka-Seurat-Lancet-Virmid	9	3	10215	5913.5	762.5	7717	0.944099	0.943772	0.859599	0.902752	6152	0.912556
FreeBayes-Lofreq-Mutect2-SomaticSniper-Strelka-Vardict-Varscan2-Seurat-Lancet	9	4	8632.5	1301.5	3606.5	4279.5	0.946146	0.952926	0.84273	0.908411	4455	0.912553
Mutect-Mutect2-SomaticSniper-Seurat-Lancet-Virmid	6	3	5594	4199	1726	8328	0.94984	0.946517	0.851964	0.901887	4961.75	0.912552
FreeBayes-Lofreq-Muse-Strelka-Lancet-Shimmer-Virmid	7	3	177	11882.5	1282	9717.5	0.960596	0.934763	0.855385	0.899452	5764.75	0.912549
Muse-Mutect2-SomaticSniper-Strelka-Varscan2-Seurat-Lancet-Shimmer-Virmid	9	4	9193.5	4335.5	575.5	11040.5	0.945455	0.946237	0.861446	0.897059	6286.25	0.912549
FreeBayes-Lofreq-Muse-Mutect-Strelka-Vardict-Lancet-Virmid	8	4	836	2112.5	9216.5	1464.5	0.957356	0.950628	0.82866	0.913534	3407.38	0.912545
FreeBayes-Lofreq-Muse-Mutect2-SomaticSniper-Vardict-Varscan2-Virmid	8	3	11196.5	4359	1507	4641.5	0.942649	0.946198	0.853583	0.907749	5426	0.912545
Muse-Mutect2-SomaticSniper-Strelka-Vardict-Seurat-Lancet-Shimmer-Virmid	9	5	7064	6488.5	1928.5	4376	0.948052	0.942935	0.850794	0.908397	4964.25	0.912544
FreeBayes-Lofreq-Muse-Mutect2-Vardict-Seurat-Lancet	7	3	2056	162	6761	7391.5	0.954784	0.958205	0.833837	0.903346	4092.62	0.912543
FreeBayes-Lofreq-Muse-Mutect2-SomaticSniper-Varscan2-Seurat-Lancet-Virmid	9	4	6286	6141.5	3920	709.5	0.949045	0.943464	0.841772	0.915888	4264.25	0.912542
Lofreq-Mutect-Mutect2-SomaticSniper-Strelka-Vardict-Seurat-Lancet	8	4	2501.5	468.5	9363	2493	0.954011	0.956253	0.828402	0.911488	3706.5	0.912538
FreeBayes-Muse-Mutect2-Strelka-Vardict-Shimmer	6	3	2255.5	1847	3260.5	9157	0.954401	0.951347	0.844037	0.900369	4130	0.912538
Lofreq-Mutect-Mutect2-SomaticSniper-Strelka-Vardict	6	3	3841.5	850.5	6943.5	3303.5	0.952077	0.954625	0.833333	0.910112	3734.75	0.912537
FreeBayes-Lofreq-Muse-Mutect2-Vardict-Seurat-Shimmer-Virmid	8	3	7412	7575	440	10576.5	0.947699	0.941281	0.863354	0.89781	6500.88	0.912536
Lofreq-Muse-Mutect2-Vardict-Varscan2-Seurat	6	3	4839.5	1204	3555.5	7391.5	0.950749	0.953279	0.842767	0.903346	4247.62	0.912535
Muse-Mutect-Mutect2-SomaticSniper-Strelka-Varscan2-Virmid	7	4	3395	5021.5	8111.5	64	0.952688	0.945174	0.830671	0.921606	4148	0.912535
Lofreq-Muse-Mutect2-Strelka-Lancet-Virmid	6	4	1755	11145	2043.5	3894	0.955289	0.935897	0.84984	0.909091	4709.38	0.912529
FreeBayes-Lofreq-Muse-Mutect-Mutect2-Strelka-Vardict-Varscan2-Lancet-Shimmer	10	5	2501.5	945.5	6696.5	4501.5	0.954011	0.954178	0.833856	0.908068	3661.25	0.912528
FreeBayes-Lofreq-Muse-Mutect2-Strelka-Vardict-Varscan2-Seurat-Shimmer-Virmid	10	4	4357	2756	707.5	14679.5	0.951374	0.949288	0.859756	0.889693	5625	0.912528
Lofreq-Mutect-Mutect2-Strelka-Seurat-Lancet-Virmid	7	3	2206	992.5	4150.5	8946.5	0.954497	0.953968	0.840909	0.900735	4073.88	0.912527
FreeBayes-Muse-Mutect2-Strelka-Varscan2-Seurat-Lancet	7	4	2695.5	2634	4604	4932.5	0.953714	0.949504	0.839506	0.907372	3716.5	0.912524
FreeBayes-Muse-Mutect-Mutect2-Strelka-Lancet-Shimmer	7	4	1381.5	3601.5	4226	5964.5	0.956056	0.947606	0.840764	0.90566	3793.38	0.912522
FreeBayes-Muse-Mutect2-Strelka-Varscan2-Seurat-Lancet-Shimmer-Virmid	9	4	7219.5	4272.5	352.5	14097	0.947928	0.946381	0.864865	0.890909	6485.38	0.912521
Lofreq-Muse-Mutect2-Strelka-Vardict-Seurat-Shimmer	7	3	2972	817.5	2766.5	11608	0.95339	0.954743	0.846154	0.895795	4541	0.912521
Lofreq-Mutect-Mutect2-Strelka-Varscan2	5	3	2695.5	1635	6517	3303.5	0.953714	0.951867	0.834356	0.910112	3537.75	0.912512
Lofreq-Mutect-Mutect2-Strelka-Seurat-Virmid	6	4	1205.5	7522	8111.5	64	0.956427	0.941337	0.830671	0.921606	4225.75	0.91251
FreeBayes-Lofreq-Mutect2-Vardict-Seurat-Shimmer-Virmid	7	3	6829.5	9268.5	440	9717.5	0.948367	0.938867	0.863354	0.899452	6563.88	0.91251
Lofreq-Mutect2-Seurat-Lancet-Virmid	5	2	1036	1056	3066	12278	0.956887	0.953752	0.844828	0.894545	4359	0.912503
Lofreq-Muse-Mutect-Mutect2-Strelka-Vardict-Lancet-Shimmer	8	5	3804	4208	7890	122.5	0.952174	0.94651	0.831169	0.920152	4006.12	0.912501
FreeBayes-Muse-Mutect-Mutect2-SomaticSniper-Strelka-Vardict-Varscan2-Lancet-Shimmer	10	5	4768.5	1211	5624.5	3682.5	0.950855	0.953237	0.836478	0.909434	3821.62	0.912501
FreeBayes-Lofreq-Muse-Mutect-Mutect2-Strelka-Varscan2-Lancet-Virmid	9	5	987	2978	10717.5	280	0.956989	0.948799	0.825806	0.918406	3740.62	0.9125
Lofreq-Mutect2-Lancet-Shimmer	4	2	4121.5	2349	586	15862.5	0.951665	0.95011	0.861357	0.886861	5729.75	0.912498
Lofreq-Mutect-Mutect2-SomaticSniper-Vardict-Shimmer	6	3	8313.5	3443	1928.5	6547	0.946581	0.947935	0.850794	0.904673	5058	0.912496
FreeBayes-Muse-Mutect-Mutect2-Vardict-Seurat-Lancet	7	4	1781.5	2257	5453.5	4932.5	0.955224	0.950316	0.837061	0.907372	3606.12	0.912493
FreeBayes-Lofreq-Mutect-Mutect2-Vardict-Seurat-Lancet-Virmid	8	4	1827.5	1621	7228.5	3303.5	0.955128	0.95191	0.832808	0.910112	3495.12	0.91249
Lofreq-Mutect-Mutect2-SomaticSniper-Strelka-Vardict-Seurat-Shimmer	8	4	4839.5	3127.5	2845	6311	0.950749	0.9485	0.845679	0.905028	4280.75	0.912489
Lofreq-Muse-Mutect-Mutect2-SomaticSniper-Vardict-Lancet-Virmid	8	4	3257.5	2190	6439	2108	0.952891	0.95045	0.834395	0.912214	3498.62	0.912487
Lofreq-Muse-Mutect2-Vardict-Varscan2-Seurat-Lancet-Virmid	8	4	4201	1334	6011.5	3303.5	0.951561	0.952809	0.835443	0.910112	3712.5	0.912481
Lofreq-Muse-Mutect-Mutect2-Strelka-Vardict-Varscan2-Seurat-Virmid	9	4	1278.5	1103	5692	7197	0.956243	0.953613	0.836364	0.903704	3817.62	0.912481
FreeBayes-Lofreq-Mutect2-SomaticSniper-Vardict-Varscan2-Lancet-Shimmer-Virmid	9	4	11426.5	3936	2694	1248	0.942308	0.947038	0.846395	0.914179	4826.12	0.91248
Lofreq-Mutect-Mutect2-Strelka-Varscan2-Seurat-Virmid	7	4	4300.5	3332	4971.5	2329.5	0.951456	0.948128	0.838509	0.91182	3733.38	0.912478
Mutect2-SomaticSniper-Strelka-Vardict-Seurat-Lancet-Shimmer	7	4	14822.5	1408.5	1726	4376	0.936957	0.952592	0.851964	0.908397	5583.25	0.912477
FreeBayes-Lofreq-Muse-Mutect-Mutect2-SomaticSniper-Strelka-Varscan2-Lancet-Virmid	10	5	951	2900.5	8111.5	1624.5	0.957082	0.948938	0.830671	0.913208	3396.88	0.912475
FreeBayes-Muse-Strelka-Vardict-Virmid	5	3	41.5	12033.5	4546	2108	0.963441	0.934486	0.839744	0.912214	4682.25	0.912471
Lofreq-Mutect-Mutect2-SomaticSniper-Strelka-Vardict-Varscan2-Seurat-Shimmer-Virmid	10	5	7729.5	4049.5	2498	4279.5	0.947255	0.946847	0.847352	0.908411	4639.12	0.912466
Mutect-Mutect2-Strelka	3	2	2304.5	694.5	13190	227	0.954304	0.955302	0.821229	0.919021	4104	0.912464
FreeBayes-Muse-Mutect2-SomaticSniper-Strelka-Varscan2-Lancet-Shimmer-Virmid	9	4	7219.5	7413	1119.5	6963	0.947928	0.941596	0.856269	0.904059	5678.75	0.912463
Muse-Mutect2-Strelka-Varscan2-Virmid	5	2	1597.5	1911.5	2663.5	11239.5	0.955603	0.951103	0.846591	0.896552	4353	0.912462
FreeBayes-Lofreq-Strelka-Varscan2-Lancet-Virmid	6	3	4044	5237.5	3694.5	2949	0.951768	0.944868	0.842424	0.910781	3981.25	0.91246
Lofreq-Muse-Mutect2-SomaticSniper-Strelka-Varscan2-Seurat-Lancet	8	3	7580.5	1955.5	863.5	13340.5	0.947479	0.951006	0.85879	0.892532	5935	0.912452
Lofreq-Muse-Mutect2-Seurat-Shimmer-Virmid	6	3	987	8522	2766.5	5278.5	0.956989	0.939945	0.846154	0.906716	4388.5	0.912451
FreeBayes-Lofreq-Muse-Mutect2-SomaticSniper-Strelka-Seurat	7	4	1381.5	11286.5	2981.5	1792.5	0.956056	0.935705	0.845161	0.912879	4360.5	0.91245
Lofreq-Muse-Mutect-Mutect2-Varscan2-Virmid	6	3	917	3696.5	8698.5	789	0.957173	0.947464	0.829582	0.915572	3525.25	0.912448
FreeBayes-Muse-Mutect2-Vardict-Varscan2-Seurat-Virmid	7	3	9250.5	3535	1899.5	5904	0.945378	0.947745	0.850932	0.90573	5147.25	0.912446
Mutect2-SomaticSniper-Lancet-Virmid	4	2	7318	2063.5	1206	11665.5	0.947817	0.950748	0.855457	0.895753	5563.25	0.912444
FreeBayes-Muse-Mutect2-SomaticSniper-Vardict-Seurat-Lancet	7	3	11196.5	992.5	3422	3486	0.942649	0.953968	0.843373	0.909774	4774.25	0.912441
FreeBayes-Muse-Mutect2-SomaticSniper-Vardict-Seurat-Lancet-Virmid	8	4	3775	6758	1928.5	6842.5	0.952179	0.94256	0.850794	0.904215	4826	0.912437
FreeBayes-Muse-Mutect-Mutect2-Strelka-Seurat-Lancet-Virmid	8	5	2695.5	6326.5	6943.5	175.5	0.953714	0.943156	0.833333	0.91954	4035.25	0.912436
FreeBayes-Lofreq-Mutect-Mutect2-SomaticSniper-Vardict-Lancet-Virmid	8	4	3971	2831	3920	5157.5	0.951872	0.949076	0.841772	0.907021	3969.88	0.912435
Mutect2-SomaticSniper-Strelka-Varscan2-Lancet	5	3	12913	1539	747	10528	0.940022	0.95217	0.859649	0.897881	6431.75	0.91243
Muse-Mutect2-SomaticSniper-Strelka-Vardict-Shimmer	6	3	5524	3378	3037	5278.5	0.949947	0.948052	0.844985	0.906716	4304.38	0.912425
FreeBayes-Lofreq-Mutect-Mutect2-Strelka-Lancet	6	4	3474	3739.5	6943.5	625	0.952586	0.947416	0.833333	0.91635	3695.5	0.912421
Muse-Mutect-Mutect2-Strelka-Vardict-Seurat-Lancet-Shimmer-Virmid	9	5	4300.5	1531.5	7228.5	1624.5	0.951456	0.952209	0.832808	0.913208	3671.25	0.91242
Muse-Mutect-Mutect2-Vardict-Varscan2-Seurat-Virmid	7	4	3395	3987	6943.5	575.5	0.952688	0.946987	0.833333	0.916667	3725.25	0.912419
FreeBayes-Muse-Mutect-Mutect2-SomaticSniper-Strelka-Vardict-Seurat-Lancet-Shimmer-Virmid	11	6	3474	4830	4226	2855	0.952586	0.945504	0.840764	0.910816	3846.25	0.912418
Muse-Mutect-Mutect2-Strelka	4	2	434	314.5	13190	2048.5	0.958817	0.95713	0.821229	0.912477	3996.75	0.912413
Mutect-Mutect2-SomaticSniper-Strelka-Vardict-Shimmer-Virmid	7	4	6153.5	5083.5	2188	5617	0.949189	0.945095	0.849057	0.90631	4760.5	0.912413
Lofreq-Muse-Mutect-SomaticSniper-Strelka-Lancet-Virmid	7	3	524	3316	8001.5	2184.5	0.958466	0.948168	0.830861	0.91215	3506.5	0.912411
FreeBayes-Muse-Mutect-Mutect2-SomaticSniper-Vardict	6	3	5996	2796	2766.5	6405.5	0.949367	0.949168	0.846154	0.904943	4491	0.912408
FreeBayes-Muse-Mutect-Mutect2-SomaticSniper-Strelka-Varscan2-Virmid	8	4	560	4928	8111.5	900.5	0.958378	0.945323	0.830671	0.915254	3625	0.912407
Lofreq-Muse-Mutect-Mutect2-SomaticSniper-Strelka-Varscan2-Lancet-Virmid	9	3	2157	1326.5	4642	7717	0.954593	0.952838	0.839437	0.902752	3960.62	0.912405
FreeBayes-Lofreq-Muse-Mutect-Mutect2-Strelka-Vardict-Varscan2-Virmid	9	5	987	3178.5	10717.5	280	0.956989	0.948416	0.825806	0.918406	3790.75	0.912405
Mutect2-SomaticSniper-Strelka-Vardict-Varscan2-Seurat-Lancet-Shimmer-Virmid	9	4	10059	2413	1560.5	7947	0.944325	0.949956	0.852941	0.902394	5494.88	0.912404
Muse-Mutect-Mutect2-Vardict-Lancet-Shimmer-Virmid	7	3	2371	14	8525	6103.5	0.954207	0.960177	0.829851	0.90538	4253.38	0.912404
FreeBayes-Muse-Strelka-Vardict-Seurat-Lancet-Virmid	7	4	1428	6758	5624.5	1109.5	0.955961	0.94256	0.836478	0.914611	3730	0.912403
FreeBayes-Lofreq-Muse-Mutect2-Strelka-Vardict-Shimmer	7	3	2157	2513	1874.5	12455.5	0.954593	0.949784	0.851064	0.894161	4750	0.9124
FreeBayes-Muse-Mutect-Mutect2-Vardict-Lancet-Shimmer	7	4	1827.5	3206.5	4880.5	4932.5	0.955128	0.94837	0.83871	0.907372	3711.75	0.912395
Lofreq-Mutect-Mutect2-SomaticSniper-Strelka-Varscan2-Lancet-Virmid	8	3	2972	1480	4642	6718	0.95339	0.952339	0.839437	0.904412	3953	0.912394
FreeBayes-Lofreq-Mutect-Mutect2-Strelka-Vardict-Lancet-Shimmer	8	5	6245.5	2923	4880.5	1792.5	0.949079	0.948892	0.83871	0.912879	3960.38	0.91239
FreeBayes-Lofreq-Muse-Mutect2-SomaticSniper-Strelka-Vardict-Lancet-Virmid	9	5	1049.5	7819	2981.5	5381	0.956803	0.940909	0.845161	0.906667	4307.75	0.912385
FreeBayes-Lofreq-Mutect-Mutect2-Strelka-Vardict-Seurat-Virmid	8	5	417	6279	8698.5	360	0.958963	0.943208	0.829582	0.917782	3938.62	0.912384
FreeBayes-Lofreq-Muse-Mutect-Mutect2-Vardict-Seurat-Lancet-Shimmer-Virmid	10	4	2304.5	2077.5	3760.5	7947	0.954304	0.950717	0.842105	0.902394	4022.38	0.91238
FreeBayes-Muse-Mutect-Mutect2-SomaticSniper-Strelka-Vardict-Varscan2-Lancet	9	5	3257.5	970	7645.5	2855	0.952891	0.954054	0.831746	0.910816	3682	0.912377
FreeBayes-Lofreq-Mutect-Mutect2-SomaticSniper-Strelka-Vardict-Varscan2-Seurat-Shimmer-Virmid	11	5	7318	4971.5	2498	3894	0.947817	0.945242	0.847352	0.909091	4670.38	0.912376
FreeBayes-Mutect2-Vardict-Lancet-Shimmer-Virmid	6	3	7550	468.5	3037	8885.5	0.947481	0.956253	0.844985	0.900763	4985.25	0.912371
FreeBayes-Lofreq-Mutect-Mutect2-SomaticSniper-Strelka-Vardict-Varscan2-Lancet	9	4	3775	459.5	8001.5	3303.5	0.952179	0.95633	0.830861	0.910112	3884.88	0.91237
Lofreq-Muse-Mutect-Mutect2-SomaticSniper-Strelka-Vardict-Seurat-Shimmer	9	4	4624	2867.5	2845	7197	0.951064	0.949016	0.845679	0.903704	4383.38	0.912366
Lofreq-Muse-Mutect-Mutect2-Strelka-Vardict-Varscan2-Virmid	8	3	1149.5	425	5916	8946.5	0.956522	0.956446	0.835735	0.900735	4109.25	0.912359
Lofreq-Muse-Mutect-Mutect2-SomaticSniper-Strelka-Vardict-Seurat-Lancet-Shimmer	10	5	2019.5	1970	6696.5	3486	0.954839	0.950967	0.833856	0.909774	3543	0.912359
FreeBayes-Muse-Mutect-SomaticSniper-Strelka-Vardict-Lancet-Virmid	8	4	1781.5	3712.5	5867.5	2855	0.955224	0.947463	0.835913	0.910816	3554.12	0.912354
FreeBayes-Muse-Mutect-Mutect2-SomaticSniper-Strelka-Vardict-Seurat-Virmid	9	5	1947	7450.5	4226	2108	0.954936	0.941497	0.840764	0.912214	3932.88	0.912353
FreeBayes-Muse-Mutect-Mutect2-Strelka-Vardict-Lancet-Virmid	8	5	2019.5	2738	4226	6671	0.954839	0.949321	0.840764	0.904483	3913.62	0.912352
FreeBayes-Lofreq-Mutect2-Strelka-Vardict-Shimmer	6	3	2255.5	2337.5	1874.5	12629	0.954401	0.950152	0.851064	0.893773	4774.12	0.912347
FreeBayes-Lofreq-Muse-Mutect-Mutect2-SomaticSniper-Lancet-Virmid	8	4	1278.5	8640	6223	280	0.956243	0.939781	0.834951	0.918406	4105.38	0.912345
Lofreq-Mutect2-Vardict-Lancet-Shimmer-Virmid	6	3	8824	310	2116.5	11082.5	0.945887	0.957137	0.849398	0.896947	5583.25	0.912342
FreeBayes-Lofreq-Muse-Strelka-Vardict-Varscan2-Lancet-Virmid	8	4	1482	2518.5	8276	1464.5	0.955867	0.949776	0.830189	0.913534	3435.25	0.912341
Lofreq-Muse-Mutect-Mutect2-Strelka-Vardict-Varscan2-Seurat	8	5	2862.5	3462	6943.5	1109.5	0.953514	0.947893	0.833333	0.914611	3594.38	0.912338
Lofreq-Mutect-Mutect2-Shimmer	4	2	836	3279	2013	12629	0.957356	0.948222	0.85	0.893773	4689.25	0.912338
Lofreq-Mutect-Mutect2-SomaticSniper-Varscan2-Virmid	6	3	2629.5	5859	5084.5	1464.5	0.953813	0.943891	0.838095	0.913534	3759.38	0.912333
FreeBayes-Lofreq-Mutect-Mutect2-SomaticSniper-Strelka-Vardict-Varscan2-Seurat-Lancet-Shimmer-Virmid	12	6	6881.5	4069.5	3555.5	2493	0.948276	0.946799	0.842767	0.911488	4249.88	0.912332
Lofreq-Mutect2-Strelka-Vardict-Seurat-Shimmer	6	3	4839.5	1184	2766.5	9937	0.950749	0.953336	0.846154	0.899083	4681.75	0.912331
FreeBayes-Lofreq-Muse-Mutect-Mutect2-SomaticSniper-Strelka	7	4	355	8640	6620.5	625	0.959315	0.939781	0.833876	0.91635	4060.12	0.91233
Muse-Mutect2-Strelka-Vardict-Varscan2-Seurat-Lancet-Shimmer-Virmid	9	5	8028	2831	4430	1624.5	0.946912	0.949076	0.840125	0.913208	4228.38	0.91233
Lofreq-Muse-Mutect-Mutect2-SomaticSniper-Strelka-Seurat-Lancet-Shimmer-Virmid	10	5	2695.5	4690	4430	3486	0.953714	0.945701	0.840125	0.909774	3825.38	0.912329
FreeBayes-Lofreq-Muse-Mutect-Mutect2-SomaticSniper-Virmid	7	3	2104	8779.5	4546	900.5	0.954689	0.939628	0.839744	0.915254	4082.5	0.912329
FreeBayes-Lofreq-Muse-Mutect2-SomaticSniper-Vardict-Seurat	7	3	12572	6934	885.5	4279.5	0.940563	0.942282	0.858044	0.908411	6167.75	0.912325
Lofreq-Muse-Mutect-Mutect2-Strelka-Vardict-Lancet-Shimmer	8	4	1332	149	10212	4501.5	0.95615	0.958333	0.826748	0.908068	4048.62	0.912325
Lofreq-Muse-Mutect2-Strelka-Varscan2	5	2	412.5	1585	2224.5	14811.5	0.958991	0.95201	0.849003	0.889292	4758.38	0.912324
FreeBayes-Lofreq-Mutect-Mutect2-SomaticSniper-Strelka-Vardict-Seurat-Lancet-Shimmer	10	5	5685.5	3235.5	4110	3303.5	0.949733	0.948315	0.841121	0.910112	4083.62	0.91232
FreeBayes-Muse-Mutect-Mutect2-SomaticSniper-Strelka-Seurat-Lancet-Virmid	9	5	1947	5974	5084.5	1962.5	0.954936	0.943688	0.838095	0.912548	3742	0.912316
FreeBayes-Lofreq-Muse-Mutect-Mutect2-Strelka-Varscan2-Lancet	8	4	560	828.5	10577	3303.5	0.958378	0.954688	0.826087	0.910112	3817.25	0.912316
Lofreq-Muse-Mutect-Mutect2-Strelka-Seurat	6	4	417	6656.5	6943.5	1197	0.958963	0.942675	0.833333	0.914286	3803.5	0.912314
Lofreq-Muse-Mutect-Mutect2-Strelka-Vardict-Varscan2-Seurat-Shimmer-Virmid	10	5	1428	2634	4738.5	6547	0.955961	0.949504	0.839117	0.904673	3836.88	0.912314
[truncated: 51,237 more rows]
