# Supplementary material for: A benchmarking study of individual somatic variant callers and voting-based ensembles for whole-exome sequencing
Source: Brief Bioinform. 2025 Jan 18;26(1):bbae697. doi: 10.1093/bib/bbae697 (PMC11790059; doi:10.1093/bib/bbae697)
Supplement: TableS4_bbae697 [file tables4_bbae697.xls]

## Sheet: Feuille1
Table S4. Performance of all combinations of somatic variant callers for indels detection
Tools	Nb_Tools	Nb_Vote	Rank_NVG3	Rank_Seqc2	Rank_permed	F1_NGV3	F1_seqc2	F1_permed	Mean_rank	Mean_F1	Best
Mutect2-Strelka-Pindel-Varscan2	4	2	186.5	1555	143	0.895981	0.759259	0.944444	628.167	0.866562	TOP GLOBAL
Mutect2-Strelka-Varscan2-Lancet	4	2	128	1655	328.5	0.899882	0.752294	0.929577	703.833	0.860584
Lofreq-Mutect2-Strelka-Pindel-Varscan2-Seurat-Lancet	7	3	349.5	1909.5	31	0.88677	0.733945	0.958904	763.333	0.859873
Lofreq-Mutect2-Strelka-Pindel-Seurat-Lancet	6	3	463	999	487	0.880096	0.784314	0.914286	649.667	0.859565
Lofreq-Mutect2-Strelka-Pindel-Scalpel-Varscan2-Seurat-Lancet	8	4	671	1680.5	31	0.869249	0.75	0.958904	794.167	0.859385	TOP PERMED
FreeBayes-Mutect2-Strelka-Scalpel-Varscan2-Lancet	6	3	344.5	1774	143	0.887039	0.742857	0.944444	753.833	0.858114
Mutect2-Strelka-Varscan2	3	2	1061	528	487	0.851169	0.808081	0.914286	692	0.857845
Mutect2-Strelka-Pindel-Scalpel-Seurat-Lancet	6	3	308	1680.5	229	0.889154	0.75	0.933333	739.167	0.857496
FreeBayes-Mutect2-Strelka-Varscan2	4	2	906	999	328.5	0.858173	0.784314	0.929577	744.5	0.857355
Lofreq-Mutect2-Strelka-Scalpel-Varscan2-Lancet	6	3	294	2019	31	0.889941	0.722222	0.958904	781.333	0.857022
FreeBayes-Mutect2-Strelka-Pindel-Scalpel-Varscan2	6	3	457.5	1774	143	0.880383	0.742857	0.944444	791.5	0.855895
Mutect2-Strelka-Lancet	3	2	308	693.5	951.5	0.889154	0.796117	0.882353	651	0.855874
Mutect2-Strelka-Pindel-Varscan2-Seurat-Lancet	6	3	699	1623	143	0.867879	0.754717	0.944444	821.667	0.85568
FreeBayes-Mutect2-Strelka-Vardict-Scalpel-Varscan2-Seurat-Lancet	8	4	449	1800	143	0.880952	0.740741	0.944444	797.333	0.855379
Mutect2-Strelka-Vardict-Scalpel-Varscan2-Seurat-Lancet	7	4	575	1707.5	143	0.873646	0.747664	0.944444	808.5	0.855251
Lofreq-Mutect2-Strelka-Pindel-Varscan2-Lancet	6	3	482	1572.5	328.5	0.878752	0.757282	0.929577	794.333	0.855204
Mutect2-Strelka-Pindel-Scalpel-Varscan2-Lancet	6	3	357.5	1739.5	229	0.886499	0.745455	0.933333	775.333	0.855096
Lofreq-Mutect2-Strelka-Vardict-Scalpel-Varscan2-Seurat-Lancet	8	4	383	2031	31	0.884661	0.720721	0.958904	815	0.854762
Lofreq-Mutect2-Strelka-Pindel-Scalpel-Varscan2	6	3	298	2094.5	31	0.88968	0.715596	0.958904	807.833	0.854727
Lofreq-Mutect2-Strelka-Varscan2-Seurat-Lancet	6	3	718	1680.5	143	0.866505	0.75	0.944444	847.167	0.85365
Mutect2-Strelka-Pindel-Scalpel-Varscan2	5	3	727	1680.5	143	0.86618	0.75	0.944444	850.167	0.853541
FreeBayes-Mutect2-Strelka-Scalpel-Varscan2	5	3	1321.5	850	328.5	0.83871	0.791667	0.929577	833.333	0.853318
FreeBayes-Lofreq-Mutect2-Strelka-Pindel-Scalpel-Varscan2-Seurat-Lancet	9	4	495	2019	31	0.87799	0.722222	0.958904	848.333	0.853039
FreeBayes-Lofreq-Mutect2-Strelka-Pindel-Scalpel-Varscan2-Lancet	8	4	617	1572.5	328.5	0.871671	0.757282	0.929577	839.333	0.852843
FreeBayes-Mutect2-Strelka-Pindel-Scalpel-Varscan2-Seurat-Lancet	8	4	769.5	1680.5	143	0.864078	0.75	0.944444	864.333	0.852841
Lofreq-Mutect2-Strelka-Varscan2-Lancet	5	2	84.5	2277.5	31	0.9036	0.694915	0.958904	797.667	0.852473
Lofreq-Mutect2-Strelka-Vardict-Varscan2-Lancet	6	3	224.5	1909.5	328.5	0.893868	0.733945	0.929577	820.833	0.852463
Mutect2-Strelka-Pindel-Scalpel-Varscan2-Seurat-Lancet	7	4	978.5	1572.5	143	0.855037	0.757282	0.944444	898	0.852254
Lofreq-Mutect2-Strelka-Vardict-Scalpel-Seurat-Lancet	7	4	457.5	1508.5	487	0.880383	0.761905	0.914286	817.667	0.852191
Lofreq-Mutect2-Strelka-Scalpel-Varscan2-Seurat-Lancet	7	4	1219	1389.5	143	0.844059	0.767677	0.944444	917.167	0.85206
FreeBayes-Mutect2-Strelka-Varscan2-Seurat-Lancet	6	3	1215	1158.5	328.5	0.844172	0.78	0.929577	900.667	0.85125
Lofreq-Mutect2-Strelka-Lancet	4	2	235	1739.5	487	0.893318	0.745455	0.914286	820.5	0.851019
FreeBayes-Lofreq-Mutect2-Strelka-Vardict-Scalpel-Varscan2-Lancet	8	4	333.5	1859.5	328.5	0.887574	0.735849	0.929577	840.5	0.851
Lofreq-Mutect2-Strelka-Pindel-Scalpel-Varscan2-Lancet	7	3	119.5	2036	229	0.900352	0.719298	0.933333	794.833	0.850994
Lofreq-Mutect2-Strelka-Pindel	4	2	116	1417	863.5	0.900585	0.766355	0.885714	798.833	0.850885
Mutect2-Strelka-Vardict-Scalpel-Varscan2	5	3	224.5	2106.5	143	0.893868	0.714286	0.944444	824.667	0.850866
Lofreq-Mutect2-Strelka-Vardict-Pindel-Varscan2-Seurat-Lancet	8	4	531	1508.5	487	0.876053	0.761905	0.914286	842.167	0.850748
Mutect2-Strelka-Scalpel-Seurat-Lancet	5	3	539.5	1508.5	487	0.875754	0.761905	0.914286	845	0.850648
Mutect2-Strelka-Scalpel	3	2	65	1920.5	487	0.905263	0.732143	0.914286	824.167	0.850564
Mutect2-Strelka-Scalpel-Varscan2-Lancet	5	3	617	1680.5	328.5	0.871671	0.75	0.929577	875.333	0.850416
Mutect2-Strelka-Vardict-Varscan2-Lancet	5	3	415.5	1363.5	666.5	0.882775	0.769231	0.898551	815.167	0.850186
FreeBayes-Lofreq-Mutect2-Strelka-Scalpel-Varscan2-Lancet	7	3	209.5	2266	31	0.89486	0.696429	0.958904	835.5	0.850064
Lofreq-Mutect2-Strelka-Vardict-Scalpel-Varscan2-Lancet	7	4	499	1774	328.5	0.877698	0.742857	0.929577	867.167	0.850044
Mutect2-Strelka-Pindel-Scalpel	4	2	27.5	2168.5	229	0.911628	0.704918	0.933333	808.333	0.84996
Mutect2-Strelka-Vardict-Pindel-Scalpel-Varscan2-Seurat-Lancet	8	4	411	2031	76	0.883055	0.720721	0.945946	839.333	0.849907
Mutect2-Strelka-Pindel-Scalpel-Seurat	5	3	591	1508.5	487	0.873035	0.761905	0.914286	862.167	0.849742
FreeBayes-Strelka-Scalpel-Varscan2-Lancet	5	3	1673.5	1030	143	0.821159	0.783505	0.944444	948.833	0.849703
Mutect2-Strelka-Vardict-Pindel-Scalpel-Seurat-Lancet	7	4	485.5	1363.5	622.5	0.87846	0.769231	0.901408	823.833	0.8497
FreeBayes-Mutect2-Strelka-Vardict-Scalpel-Varscan2-Lancet	7	4	507	1572.5	487	0.877404	0.757282	0.914286	855.5	0.849657
Lofreq-Mutect2-Strelka-Pindel-Scalpel-Seurat-Lancet	7	4	818.5	1318.5	487	0.862027	0.772277	0.914286	874.667	0.84953
Lofreq-Mutect2-Strelka-Pindel-Varscan2	5	2	52.5	2277.5	76	0.906977	0.694915	0.945946	802	0.849279
Lofreq-Mutect2-Strelka-Vardict-Pindel-Seurat-Lancet	7	4	612.5	817.5	951.5	0.871981	0.792079	0.882353	793.833	0.848804
FreeBayes-Lofreq-Mutect2-Strelka-Pindel-Scalpel-Varscan2	7	3	170.5	2308.5	31	0.897196	0.690265	0.958904	836.667	0.848789
FreeBayes-Mutect2-Strelka-Varscan2-Lancet	5	2	104.5	1992	414.5	0.901734	0.725664	0.918919	837	0.848772
Lofreq-Mutect2-Strelka-Pindel-Scalpel-Varscan2-Lancet	7	4	880.5	1572.5	328.5	0.859241	0.757282	0.929577	927.167	0.8487
FreeBayes-Lofreq-Mutect2-Strelka-Vardict-Scalpel-Varscan2-Seurat-Lancet	9	4	286	2273	31	0.890717	0.695652	0.958904	863.333	0.848424
FreeBayes-Mutect2-Strelka-Pindel-Scalpel-Varscan2-Lancet	7	4	1072.5	1158.5	487	0.850801	0.78	0.914286	906	0.848362
FreeBayes-Lofreq-Mutect2-Strelka-Varscan2-Lancet	6	3	800.5	1389.5	487	0.86303	0.767677	0.914286	892.333	0.848331
FreeBayes-Mutect2-Strelka-Scalpel-Lancet	5	3	446.5	1158.5	951.5	0.881152	0.78	0.882353	852.167	0.847835
Strelka-Pindel-Scalpel-Varscan2-Lancet	5	3	1226.5	1417	229	0.843672	0.766355	0.933333	957.5	0.847787
FreeBayes-Lofreq-Mutect2-Strelka-Scalpel-Lancet	6	3	274	2019	328.5	0.891509	0.722222	0.929577	873.833	0.84777
FreeBayes-Mutect2-Strelka-Scalpel-Varscan2-Seurat-Lancet	7	4	1491	1030	328.5	0.83	0.783505	0.929577	949.833	0.847694
Lofreq-Mutect2-Strelka-Vardict-Pindel-Scalpel-Varscan2-Seurat	8	4	408	2106.5	143	0.883333	0.714286	0.944444	885.833	0.847354
Lofreq-Mutect2-Strelka-Pindel-Varscan2-Seurat	6	3	813.5	1680.5	328.5	0.862363	0.75	0.929577	940.833	0.847313
Lofreq-Mutect2-Strelka-Pindel-Scalpel-Lancet	6	3	256	1739.5	611.5	0.892308	0.745455	0.90411	869	0.847291
Lofreq-Strelka-Pindel-Scalpel-Varscan2-Seurat-Lancet	7	4	1498	1389.5	143	0.829574	0.767677	0.944444	1010.17	0.847232
Lofreq-Mutect2-Strelka-Vardict-Pindel-Scalpel-Varscan2-Seurat-Lancet	9	5	813.5	1461.5	487	0.862363	0.764706	0.914286	920.667	0.847118
FreeBayes-Lofreq-Mutect2-Strelka-Vardict-Pindel-Scalpel-Varscan2-Seurat-Lancet	10	5	661	1572.5	487	0.869565	0.757282	0.914286	906.833	0.847044
Lofreq-Mutect2-Strelka-Scalpel-Varscan2	5	3	896.5	1836	143	0.858537	0.737864	0.944444	958.5	0.846948
Mutect2-Strelka-Pindel-Seurat	4	2	224.5	1920.5	487	0.893868	0.732143	0.914286	877.333	0.846765
Mutect2-Strelka-Pindel-Varscan2-Lancet	5	2	14	1984.5	736.5	0.913953	0.728814	0.897436	911.667	0.846734
FreeBayes-Mutect2-Strelka-Pindel-Scalpel-Varscan2-Lancet	7	3	140	1920.5	567.5	0.898824	0.732143	0.909091	876	0.846686
Mutect2-Strelka-Vardict-Pindel-Scalpel-Varscan2	6	3	73	2317	76	0.904206	0.689655	0.945946	822	0.846602
Mutect2-Strelka-Vardict-Pindel-Varscan2-Seurat-Lancet	7	4	941	999	666.5	0.856793	0.784314	0.898551	868.833	0.846553
FreeBayes-Mutect2-Strelka-Pindel-Scalpel-Lancet	6	3	239	1417	1014.5	0.893112	0.766355	0.88	890.167	0.846489
FreeBayes-Mutect2-Strelka-Vardict-Scalpel-Seurat-Lancet	7	4	457.5	1206	951.5	0.880383	0.776699	0.882353	871.667	0.846478
FreeBayes-Lofreq-Mutect2-Strelka-Pindel-Scalpel-Lancet	7	4	678	930.5	951.5	0.868932	0.787879	0.882353	853.333	0.846388
FreeBayes-Mutect2-Strelka-Varscan2-Lancet	5	3	1305.5	313.5	951.5	0.839352	0.817204	0.882353	856.833	0.846303
FreeBayes-Lofreq-Mutect2-Strelka-Pindel-Varscan2-Lancet	7	3	383	1680.5	611.5	0.884661	0.75	0.90411	891.667	0.846257
Lofreq-Mutect2-Strelka-Pindel-Scalpel	5	3	415.5	1572.5	666.5	0.882775	0.757282	0.898551	884.833	0.846202
Mutect2-Strelka-Seurat-Lancet	4	2	155	1992	487	0.897767	0.725664	0.914286	878	0.845906
FreeBayes-Mutect2-Strelka-Lancet	4	2	133.5	1081.5	1360.5	0.899533	0.780952	0.857143	858.5	0.845876
FreeBayes-Lofreq-Mutect2-Strelka-Pindel-Scalpel-Seurat-Lancet	8	4	591	1680.5	487	0.873035	0.75	0.914286	919.5	0.845774
Lofreq-Mutect2-Strelka-Varscan2	4	2	488	2106.5	143	0.878282	0.714286	0.944444	912.5	0.845671
Mutect2-Strelka-Vardict-Scalpel-Varscan2-Lancet	6	3	56	2418.5	76	0.90676	0.683761	0.945946	850.167	0.845489
Lofreq-Mutect2-Pindel-Scalpel-Varscan2-Seurat-Lancet	7	4	1096	1572.5	328.5	0.849383	0.757282	0.929577	999	0.845414
Lofreq-Mutect2-Strelka-Scalpel-Lancet	5	3	479	1774	487	0.879042	0.742857	0.914286	913.333	0.845395
Lofreq-Mutect2-Pindel-Varscan2-Seurat-Lancet	6	3	778	1774	328.5	0.863747	0.742857	0.929577	960.167	0.845394
Mutect2-Strelka-Vardict-Varscan2-Seurat-Lancet	6	3	294	2194.5	143	0.889941	0.701754	0.944444	877.167	0.84538
Mutect2-Strelka-Pindel-Scalpel-Lancet	5	3	591	1288	796.5	0.873035	0.773585	0.888889	891.833	0.84517
Mutect2-Strelka-Varscan2-Seurat-Lancet	5	3	1434.5	930.5	487	0.8325	0.787879	0.914286	950.667	0.844888
Mutect2-Strelka-Vardict-Pindel-Scalpel-Varscan2-Seurat	7	4	769.5	1800	328.5	0.864078	0.740741	0.929577	966	0.844799
FreeBayes-Mutect2-Strelka-Pindel-Varscan2-Seurat-Lancet	7	3	556	1800	414.5	0.874552	0.740741	0.918919	923.5	0.844737
FreeBayes-Lofreq-Mutect2-Strelka-Scalpel-Varscan2-Seurat-Lancet	8	4	1051	1836	143	0.851897	0.737864	0.944444	1010	0.844735
FreeBayes-Mutect2-Strelka-Pindel-Varscan2-Lancet	6	3	591	1318.5	796.5	0.873035	0.772277	0.888889	902	0.844734
Lofreq-Mutect2-Strelka-Vardict-Pindel-Scalpel-Varscan2-Seurat-Lancet	9	4	248.5	2273	76	0.892562	0.695652	0.945946	865.833	0.84472
Lofreq-Mutect2-Strelka-Pindel-Scalpel-Varscan2-Seurat	7	4	1363	1389.5	328.5	0.836862	0.767677	0.929577	1027	0.844705
FreeBayes-Lofreq-Mutect2-Strelka-Vardict-Scalpel-Lancet	7	4	344.5	1461.5	951.5	0.887039	0.764706	0.882353	919.167	0.844699
Lofreq-Mutect2-Strelka-Varscan2-Seurat	5	3	1151	1318.5	487	0.846914	0.772277	0.914286	985.5	0.844492
Lofreq-Strelka-Scalpel-Varscan2-Lancet	5	3	1378.5	1836	31	0.836228	0.737864	0.958904	1081.83	0.844332
Mutect2-Strelka-Vardict-Pindel-Scalpel-Varscan2-Lancet	7	4	591	1774	431	0.873035	0.742857	0.916667	932	0.844186
FreeBayes-Mutect2-Strelka-Vardict-Pindel-Scalpel-Varscan2-Seurat	8	4	682.5	1909.5	328.5	0.868833	0.733945	0.929577	973.5	0.844118
Mutect2-Strelka-Pindel-Varscan2-Lancet	5	3	1013	1158.5	666.5	0.853629	0.78	0.898551	946	0.84406
FreeBayes-Mutect2-Strelka-Pindel-Varscan2-Seurat	6	3	1494	930.5	487	0.829814	0.787879	0.914286	970.5	0.843993
FreeBayes-Lofreq-Mutect2-Vardict-Scalpel-Varscan2-Lancet	7	4	531	1572.5	666.5	0.876053	0.757282	0.898551	923.333	0.843962
FreeBayes-Lofreq-Mutect2-Strelka-Varscan2-Seurat-Lancet	7	3	765	2019	143	0.864346	0.722222	0.944444	975.667	0.843671
Mutect2-Strelka-Pindel-Varscan2-Seurat	5	3	1678.5	700	487	0.820707	0.795918	0.914286	955.167	0.843637
Lofreq-Mutect2-Vardict-Scalpel-Varscan2-Seurat-Lancet	7	4	607.5	1974	328.5	0.872289	0.728972	0.929577	970	0.843613
Lofreq-Mutect2-Strelka-Scalpel-Seurat-Lancet	6	3	322	2418.5	31	0.888104	0.683761	0.958904	923.833	0.843589
FreeBayes-Lofreq-Mutect2-Strelka-Vardict-Scalpel-Seurat-Lancet	8	4	310.5	1987.5	487	0.889151	0.727273	0.914286	928.333	0.84357
Mutect2-Strelka-Scalpel-Varscan2	4	3	1778	642	487	0.815756	0.8	0.914286	969	0.843347
Lofreq-Mutect2-Vardict-Varscan2-Lancet	5	3	443	1680.5	666.5	0.881437	0.75	0.898551	930	0.843329
FreeBayes-Lofreq-Mutect2-Strelka-Scalpel-Varscan2-Lancet	7	4	1127.5	1389.5	487	0.84796	0.767677	0.914286	1001.33	0.843308
Mutect2-Strelka-Pindel-Lancet	4	2	45	1369	1408	0.908665	0.767857	0.853333	940.667	0.843285
FreeBayes-Mutect2-Vardict-Scalpel-Varscan2-Seurat-Lancet	7	4	742	1680.5	487	0.865455	0.75	0.914286	969.833	0.843247
FreeBayes-Mutect2-Strelka-Vardict-Varscan2-Lancet	6	3	240	1707.5	796.5	0.893067	0.747664	0.888889	914.667	0.843206
Lofreq-Mutect2-Strelka-Vardict-Pindel-Scalpel-Seurat	7	4	523.5	1623	666.5	0.876351	0.754717	0.898551	937.667	0.843206
Mutect2-Strelka-Scalpel-Seurat	4	3	1564.5	252	951.5	0.826196	0.821053	0.882353	922.667	0.843201
Lofreq-Mutect2-Strelka-Vardict-Pindel-Scalpel-Seurat-Lancet	8	4	344.5	1800	622.5	0.887039	0.740741	0.901408	922.333	0.843063
Lofreq-Mutect2-Scalpel-Varscan2-Lancet	5	3	644	1974	328.5	0.870617	0.728972	0.929577	982.167	0.843055
FreeBayes-Lofreq-Mutect2-Strelka-Pindel-Varscan2-Seurat-Lancet	8	4	1151	1030	666.5	0.846914	0.783505	0.898551	949.167	0.84299
Lofreq-Strelka-Scalpel-Varscan2-Seurat-Lancet	6	4	1951	850	328.5	0.807152	0.791667	0.929577	1043.17	0.842799
FreeBayes-Lofreq-Mutect2-Strelka-Pindel-Scalpel	6	3	224.5	1859.5	666.5	0.893868	0.735849	0.898551	916.833	0.842756
FreeBayes-Mutect2-Strelka-Pindel-Scalpel-Seurat-Lancet	7	4	912	930.5	951.5	0.857843	0.787879	0.882353	931.333	0.842692
FreeBayes-Lofreq-Mutect2-Strelka-Vardict-Pindel-Scalpel-Seurat-Lancet	9	5	754.5	1158.5	951.5	0.864799	0.78	0.882353	954.833	0.842384
Lofreq-Strelka-Pindel-Scalpel-Varscan2-Lancet	6	3	828	1920.5	229	0.86165	0.732143	0.933333	992.5	0.842376
Lofreq-Mutect2-Strelka-Vardict-Lancet	5	3	383	1206	1203.5	0.884661	0.776699	0.865672	930.833	0.842344
Mutect2-Pindel-Scalpel-Seurat-Lancet	5	3	787	1555	611.5	0.863415	0.759259	0.90411	984.5	0.842261
Mutect2-Strelka-Vardict-Scalpel-Seurat-Lancet	6	4	678	817.5	1203.5	0.868932	0.792079	0.865672	899.667	0.842228
Lofreq-Mutect2-Vardict-Scalpel-Varscan2-Lancet	6	4	787	1461.5	666.5	0.863415	0.764706	0.898551	971.667	0.842224
Lofreq-Mutect2-Strelka-Scalpel-Varscan2-Seurat	6	4	1678.5	850	487	0.820707	0.791667	0.914286	1005.17	0.84222
Mutect2-Strelka-Pindel-Seurat-Lancet	5	3	846.5	642	1203.5	0.860636	0.8	0.865672	897.333	0.842102
FreeBayes-Mutect2-Strelka-Vardict-Pindel-Scalpel-Varscan2-Seurat-Lancet	9	5	968.5	1318.5	666.5	0.855392	0.772277	0.898551	984.5	0.842073
Lofreq-Mutect2-Strelka-Vardict-Varscan2-Seurat-Lancet	7	4	968.5	1318.5	666.5	0.855392	0.772277	0.898551	984.5	0.842073
Lofreq-Mutect2-Varscan2-Lancet	4	2	224.5	2185.5	328.5	0.893868	0.702703	0.929577	912.833	0.842049
FreeBayes-Lofreq-Mutect2-Strelka-Pindel-Varscan2	6	3	856	1030	951.5	0.860267	0.783505	0.882353	945.833	0.842042
FreeBayes-Lofreq-Mutect2-Strelka-Pindel-Seurat-Lancet	7	3	425.5	1623	796.5	0.882283	0.754717	0.888889	948.333	0.841963
FreeBayes-Mutect2-Scalpel-Varscan2-Lancet	5	3	830.5	1680.5	487	0.861314	0.75	0.914286	999.333	0.841867
FreeBayes-Mutect2-Strelka-Pindel-Varscan2	5	2	151	1920.5	771.5	0.897912	0.732143	0.894737	947.667	0.841597
Lofreq-Mutect2-Strelka-Vardict-Pindel-Scalpel-Varscan2-Lancet	8	4	368.5	2019	431	0.885714	0.722222	0.916667	939.5	0.841534
Mutect2-Strelka-Vardict-Scalpel-Lancet	5	3	101	2031	622.5	0.902468	0.720721	0.901408	918.167	0.841532
Mutect2-Vardict-Varscan2-Seurat-Lancet	5	3	661	1800	487	0.869565	0.740741	0.914286	982.667	0.841531
FreeBayes-Mutect2-Strelka-Seurat-Lancet	5	3	1363	29	1519.5	0.836862	0.83871	0.848485	970.5	0.841352
Mutect2-Strelka-Vardict-Scalpel-Varscan2-Lancet	6	4	846.5	1461.5	666.5	0.860636	0.764706	0.898551	991.5	0.841297
Lofreq-Mutect2-Strelka-Pindel-Seurat	5	3	1005	587.5	1203.5	0.853988	0.804124	0.865672	932	0.841261
FreeBayes-Lofreq-Mutect2-Strelka-Vardict-Pindel-Scalpel-Varscan2-Seurat	9	4	302.5	2317	143	0.889412	0.689655	0.944444	920.833	0.84117
Lofreq-Strelka-Pindel-Varscan2-Seurat-Lancet	6	3	1272.5	1836	143	0.841191	0.737864	0.944444	1083.83	0.841167
FreeBayes-Mutect2-Strelka-Vardict-Scalpel-Varscan2-Seurat	7	4	1369	1318.5	487	0.836634	0.772277	0.914286	1058.17	0.841066
Lofreq-Mutect2-Pindel-Varscan2-Lancet	5	3	1041	1318.5	666.5	0.852217	0.772277	0.898551	1008.67	0.841015
Lofreq-Mutect2-Pindel-Seurat-Lancet	5	3	846.5	1158.5	951.5	0.860636	0.78	0.882353	985.5	0.840996
Lofreq-Mutect2-Strelka-Vardict-Scalpel-Varscan2-Seurat	7	4	922	1859.5	328.5	0.857491	0.735849	0.929577	1036.67	0.840972
FreeBayes-Lofreq-Mutect2-Scalpel-Lancet	5	3	443	1774	666.5	0.881437	0.742857	0.898551	961.167	0.840948
FreeBayes-Lofreq-Mutect2-Strelka-Scalpel-Varscan2	6	3	691.5	2130	143	0.868106	0.71028	0.944444	988.167	0.840943
Mutect2-Strelka-Vardict-Scalpel-Varscan2-Seurat	6	4	1520	1158.5	487	0.828536	0.78	0.914286	1055.17	0.84094
Mutect2-Strelka-Scalpel-Lancet	4	2	8.5	2326	414.5	0.915802	0.688	0.918919	916.333	0.840907
Lofreq-Mutect2-Lancet	3	2	411	1572.5	951.5	0.883055	0.757282	0.882353	978.333	0.840896
FreeBayes-Mutect2-Strelka-Pindel-Scalpel-Varscan2-Seurat	7	4	1764	850	487	0.816688	0.791667	0.914286	1033.67	0.84088
FreeBayes-Lofreq-Mutect2-Strelka-Vardict-Varscan2-Seurat-Lancet	8	4	884.5	1461.5	666.5	0.859223	0.764706	0.898551	1004.17	0.840827
Mutect2-Strelka-Vardict-Pindel-Scalpel-Varscan2-Seurat-Lancet	8	5	1226.5	1158.5	666.5	0.843672	0.78	0.898551	1017.17	0.840741
Strelka-Pindel-Scalpel-Seurat-Lancet	5	3	1072.5	1655	414.5	0.850801	0.752294	0.918919	1047.33	0.840671
FreeBayes-Mutect2-Strelka-Vardict-Scalpel-Varscan2	6	3	326	2317	143	0.887861	0.689655	0.944444	928.667	0.840654
Mutect2-Strelka-Scalpel-Varscan2-Seurat-Lancet	6	4	1778	850	487	0.815756	0.791667	0.914286	1038.33	0.840569
FreeBayes-Lofreq-Mutect2-Pindel-Scalpel-Varscan2-Lancet	7	4	1072.5	1318.5	666.5	0.850801	0.772277	0.898551	1019.17	0.840543
Lofreq-Mutect2-Strelka-Vardict-Pindel-Scalpel-Seurat-Lancet	8	5	880.5	1158.5	951.5	0.859241	0.78	0.882353	996.833	0.840531
FreeBayes-Mutect2-Strelka-Pindel-Seurat-Lancet	6	3	612.5	817.5	1360.5	0.871981	0.792079	0.857143	930.167	0.840401
Lofreq-Mutect2-Strelka-Vardict-Pindel-Varscan2-Lancet	7	4	718	1318.5	951.5	0.866505	0.772277	0.882353	996	0.840378
Lofreq-Mutect2-Strelka-Pindel-Lancet	5	3	701	930.5	1203.5	0.867558	0.787879	0.865672	945	0.840369
FreeBayes-Lofreq-Mutect2-Strelka-Pindel-Varscan2-Seurat-Lancet	8	3	365	2194.5	229	0.885748	0.701754	0.933333	929.5	0.840279
FreeBayes-Mutect2-Strelka-Pindel-Lancet	5	2	17	1526	1605	0.913495	0.761062	0.846154	1049.33	0.840237
Lofreq-Mutect2-Strelka-Varscan2-Lancet	5	3	1005	1389.5	666.5	0.853988	0.767677	0.898551	1020.33	0.840072
Strelka-Varscan2-Lancet	3	2	1793	1261.5	328.5	0.814721	0.77551	0.929577	1127.67	0.839936
FreeBayes-Lofreq-Mutect2-Strelka-Vardict-Pindel-Scalpel-Varscan2	8	4	381	1859.5	666.5	0.884935	0.735849	0.898551	969	0.839778
Lofreq-Mutect2-Strelka-Pindel-Varscan2-Seurat-Lancet	7	4	1363	1030	666.5	0.836862	0.783505	0.898551	1019.83	0.839639
Mutect2-Pindel-Varscan2-Seurat-Lancet	5	3	1449	1318.5	487	0.83208	0.772277	0.914286	1084.83	0.839548
Mutect2-Strelka-Seurat	3	2	1051	999	951.5	0.851897	0.784314	0.882353	1000.5	0.839521
FreeBayes-Strelka-Pindel-Scalpel-Varscan2-Lancet	6	3	933.5	1655	567.5	0.857143	0.752294	0.909091	1052	0.839509
Mutect2-Vardict-Scalpel-Varscan2-Seurat-Lancet	6	4	1151	1572.5	487	0.846914	0.757282	0.914286	1070.17	0.839494
FreeBayes-Lofreq-Mutect2-Strelka-Lancet	5	2	112	2115	611.5	0.901149	0.713043	0.90411	946.167	0.839434
FreeBayes-Lofreq-Mutect2-Strelka-Vardict-Pindel-Scalpel-Varscan2-Lancet	9	5	787	1318.5	951.5	0.863415	0.772277	0.882353	1019	0.839348
FreeBayes-Strelka-Pindel-Scalpel-Varscan2	5	3	2001.5	1030	328.5	0.804598	0.783505	0.929577	1120	0.839227
Mutect2-Strelka-Scalpel-Lancet	4	3	978.5	1158.5	951.5	0.855037	0.78	0.882353	1029.5	0.83913
Mutect2-Strelka-Pindel	3	2	357.5	642	1815	0.886499	0.8	0.830769	938.167	0.83909
FreeBayes-Lofreq-Mutect2-Pindel-Scalpel-Varscan2-Seurat-Lancet	8	4	896.5	1974	328.5	0.858537	0.728972	0.929577	1066.33	0.839029
Lofreq-Mutect2-Vardict-Seurat-Lancet	5	3	344.5	1707.5	951.5	0.887039	0.747664	0.882353	1001.17	0.839019
FreeBayes-Mutect2-Strelka-Vardict-Varscan2-Seurat-Lancet	7	4	1486	587.5	951.5	0.830424	0.804124	0.882353	1008.33	0.838967
FreeBayes-Mutect2-Strelka-Vardict-Pindel-Scalpel-Varscan2-Seurat-Lancet	9	4	333.5	2154.5	389	0.887574	0.707965	0.921053	959	0.838864
Mutect2-Strelka-Pindel-Scalpel-Varscan2-Seurat	6	4	2041.5	642	487	0.802057	0.8	0.914286	1056.83	0.838781
FreeBayes-Lofreq-Mutect2-Strelka-Vardict-Pindel-Varscan2-Seurat-Lancet	9	4	471.5	1707.5	796.5	0.879619	0.747664	0.888889	991.833	0.838724
FreeBayes-Lofreq-Mutect2-Strelka-Varscan2	5	3	1263	494	1203.5	0.841975	0.808511	0.865672	986.833	0.838719
Lofreq-Strelka-Pindel-Scalpel-Varscan2-Seurat	6	4	2180	850	328.5	0.794839	0.791667	0.929577	1119.5	0.838694
Lofreq-Strelka-Pindel-Seurat-Lancet	5	3	1406	1030	666.5	0.833958	0.783505	0.898551	1034.17	0.838671
Lofreq-Mutect2-Vardict-Scalpel-Seurat-Lancet	6	4	678	1461.5	951.5	0.868932	0.764706	0.882353	1030.33	0.838664
FreeBayes-Lofreq-Mutect2-Strelka-Vardict-Varscan2-Lancet	7	3	161.5	2106.5	611.5	0.897436	0.714286	0.90411	959.833	0.83861
Mutect2-Pindel-Scalpel-Varscan2-Lancet	5	3	880.5	1655	611.5	0.859241	0.752294	0.90411	1049	0.838548
FreeBayes-Lofreq-Strelka-Pindel-Scalpel-Varscan2-Seurat-Lancet	8	4	1421	1836	143	0.833333	0.737864	0.944444	1133.33	0.838547
Lofreq-Mutect2-Strelka-Pindel-Varscan2	5	3	1086.5	1030	951.5	0.849754	0.783505	0.882353	1022.67	0.838537
Lofreq-Mutect2-Strelka-Seurat-Lancet	5	3	1005	700	1203.5	0.853988	0.795918	0.865672	969.5	0.838526
FreeBayes-Lofreq-Mutect2-Strelka-Vardict-Pindel-Seurat-Lancet	8	4	568	999	1360.5	0.87395	0.784314	0.857143	975.833	0.838469
FreeBayes-Mutect2-Strelka-Scalpel-Varscan2-Lancet	6	4	1778	313.5	951.5	0.815756	0.817204	0.882353	1014.33	0.838438
FreeBayes-Lofreq-Mutect2-Strelka-Pindel-Scalpel-Varscan2-Seurat	8	4	1132	1836	328.5	0.847666	0.737864	0.929577	1098.83	0.838369
Mutect2-Strelka-Vardict-Varscan2	4	2	12	2684.5	143	0.914089	0.656489	0.944444	946.5	0.838341
FreeBayes-Lofreq-Mutect2-Strelka-Vardict-Lancet	6	3	190	1508.5	1360.5	0.895906	0.761905	0.857143	1019.67	0.838318
FreeBayes-Lofreq-Mutect2-Strelka-Varscan2-Seurat-Lancet	7	4	1434.5	642	951.5	0.8325	0.8	0.882353	1009.33	0.838284
FreeBayes-Lofreq-Mutect2-Strelka-Pindel-Lancet	6	3	499	1158.5	1360.5	0.877698	0.78	0.857143	1006	0.83828
FreeBayes-Lofreq-Mutect2-Strelka-Pindel-Varscan2-Seurat	7	3	803	2019	328.5	0.862981	0.722222	0.929577	1050.17	0.83826
FreeBayes-Lofreq-Mutect2-Strelka-Vardict-Pindel-Scalpel	7	4	390	1461.5	1203.5	0.884386	0.764706	0.865672	1018.33	0.838255
Mutect2-Varscan2-Lancet	3	2	727	1680.5	666.5	0.86618	0.75	0.898551	1024.67	0.838244
Mutect2-Strelka-Vardict-Pindel-Scalpel	5	3	167.5	1707.5	1114.5	0.897285	0.747664	0.869565	996.5	0.838171
Mutect2-Strelka-Vardict-Pindel-Varscan2	5	3	612.5	1206	1203.5	0.871981	0.776699	0.865672	1007.33	0.838117
Lofreq-Mutect2-Pindel-Scalpel-Lancet	5	3	553	1417	1085	0.874699	0.766355	0.873239	1018.33	0.838098
FreeBayes-Lofreq-Mutect2-Scalpel-Varscan2-Lancet	6	3	432.5	2185.5	328.5	0.882002	0.702703	0.929577	982.167	0.838094
FreeBayes-Lofreq-Mutect2-Vardict-Scalpel-Varscan2-Seurat-Lancet	8	4	432.5	2185.5	328.5	0.882002	0.702703	0.929577	982.167	0.838094
FreeBayes-Lofreq-Strelka-Scalpel-Varscan2-Lancet	6	3	1204.5	2130	31	0.844933	0.71028	0.958904	1121.83	0.838039
FreeBayes-Lofreq-Mutect2-Strelka-Seurat-Lancet	6	3	884.5	1318.5	951.5	0.859223	0.772277	0.882353	1051.5	0.837951
Lofreq-Mutect2-Strelka-Vardict-Scalpel-Varscan2-Seurat-Lancet	8	5	1298.5	1261.5	666.5	0.839752	0.77551	0.898551	1075.5	0.837937
FreeBayes-Mutect2-Strelka-Pindel-Varscan2-Seurat-Lancet	7	4	1802	313.5	951.5	0.814249	0.817204	0.882353	1022.33	0.837936
Lofreq-Mutect2-Strelka-Vardict-Pindel-Scalpel-Varscan2	7	4	607.5	1774	666.5	0.872289	0.742857	0.898551	1016	0.837899
Mutect2-Strelka-Pindel-Scalpel-Varscan2-Lancet	6	4	1397	1158.5	666.5	0.835	0.78	0.898551	1074	0.83785
FreeBayes-Lofreq-Mutect2-Strelka-Vardict-Scalpel-Varscan2-Seurat-Lancet	9	5	1143.5	1389.5	666.5	0.847291	0.767677	0.898551	1066.5	0.837839
Mutect2-Strelka-Vardict-Pindel-Scalpel-Seurat	6	4	947.5	528	1519.5	0.856442	0.808081	0.848485	998.333	0.837669
Lofreq-Mutect2-Strelka-Vardict-Pindel	5	3	408	1206	1417.5	0.883333	0.776699	0.852941	1010.5	0.837658
Lofreq-Mutect2-Strelka-Vardict-Seurat-Lancet	6	3	290	2154.5	487	0.890459	0.707965	0.914286	977.167	0.83757
FreeBayes-Lofreq-Mutect2-Strelka-Pindel-Scalpel-Varscan2-Seurat-Lancet	9	5	1481	1030	666.5	0.830615	0.783505	0.898551	1059.17	0.837557
Lofreq-Mutect2-Pindel-Scalpel-Varscan2-Lancet	6	3	415.5	1992	611.5	0.882775	0.725664	0.90411	1006.33	0.837516
Lofreq-Mutect2-Strelka-Vardict-Pindel-Varscan2	6	3	248.5	1909.5	863.5	0.892562	0.733945	0.885714	1007.17	0.837407
FreeBayes-Strelka-Vardict-Scalpel-Varscan2-Seurat-Lancet	7	4	1647.5	1539.5	328.5	0.822055	0.76	0.929577	1171.83	0.837211
Lofreq-Mutect2-Strelka-Pindel-Scalpel-Seurat	6	3	310.5	2466	143	0.889151	0.677966	0.944444	973.167	0.837187
Strelka-Scalpel-Varscan2-Lancet	4	3	2262	850	328.5	0.78961	0.791667	0.929577	1146.83	0.836952
FreeBayes-Mutect2-Strelka-Pindel-Scalpel	5	3	560.5	930.5	1519.5	0.874396	0.787879	0.848485	1003.5	0.83692
Mutect2-Strelka-Vardict-Seurat-Lancet	5	3	411	1508.5	1203.5	0.883055	0.761905	0.865672	1041	0.836877
Lofreq-Mutect2-Strelka-Vardict-Varscan2-Seurat-Lancet	7	3	190	2693.5	31	0.895906	0.655738	0.958904	971.5	0.836849
FreeBayes-Mutect2-Pindel-Scalpel-Varscan2-Seurat-Lancet	7	4	1463.5	1461.5	487	0.831461	0.764706	0.914286	1137.33	0.836817
FreeBayes-Mutect2-Varscan2-Lancet	4	2	248.5	1974	796.5	0.892562	0.728972	0.888889	1006.33	0.836808
FreeBayes-Mutect2-Strelka-Vardict-Pindel-Scalpel-Seurat-Lancet	8	4	368.5	1707.5	1026	0.885714	0.747664	0.876712	1034	0.836697
Lofreq-Mutect2-Scalpel-Varscan2-Seurat-Lancet	6	4	1690	1261.5	487	0.820253	0.77551	0.914286	1146.17	0.836683
Mutect2-Strelka-Vardict-Pindel-Varscan2-Lancet	6	3	186.5	1909.5	1014.5	0.895981	0.733945	0.88	1036.83	0.836642
Lofreq-Mutect2-Varscan2-Seurat-Lancet	5	3	1388	1539.5	487	0.835411	0.76	0.914286	1138.17	0.836566
FreeBayes-Lofreq-Mutect2-Varscan2-Lancet	5	3	1226.5	1030	951.5	0.843672	0.783505	0.882353	1069.33	0.83651
Lofreq-Strelka-Varscan2-Seurat-Lancet	5	3	1712	1539.5	328.5	0.819216	0.76	0.929577	1193.33	0.836265
Strelka-Vardict-Pindel-Scalpel-Varscan2-Seurat	6	4	2176.5	1030	328.5	0.795367	0.783505	0.929577	1178.33	0.83615
Lofreq-Mutect2-Strelka-Vardict-Pindel-Scalpel-Varscan2-Lancet	8	5	1013	1318.5	951.5	0.853629	0.772277	0.882353	1094.33	0.836086
FreeBayes-Lofreq-Strelka-Scalpel-Varscan2-Seurat-Lancet	7	4	1727	1539.5	328.5	0.81864	0.76	0.929577	1198.33	0.836072
Lofreq-Mutect2-Pindel-Scalpel-Varscan2	5	3	754.5	1974	487	0.864799	0.728972	0.914286	1071.83	0.836019
Lofreq-Mutect2-Strelka-Pindel-Scalpel-Seurat-Lancet	7	3	170.5	2474.5	229	0.897196	0.677419	0.933333	958	0.835983
Strelka-Vardict-Scalpel-Varscan2-Seurat-Lancet	6	4	1880.5	1389.5	328.5	0.810673	0.767677	0.929577	1199.5	0.835976
Lofreq-Mutect2-Vardict-Varscan2-Seurat-Lancet	6	3	319	2317	328.5	0.888626	0.689655	0.929577	988.167	0.835953
Mutect2-Strelka-Varscan2-Lancet	4	3	1935	313.5	951.5	0.808184	0.817204	0.882353	1066.67	0.835914
Lofreq-Mutect2-Pindel-Scalpel-Seurat-Lancet	6	4	1200	1158.5	951.5	0.845105	0.78	0.882353	1103.33	0.835819
FreeBayes-Lofreq-Mutect2-Strelka-Vardict-Seurat-Lancet	7	4	992.5	587.5	1519.5	0.854701	0.804124	0.848485	1033.17	0.83577
Lofreq-Mutect2-Pindel-Scalpel-Varscan2-Lancet	6	4	1373.5	1318.5	666.5	0.836454	0.772277	0.898551	1119.5	0.835761
Mutect2-Strelka-Pindel-Seurat-Lancet	5	2	32	2252.5	736.5	0.910569	0.699187	0.897436	1007	0.835731
Lofreq-Mutect2-Strelka	3	2	730.5	817.5	1519.5	0.866104	0.792079	0.848485	1022.5	0.835556
FreeBayes-Strelka-Pindel-Scalpel-Varscan2-Seurat-Lancet	7	4	2057.5	1261.5	328.5	0.801536	0.77551	0.929577	1215.83	0.835541
Mutect2-Vardict-Pindel-Scalpel-Varscan2-Seurat-Lancet	7	4	835	1974	431	0.860976	0.728972	0.916667	1080	0.835538
Lofreq-Mutect2-Pindel-Varscan2	4	2	186.5	2141	622.5	0.895981	0.709091	0.901408	983.333	0.835493
FreeBayes-Lofreq-Mutect2-Strelka-Vardict-Varscan2-Lancet	7	4	933.5	1030	1203.5	0.857143	0.783505	0.865672	1055.67	0.83544
Lofreq-Strelka-Varscan2-Lancet	4	2	962	2299.5	31	0.855758	0.690909	0.958904	1097.5	0.83519
FreeBayes-Mutect2-Strelka-Vardict-Pindel-Varscan2-Seurat-Lancet	8	4	800.5	1363.5	1085	0.86303	0.769231	0.873239	1083	0.835167
Strelka-Pindel-Scalpel-Seurat	4	3	2232	642	487	0.79118	0.8	0.914286	1120.33	0.835155
Lofreq-Mutect2-Strelka-Pindel-Scalpel-Varscan2-Seurat-Lancet	8	5	1622.5	1030	666.5	0.823232	0.783505	0.898551	1106.33	0.835096
Lofreq-Mutect2-Scalpel-Lancet	4	3	902.5	1461.5	951.5	0.858191	0.764706	0.882353	1105.17	0.835083
Lofreq-Strelka-Pindel-Scalpel-Varscan2	5	3	1491	1953.5	143	0.83	0.730769	0.944444	1195.83	0.835071
FreeBayes-Lofreq-Mutect2-Strelka-Pindel-Varscan2-Lancet	7	4	1305.5	642	1203.5	0.839352	0.8	0.865672	1050.33	0.835008
FreeBayes-Mutect2-Strelka-Vardict-Pindel-Scalpel-Varscan2-Lancet	8	4	394.5	1974	782.5	0.88411	0.728972	0.891892	1050.33	0.834991
FreeBayes-Lofreq-Mutect2-Strelka-Scalpel-Varscan2-Seurat	7	4	1486	1539.5	487	0.830424	0.76	0.914286	1170.83	0.834903
FreeBayes-Mutect2-Strelka-Vardict-Scalpel-Varscan2-Seurat-Lancet	8	5	1643.5	642	951.5	0.822194	0.8	0.882353	1079	0.834849
FreeBayes-Lofreq-Mutect2-Strelka-Vardict-Pindel-Scalpel-Seurat	8	4	375	2031	666.5	0.885207	0.720721	0.898551	1024.17	0.834826
Lofreq-Mutect2-Strelka-Vardict-Pindel-Varscan2-Seurat	7	4	1086.5	1318.5	951.5	0.849754	0.772277	0.882353	1118.83	0.834795
FreeBayes-Lofreq-Mutect2-Pindel-Varscan2-Lancet	6	3	727	1461.5	1085	0.86618	0.764706	0.873239	1091.17	0.834708
FreeBayes-Lofreq-Mutect2-Strelka-Vardict-Scalpel-Varscan2-Seurat	8	4	745.5	2141	328.5	0.865385	0.709091	0.929577	1071.67	0.834684
Lofreq-Strelka-Pindel-Scalpel-Seurat-Lancet	6	4	1658.5	1030	666.5	0.821745	0.783505	0.898551	1118.33	0.8346
FreeBayes-Lofreq-Mutect2-Strelka-Pindel-Scalpel-Varscan2	7	4	1336.5	1030	951.5	0.837905	0.783505	0.882353	1106	0.834588
Mutect2-Pindel-Seurat-Lancet	4	2	268	1763	1127.5	0.891795	0.743363	0.868421	1052.83	0.834526
FreeBayes-Lofreq-Mutect2-Strelka-Pindel-Seurat	6	3	915	1158.5	1203.5	0.857837	0.78	0.865672	1092.33	0.834503
FreeBayes-Lofreq-Mutect2-Strelka-Varscan2-Seurat	6	3	1166.5	1774	487	0.846341	0.742857	0.914286	1142.5	0.834495
Mutect2-Seurat-Lancet	3	2	591	1461.5	1203.5	0.873035	0.764706	0.865672	1085.33	0.834471
Lofreq-Mutect2-Strelka-Vardict-Pindel-Seurat	6	4	1247.5	104.5	1815	0.842627	0.829787	0.830769	1055.67	0.834394
Mutect2-Strelka-Scalpel-Varscan2-Seurat-Lancet	6	3	452	2466	143	0.880668	0.677966	0.944444	1020.33	0.83436
Lofreq-Mutect2-Vardict-Pindel-Scalpel-Varscan2-Lancet	7	4	560.5	1774	863.5	0.874396	0.742857	0.885714	1066	0.834323
FreeBayes-Lofreq-Mutect2-Vardict-Varscan2-Lancet	6	3	224.5	1859.5	1085	0.893868	0.735849	0.873239	1056.33	0.834319
Lofreq-Mutect2-Strelka-Pindel-Scalpel-Lancet	6	4	1096	930.5	1203.5	0.849383	0.787879	0.865672	1076.67	0.834311
Mutect2-Strelka-Vardict-Pindel-Scalpel-Lancet	6	3	35	2002	1127.5	0.910152	0.724138	0.868421	1054.83	0.834237
FreeBayes-Strelka-Vardict-Pindel-Scalpel-Varscan2-Seurat	7	4	1825.5	1539.5	328.5	0.813131	0.76	0.929577	1231.17	0.834236
Lofreq-Mutect2-Vardict-Pindel-Varscan2-Seurat-Lancet	7	4	968.5	1461.5	951.5	0.855392	0.764706	0.882353	1127.17	0.83415
FreeBayes-Lofreq-Mutect2-Strelka	4	2	551	1508.5	1203.5	0.874704	0.761905	0.865672	1087.67	0.834094
Lofreq-Strelka-Pindel-Varscan2-Lancet	5	3	1526.5	1261.5	666.5	0.828105	0.77551	0.898551	1151.5	0.834055
FreeBayes-Lofreq-Mutect2-Strelka-Vardict-Pindel-Varscan2-Seurat	8	4	976	1461.5	951.5	0.855055	0.764706	0.882353	1129.67	0.834038
Mutect2-Strelka-Pindel-Scalpel-Varscan2-Seurat-Lancet	7	3	279	2474.5	229	0.891253	0.677419	0.933333	994.167	0.834002
FreeBayes-Lofreq-Mutect2-Strelka-Pindel-Scalpel-Varscan2-Lancet	8	3	78	2323.5	567.5	0.903824	0.689076	0.909091	989.667	0.833997
Mutect2-Strelka-Vardict-Pindel-Varscan2-Seurat	6	3	515	2273	328.5	0.876647	0.695652	0.929577	1038.83	0.833959
FreeBayes-Mutect2-Strelka-Varscan2-Seurat	5	3	2242	413.5	666.5	0.790757	0.8125	0.898551	1107.33	0.833936
FreeBayes-Lofreq-Strelka-Pindel-Scalpel-Varscan2-Lancet	7	4	1534.5	1261.5	666.5	0.827673	0.77551	0.898551	1154.17	0.833911
Lofreq-Strelka-Vardict-Pindel-Scalpel-Varscan2-Seurat-Lancet	8	5	1712	1030	666.5	0.819216	0.783505	0.898551	1136.17	0.833757
FreeBayes-Strelka-Varscan2-Lancet	4	2	1353	1750.5	414.5	0.837209	0.745098	0.918919	1172.67	0.833742
FreeBayes-Lofreq-Mutect2-Strelka-Scalpel-Varscan2-Seurat-Lancet	8	5	1722	642	951.5	0.818758	0.8	0.882353	1105.17	0.833704
FreeBayes-Mutect2-Strelka-Scalpel-Seurat-Lancet	6	3	436.5	2317	328.5	0.881797	0.689655	0.929577	1027.33	0.833676
Strelka-Vardict-Pindel-Scalpel-Varscan2-Seurat-Lancet	7	4	1143.5	2019	271	0.847291	0.722222	0.931507	1144.5	0.833673
FreeBayes-Lofreq-Mutect2-Lancet	4	2	142	1974	1085	0.898719	0.728972	0.873239	1067	0.833644
Mutect2-Pindel-Scalpel-Varscan2-Seurat-Lancet	6	4	1802	1318.5	487	0.814249	0.772277	0.914286	1202.5	0.833604
FreeBayes-Lofreq-Mutect2-Strelka-Varscan2	5	2	489	2466	143	0.87822	0.677966	0.944444	1032.67	0.833544
Strelka-Vardict-Scalpel-Varscan2-Lancet	5	3	762.5	2308.5	76	0.864407	0.690265	0.945946	1049	0.833539
Lofreq-Strelka-Vardict-Scalpel-Varscan2-Seurat-Lancet	7	4	1314.5	2071.5	143	0.839109	0.716981	0.944444	1176.33	0.833511
Lofreq-Mutect2-Vardict-Pindel-Scalpel-Varscan2-Seurat-Lancet	8	4	457.5	2185.5	431	0.880383	0.702703	0.916667	1024.67	0.833251
FreeBayes-Lofreq-Mutect2-Vardict-Pindel-Scalpel-Varscan2-Seurat-Lancet	9	5	1035	1461.5	951.5	0.85258	0.764706	0.882353	1149.33	0.833213
Lofreq-Mutect2-Strelka-Vardict-Scalpel-Lancet	6	4	671	1461.5	1203.5	0.869249	0.764706	0.865672	1112	0.833209
Lofreq-Mutect2-Strelka-Vardict-Varscan2	5	3	704.5	1680.5	951.5	0.86715	0.75	0.882353	1112.17	0.833168
Mutect2-Strelka-Vardict-Pindel-Varscan2-Seurat	6	4	1861.5	29	1519.5	0.811705	0.83871	0.848485	1136.67	0.832966
Mutect2-Strelka-Vardict-Varscan2-Seurat-Lancet	6	4	1678.5	413.5	1203.5	0.820707	0.8125	0.865672	1098.5	0.83296
FreeBayes-Mutect2-Strelka-Pindel-Varscan2-Lancet	6	2	18	2123.5	1052	0.913043	0.710744	0.875	1064.5	0.832929
Lofreq-Strelka-Vardict-Pindel-Varscan2-Seurat-Lancet	7	4	1434.5	1389.5	666.5	0.8325	0.767677	0.898551	1163.5	0.832909
FreeBayes-Lofreq-Mutect2-Strelka-Pindel-Scalpel-Lancet	7	3	136	2036	1014.5	0.899297	0.719298	0.88	1062.17	0.832865
FreeBayes-Mutect2-Strelka-Pindel-Scalpel-Varscan2-Seurat-Lancet	8	5	2115	313.5	951.5	0.798969	0.817204	0.882353	1126.67	0.832842
Lofreq-Mutect2-Strelka-Scalpel-Varscan2-Lancet	6	4	1449	1389.5	666.5	0.83208	0.767677	0.898551	1168.33	0.832769
Strelka-Pindel-Varscan2-Seurat-Lancet	5	3	2067.5	1389.5	328.5	0.801027	0.767677	0.929577	1261.83	0.83276
Lofreq-Mutect2-Strelka-Vardict-Pindel-Scalpel	6	4	699	1461.5	1203.5	0.867879	0.764706	0.865672	1121.33	0.832752
FreeBayes-Lofreq-Strelka-Vardict-Pindel-Scalpel-Varscan2-Seurat-Lancet	9	5	1607.5	1261.5	666.5	0.824121	0.77551	0.898551	1178.5	0.832727
FreeBayes-Mutect2-Strelka-Vardict-Varscan2-Seurat-Lancet	7	3	200.5	2418.5	414.5	0.895349	0.683761	0.918919	1011.17	0.832676
Strelka-Pindel-Scalpel-Varscan2-Seurat-Lancet	6	4	2324	1030	328.5	0.784876	0.783505	0.929577	1227.5	0.832653
Lofreq-Strelka-Vardict-Pindel-Seurat-Lancet	6	4	1615	494	1203.5	0.823678	0.808511	0.865672	1104.17	0.83262
Lofreq-Strelka-Vardict-Scalpel-Seurat-Lancet	6	4	1463.5	1389.5	666.5	0.831461	0.767677	0.898551	1173.17	0.832563
Lofreq-Mutect2-Vardict-Pindel-Scalpel-Varscan2-Seurat-Lancet	8	5	1255	1318.5	951.5	0.842236	0.772277	0.882353	1175	0.832289
FreeBayes-Lofreq-Mutect2-Strelka-Vardict-Pindel-Varscan2-Lancet	8	4	547	1461.5	1360.5	0.875	0.764706	0.857143	1123	0.832283
FreeBayes-Mutect2-Strelka-Vardict-Varscan2	5	3	1215	587.5	1519.5	0.844172	0.804124	0.848485	1107.33	0.83226
Lofreq-Mutect2-Pindel	3	2	397	1539.5	1417.5	0.883832	0.76	0.852941	1118	0.832258
Mutect2-Vardict-Scalpel-Varscan2-Lancet	5	3	300.5	2308.5	431	0.889417	0.690265	0.916667	1013.33	0.832117
FreeBayes-Mutect2-Strelka-Scalpel-Seurat-Lancet	6	4	1658.5	161	1519.5	0.821745	0.826087	0.848485	1113	0.832105
Mutect2-Strelka-Vardict-Pindel-Seurat	5	3	637	1206	1519.5	0.870929	0.776699	0.848485	1120.83	0.832038
FreeBayes-Lofreq-Mutect2-Pindel-Scalpel-Seurat-Lancet	7	4	947.5	1572.5	951.5	0.856442	0.757282	0.882353	1157.17	0.832025
FreeBayes-Lofreq-Mutect2-Strelka-Scalpel-Varscan2	6	4	1658.5	494	1203.5	0.821745	0.808511	0.865672	1118.67	0.831976
Lofreq-Mutect2-Strelka-Pindel-Lancet	5	2	38	1984.5	1360.5	0.909931	0.728814	0.857143	1127.67	0.831962
Mutect2-Strelka-Pindel-Scalpel-Seurat-Lancet	6	4	1255	930.5	1203.5	0.842236	0.787879	0.865672	1129.67	0.831929
FreeBayes-Lofreq-Mutect2-Strelka-Vardict-Scalpel-Varscan2	7	4	850.5	1639.5	951.5	0.860606	0.752475	0.882353	1147.17	0.831811
Lofreq-Mutect2-Vardict-Pindel-Seurat-Lancet	6	4	1072.5	700	1519.5	0.850801	0.795918	0.848485	1097.33	0.831735
Lofreq-Strelka-Pindel-Varscan2-Seurat	5	3	1978.5	1539.5	328.5	0.805627	0.76	0.929577	1282.17	0.831735
FreeBayes-Lofreq-Mutect2-Strelka-Vardict-Pindel-Scalpel-Varscan2-Lancet	9	4	219	2141	782.5	0.894118	0.709091	0.891892	1047.5	0.8317
FreeBayes-Mutect2-Strelka-Pindel-Varscan2	5	3	1690	161	1519.5	0.820253	0.826087	0.848485	1123.5	0.831608
Lofreq-Strelka-Vardict-Pindel-Scalpel-Varscan2-Seurat	7	4	1421	2071.5	143	0.833333	0.716981	0.944444	1211.83	0.831586
Mutect2-Strelka-Vardict-Pindel-Scalpel-Varscan2-Lancet	7	3	11	2449.5	736.5	0.914352	0.682927	0.897436	1065.67	0.831572
Lofreq-Strelka-Vardict-Pindel-Scalpel-Seurat	6	4	1520	1030	951.5	0.828536	0.783505	0.882353	1167.17	0.831465
Mutect2-Strelka-Vardict-Scalpel	4	3	349.5	1206	1815	0.88677	0.776699	0.830769	1123.5	0.831413
FreeBayes-Lofreq-Mutect2-Strelka-Vardict-Pindel-Scalpel-Lancet	8	5	912	930.5	1519.5	0.857843	0.787879	0.848485	1120.67	0.831402
FreeBayes-Lofreq-Mutect2-Strelka-Vardict-Pindel-Varscan2-Seurat-Lancet	9	5	1363	850	1203.5	0.836862	0.791667	0.865672	1138.83	0.8314
FreeBayes-Lofreq-Strelka-Varscan2-Lancet	5	3	1698.5	850	951.5	0.820126	0.791667	0.882353	1166.67	0.831382
Strelka-Pindel-Scalpel-Varscan2	4	3	2284	850	487	0.788036	0.791667	0.914286	1207	0.83133
Lofreq-Mutect2-Strelka-Vardict-Pindel-Scalpel-Lancet	7	4	443	1774	1114.5	0.881437	0.742857	0.869565	1110.5	0.831286
FreeBayes-Mutect2-Pindel-Varscan2-Seurat-Lancet	6	3	1132	1572.5	796.5	0.847666	0.757282	0.888889	1167	0.831279
FreeBayes-Mutect2-Strelka-Scalpel-Varscan2-Seurat	6	4	2413	313.5	666.5	0.778068	0.817204	0.898551	1131	0.831274
FreeBayes-Lofreq-Mutect2-Strelka-Vardict	5	3	713	700	1815	0.866747	0.795918	0.830769	1076	0.831145
Mutect2-Strelka-Pindel-Scalpel-Varscan2-Seurat	6	3	515	2507.5	143	0.876647	0.672269	0.944444	1055.17	0.83112
FreeBayes-Lofreq-Mutect2-Pindel-Scalpel-Varscan2	6	3	523.5	2185.5	487	0.876351	0.702703	0.914286	1065.33	0.831113
FreeBayes-Lofreq-Strelka-Pindel-Scalpel-Varscan2-Seurat	7	4	2022.5	1539.5	328.5	0.803571	0.76	0.929577	1296.83	0.83105
FreeBayes-Mutect2-Vardict-Varscan2-Seurat-Lancet	6	3	519	1987.5	796.5	0.876485	0.727273	0.888889	1101	0.830882
FreeBayes-Lofreq-Mutect2-Vardict-Scalpel-Lancet	6	4	617	1318.5	1519.5	0.871671	0.772277	0.848485	1151.67	0.830811
FreeBayes-Lofreq-Mutect2-Strelka-Varscan2-Lancet	6	2	93.5	2689	229	0.903079	0.656	0.933333	1003.83	0.830804
FreeBayes-Mutect2-Pindel-Scalpel-Varscan2-Lancet	6	3	575	1821.5	1014.5	0.873646	0.738739	0.88	1137	0.830795
FreeBayes-Lofreq-Mutect2-Scalpel-Varscan2-Seurat-Lancet	7	4	1429.5	1750.5	487	0.832918	0.745098	0.914286	1222.33	0.830767
FreeBayes-Lofreq-Mutect2-Strelka-Lancet	5	3	1027.5	494	1815	0.852941	0.808511	0.830769	1112.17	0.83074
FreeBayes-Lofreq-Mutect2-Strelka-Pindel	5	3	1027.5	494	1815	0.852941	0.808511	0.830769	1112.17	0.83074
FreeBayes-Lofreq-Mutect2-Scalpel-Varscan2-Lancet	6	4	1564.5	1030	951.5	0.826196	0.783505	0.882353	1182	0.830685
Lofreq-Mutect2-Strelka-Pindel-Scalpel-Varscan2	6	4	1564.5	1030	951.5	0.826196	0.783505	0.882353	1182	0.830685
Mutect2-Strelka-Seurat-Lancet	4	3	1751	161	1519.5	0.817259	0.826087	0.848485	1143.83	0.83061
FreeBayes-Mutect2-Strelka-Pindel	4	2	193.5	693.5	2340.5	0.895662	0.796117	0.8	1075.83	0.830593
Mutect2-Vardict-Varscan2	3	2	160	2117	951.5	0.897527	0.711864	0.882353	1076.17	0.830581
FreeBayes-Lofreq-Mutect2-Varscan2-Seurat-Lancet	6	3	1162	1953.5	487	0.846626	0.730769	0.914286	1200.83	0.83056
FreeBayes-Mutect2-Strelka-Pindel-Seurat	5	3	1643.5	29	1815	0.822194	0.83871	0.830769	1162.5	0.830558
Strelka-Pindel-Seurat	3	2	1846	1461.5	487	0.812658	0.764706	0.914286	1264.83	0.83055
Lofreq-Mutect2-Vardict-Pindel-Scalpel-Seurat	6	4	1013	1318.5	1203.5	0.853629	0.772277	0.865672	1178.33	0.830526
FreeBayes-Lofreq-Mutect2-Strelka-Scalpel	5	3	735	1539.5	1203.5	0.86578	0.76	0.865672	1159.33	0.830484
FreeBayes-Lofreq-Mutect2-Pindel-Scalpel	5	3	539.5	1680.5	1203.5	0.875754	0.75	0.865672	1141.17	0.830475
FreeBayes-Lofreq-Mutect2-Strelka-Vardict-Scalpel-Varscan2-Lancet	8	5	1255	1030	1203.5	0.842236	0.783505	0.865672	1162.83	0.830471
FreeBayes-Lofreq-Strelka-Varscan2-Seurat-Lancet	6	3	1476.5	1953.5	328.5	0.830655	0.730769	0.929577	1252.83	0.830334
Mutect2-Scalpel-Varscan2-Lancet	4	3	1397	1572.5	666.5	0.835	0.757282	0.898551	1212	0.830277
FreeBayes-Lofreq-Mutect2-Strelka-Pindel-Seurat-Lancet	7	4	1255	642	1519.5	0.842236	0.8	0.848485	1138.83	0.83024
FreeBayes-Lofreq-Strelka-Pindel-Scalpel-Seurat-Lancet	7	4	1449	1539.5	666.5	0.83208	0.76	0.898551	1218.33	0.83021
Strelka-Pindel-Varscan2-Lancet	4	2	835	1920.5	736.5	0.860976	0.732143	0.897436	1164	0.830185
FreeBayes-Lofreq-Mutect2-Strelka-Scalpel-Seurat-Lancet	7	4	1127.5	1539.5	951.5	0.84796	0.76	0.882353	1206.17	0.830104
Mutect2-Pindel-Scalpel-Varscan2-Seurat-Lancet	6	3	575	2444	229	0.873646	0.683333	0.933333	1082.67	0.830104
Lofreq-Mutect2-Varscan2	3	2	835	1953.5	666.5	0.860976	0.730769	0.898551	1151.67	0.830099
Lofreq-Mutect2-Strelka-Seurat	4	3	1498	104.5	1815	0.829574	0.829787	0.830769	1139.17	0.830043
FreeBayes-Lofreq-Mutect2-Vardict-Scalpel-Seurat-Lancet	7	4	482	1974	951.5	0.878752	0.728972	0.882353	1135.83	0.830025
FreeBayes-Mutect2-Strelka-Vardict-Pindel-Scalpel-Varscan2	7	4	868	1461.5	1203.5	0.859585	0.764706	0.865672	1177.67	0.829987
Lofreq-Strelka-Pindel-Scalpel-Lancet	5	3	1083	1417	1085	0.850123	0.766355	0.873239	1195	0.829906
Lofreq-Strelka-Scalpel-Varscan2	4	3	1945	1639.5	328.5	0.807643	0.752475	0.929577	1304.33	0.829899
Lofreq-Mutect2-Vardict-Pindel-Scalpel-Seurat-Lancet	7	4	511.5	1774	1114.5	0.877108	0.742857	0.869565	1133.33	0.829844
FreeBayes-Lofreq-Mutect2-Strelka-Vardict-Pindel-Seurat	7	4	1170	413.5	1815	0.846248	0.8125	0.830769	1132.83	0.829839
Lofreq-Mutect2-Strelka-Vardict-Scalpel-Seurat	6	4	1055.5	1318.5	1203.5	0.851534	0.772277	0.865672	1192.5	0.829828
FreeBayes-Lofreq-Mutect2-Strelka-Vardict-Varscan2	6	3	633	1859.5	951.5	0.871122	0.735849	0.882353	1148	0.829775
Strelka-Pindel-Varscan2	3	2	2101	1261.5	487	0.799486	0.77551	0.914286	1283.17	0.829761
FreeBayes-Mutect2-Strelka-Vardict-Pindel-Scalpel-Seurat	7	4	769.5	1206	1519.5	0.864078	0.776699	0.848485	1165	0.829754
FreeBayes-Lofreq-Mutect2-Strelka-Seurat	5	3	1369	587.5	1519.5	0.836634	0.804124	0.848485	1158.67	0.829747
FreeBayes-Lofreq-Mutect2-Strelka-Pindel-Scalpel-Varscan2-Lancet	8	5	1622.5	642	1203.5	0.823232	0.8	0.865672	1156	0.829635
FreeBayes-Lofreq-Mutect2-Strelka-Pindel-Varscan2-Seurat	7	4	1793	494	1203.5	0.814721	0.808511	0.865672	1163.5	0.829634
Lofreq-Mutect2-Scalpel-Seurat-Lancet	5	3	682.5	2308.5	328.5	0.868833	0.690265	0.929577	1106.5	0.829559
Lofreq-Mutect2-Strelka-Vardict-Scalpel-Varscan2	6	4	1180	1539.5	951.5	0.845869	0.76	0.882353	1223.67	0.829407
Lofreq-Mutect2-Strelka-Pindel-Scalpel-Seurat	6	4	1481	850	1203.5	0.830615	0.791667	0.865672	1178.17	0.829318
Mutect2-Strelka-Vardict	3	2	42.5	1703	1815	0.908881	0.747826	0.830769	1186.83	0.829159
Strelka-Vardict-Pindel-Scalpel-Seurat-Lancet	6	4	1336.5	1158.5	1114.5	0.837905	0.78	0.869565	1203.17	0.829157
FreeBayes-Lofreq-Mutect2-Strelka-Vardict-Pindel-Varscan2	7	4	1143.5	850	1519.5	0.847291	0.791667	0.848485	1171	0.829147
FreeBayes-Lofreq-Mutect2-Strelka-Vardict-Pindel-Scalpel-Varscan2-Seurat	9	5	1351	1389.5	951.5	0.837267	0.767677	0.882353	1230.67	0.829099
Lofreq-Strelka-Vardict-Pindel-Scalpel-Seurat-Lancet	7	4	896.5	1774	863.5	0.858537	0.742857	0.885714	1178	0.829036
Mutect2-Scalpel-Lancet	3	2	279	2161.5	796.5	0.891253	0.706897	0.888889	1079	0.829013
FreeBayes-Lofreq-Strelka-Pindel-Scalpel-Varscan2	6	3	1316.5	2176	143	0.838868	0.703704	0.944444	1211.83	0.829006
Lofreq-Strelka-Vardict-Pindel-Scalpel-Seurat-Lancet	7	5	1838	494	1203.5	0.812739	0.808511	0.865672	1178.5	0.828974
Lofreq-Mutect2-Strelka-Vardict-Pindel-Varscan2-Seurat-Lancet	8	5	1498	850	1203.5	0.829574	0.791667	0.865672	1183.83	0.828971
Lofreq-Strelka-Pindel-Scalpel-Varscan2-Lancet	6	4	1838	1261.5	666.5	0.812739	0.77551	0.898551	1255.33	0.828933
Mutect2-Strelka-Vardict-Varscan2-Seurat	5	3	1234	1974	487	0.843403	0.728972	0.914286	1231.67	0.828887
Strelka-Vardict-Pindel-Varscan2-Seurat	5	3	1809.5	1774	328.5	0.814159	0.742857	0.929577	1304	0.828865
Lofreq-Strelka-Vardict-Pindel-Scalpel-Varscan2-Seurat-Lancet	8	4	762.5	2308.5	271	0.864407	0.690265	0.931507	1114	0.828726
Lofreq-Mutect2-Strelka-Vardict-Varscan2-Seurat	6	4	1434.5	930.5	1203.5	0.8325	0.787879	0.865672	1189.5	0.828683
Lofreq-Mutect2-Strelka-Vardict-Pindel-Scalpel-Varscan2-Seurat	8	5	1526.5	1261.5	951.5	0.828105	0.77551	0.882353	1246.5	0.828656
FreeBayes-Lofreq-Strelka-Pindel-Scalpel-Lancet	6	4	1690	642	1203.5	0.820253	0.8	0.865672	1178.5	0.828642
Mutect2-Strelka-Vardict-Pindel-Seurat-Lancet	6	3	229.5	1987.5	1276	0.893617	0.727273	0.864865	1164.33	0.828585
FreeBayes-Lofreq-Mutect2-Strelka-Scalpel-Seurat-Lancet	7	3	353	2839.5	31	0.886574	0.64	0.958904	1074.5	0.828493
Mutect2-Strelka-Vardict-Scalpel-Seurat	5	4	1778	2	2138.5	0.815756	0.857143	0.8125	1306.17	0.828466
Lofreq-Mutect2-Vardict-Pindel-Seurat	5	3	499	1623	1417.5	0.877698	0.754717	0.852941	1179.83	0.828452
FreeBayes-Lofreq-Strelka-Pindel-Varscan2-Seurat-Lancet	7	4	2031	642	951.5	0.802564	0.8	0.882353	1208.17	0.828306
FreeBayes-Lofreq-Mutect2-Strelka-Vardict-Pindel-Scalpel-Varscan2-Seurat-Lancet	10	4	170.5	2583.5	389	0.897196	0.666667	0.921053	1047.67	0.828305
FreeBayes-Lofreq-Mutect2-Pindel-Varscan2-Seurat-Lancet	7	3	621	2141	611.5	0.871549	0.709091	0.90411	1124.5	0.82825
FreeBayes-Lofreq-Strelka-Vardict-Scalpel-Varscan2-Seurat-Lancet	8	5	1880.5	850	951.5	0.810673	0.791667	0.882353	1227.33	0.828231
FreeBayes-Mutect2-Strelka-Vardict-Seurat-Lancet	6	3	232.5	1909.5	1360.5	0.893567	0.733945	0.857143	1167.5	0.828218
Mutect2-Strelka-Vardict-Pindel-Scalpel-Varscan2	6	4	1163	1318.5	1203.5	0.846535	0.772277	0.865672	1228.33	0.828161
Mutect2-Strelka-Scalpel-Varscan2-Lancet	5	4	2324	313.5	951.5	0.784876	0.817204	0.882353	1196.33	0.828144
Mutect2-Scalpel-Varscan2-Seurat-Lancet	5	3	963	2375.5	143	0.855746	0.684211	0.944444	1160.5	0.828134
Lofreq-Mutect2-Strelka-Lancet	4	3	1200	494	1815	0.845105	0.808511	0.830769	1169.67	0.828128
FreeBayes-Lofreq-Mutect2-Strelka-Vardict-Varscan2-Seurat	7	4	1331.5	1158.5	1203.5	0.838072	0.78	0.865672	1231.17	0.827914
FreeBayes-Lofreq-Strelka-Scalpel-Varscan2-Lancet	6	4	1902.5	850	951.5	0.809706	0.791667	0.882353	1234.67	0.827909
Lofreq-Mutect2-Strelka-Varscan2	4	3	1554	494	1519.5	0.826633	0.808511	0.848485	1189.17	0.827876
Lofreq-Strelka-Pindel-Scalpel	4	3	1740.5	1030	951.5	0.817722	0.783505	0.882353	1240.67	0.82786
FreeBayes-Lofreq-Strelka-Vardict-Pindel-Scalpel-Seurat-Lancet	8	5	1564.5	850	1203.5	0.826196	0.791667	0.865672	1206	0.827845
FreeBayes-Mutect2-Strelka-Vardict-Scalpel-Seurat	6	4	1463.5	252	1815	0.831461	0.821053	0.830769	1176.83	0.827761
Lofreq-Mutect2-Strelka-Vardict-Seurat-Lancet	6	4	1122	587.5	1815	0.848335	0.804124	0.830769	1174.83	0.827743
FreeBayes-Lofreq-Strelka-Scalpel-Lancet	5	3	1301	1750.5	666.5	0.839506	0.745098	0.898551	1239.33	0.827718
Strelka-Vardict-Varscan2-Seurat-Lancet	5	3	1600	1974	328.5	0.824561	0.728972	0.929577	1300.83	0.827704
Lofreq-Strelka-Vardict-Scalpel-Varscan2-Seurat	6	4	1783.5	1836	328.5	0.815657	0.737864	0.929577	1316	0.827699
Lofreq-Mutect2-Strelka-Scalpel-Seurat-Lancet	6	4	1413.5	1030	1203.5	0.833542	0.783505	0.865672	1215.67	0.827573
FreeBayes-Mutect2-Vardict-Pindel-Scalpel-Varscan2-Seurat-Lancet	8	4	547	2094.5	782.5	0.875	0.715596	0.891892	1141.33	0.827496
FreeBayes-Lofreq-Mutect2-Strelka-Vardict-Scalpel-Seurat-Lancet	8	5	1255	850	1519.5	0.842236	0.791667	0.848485	1208.17	0.827463
FreeBayes-Lofreq-Mutect2-Strelka-Vardict-Scalpel	6	4	859.5	850	1815	0.859927	0.791667	0.830769	1174.83	0.827454
FreeBayes-Lofreq-Strelka-Vardict-Scalpel-Lancet	6	4	1429.5	1030	1203.5	0.832918	0.783505	0.865672	1221	0.827365
FreeBayes-Lofreq-Mutect2-Strelka-Vardict-Pindel-Scalpel-Varscan2-Seurat-Lancet	10	6	1589.5	850	1203.5	0.824716	0.791667	0.865672	1214.33	0.827352
Lofreq-Strelka-Vardict-Scalpel-Varscan2-Seurat-Lancet	7	5	2101	642	951.5	0.799486	0.8	0.882353	1231.5	0.82728
FreeBayes-Lofreq-Strelka-Vardict-Scalpel-Varscan2-Lancet	7	4	1331.5	1750.5	666.5	0.838072	0.745098	0.898551	1249.5	0.82724
FreeBayes-Lofreq-Strelka-Pindel-Varscan2-Lancet	6	3	1289	1389.5	1085	0.840544	0.767677	0.873239	1254.5	0.827153
FreeBayes-Mutect2-Strelka-Vardict-Varscan2-Seurat	6	3	1058	2094.5	487	0.85127	0.715596	0.914286	1213.17	0.827051
FreeBayes-Mutect2-Strelka-Vardict-Pindel-Varscan2-Seurat	7	4	1698.5	413.5	1519.5	0.820126	0.8125	0.848485	1210.5	0.827037
Mutect2-Strelka-Vardict-Scalpel-Varscan2-Seurat-Lancet	7	5	1966	494	1203.5	0.806658	0.808511	0.865672	1221.17	0.826947
Lofreq-Mutect2-Pindel-Scalpel	4	3	978.5	1539.5	1203.5	0.855037	0.76	0.865672	1240.5	0.826903
FreeBayes-Mutect2-Strelka-Vardict-Scalpel-Varscan2	6	4	1615	494	1519.5	0.823678	0.808511	0.848485	1209.5	0.826891
Mutect2-Pindel-Varscan2-Lancet	4	2	357.5	1992	1127.5	0.886499	0.725664	0.868421	1159	0.826861
FreeBayes-Mutect2-Strelka-Pindel-Scalpel-Seurat	6	3	519	2317	487	0.876485	0.689655	0.914286	1107.67	0.826808
Lofreq-Mutect2-Strelka-Scalpel	4	3	1122	1030	1519.5	0.848335	0.783505	0.848485	1223.83	0.826775
Mutect2-Strelka-Pindel-Varscan2-Seurat-Lancet	6	4	2136.5	313.5	1203.5	0.797419	0.817204	0.865672	1217.83	0.826765
FreeBayes-Lofreq-Mutect2-Pindel-Scalpel-Lancet	6	3	264.5	1821.5	1437.5	0.892052	0.738739	0.849315	1174.5	0.826702
FreeBayes-Lofreq-Mutect2-Strelka-Scalpel-Lancet	6	4	1284	494	1815	0.840796	0.808511	0.830769	1197.67	0.826692
FreeBayes-Lofreq-Mutect2-Pindel-Scalpel-Lancet	6	4	1226.5	930.5	1519.5	0.843672	0.787879	0.848485	1225.5	0.826679
Mutect2-Strelka-Vardict-Varscan2	4	3	1526.5	252	1815	0.828105	0.821053	0.830769	1197.83	0.826642
FreeBayes-Lofreq-Strelka-Vardict-Scalpel-Varscan2-Seurat-Lancet	8	4	1209	2299.5	143	0.844553	0.690909	0.944444	1217.17	0.826636
FreeBayes-Mutect2-Pindel-Scalpel-Varscan2	5	3	1296	1572.5	951.5	0.840149	0.757282	0.882353	1273.33	0.826594
Lofreq-Mutect2-Vardict-Pindel-Scalpel-Seurat-Lancet	7	5	1397	700	1519.5	0.835	0.795918	0.848485	1205.5	0.826468
Strelka-Pindel-Scalpel	3	2	868	2232.5	414.5	0.859585	0.700855	0.918919	1171.67	0.826453
Strelka-Vardict-Pindel-Varscan2-Seurat-Lancet	6	4	2148.5	313.5	1203.5	0.796392	0.817204	0.865672	1221.83	0.826423
FreeBayes-Lofreq-Mutect2-Strelka-Vardict-Varscan2-Seurat-Lancet	8	5	1643.5	494	1519.5	0.822194	0.808511	0.848485	1219	0.826397
FreeBayes-Lofreq-Strelka-Vardict-Pindel-Scalpel-Varscan2-Lancet	8	5	1658.5	850	1203.5	0.821745	0.791667	0.865672	1237.33	0.826361
Lofreq-Mutect2-Strelka-Varscan2-Seurat-Lancet	6	4	1822.5	642	1203.5	0.813215	0.8	0.865672	1222.67	0.826295
FreeBayes-Mutect2-Strelka-Pindel-Scalpel-Seurat-Lancet	7	3	258	2474.5	567.5	0.892272	0.677419	0.909091	1100	0.826261
FreeBayes-Lofreq-Mutect2-Strelka-Vardict-Seurat	6	4	1539	29	2138.5	0.8275	0.83871	0.8125	1235.5	0.826237
Lofreq-Mutect2-Scalpel-Varscan2	4	3	1534.5	1639.5	666.5	0.827673	0.752475	0.898551	1280.17	0.826233
FreeBayes-Mutect2-Strelka-Vardict-Pindel-Varscan2-Lancet	7	3	114	2031	1360.5	0.900817	0.720721	0.857143	1168.5	0.826227
FreeBayes-Lofreq-Strelka-Vardict-Varscan2-Seurat-Lancet	7	4	1681	1261.5	951.5	0.820577	0.77551	0.882353	1298	0.826147
FreeBayes-Lofreq-Strelka-Pindel-Scalpel-Varscan2-Lancet	7	3	688	2232.5	567.5	0.868421	0.700855	0.909091	1162.67	0.826122
FreeBayes-Lofreq-Strelka-Pindel-Scalpel-Varscan2-Seurat-Lancet	8	5	2165	642	951.5	0.795866	0.8	0.882353	1252.83	0.826073
Lofreq-Mutect2-Strelka-Pindel-Varscan2-Lancet	6	2	10	2478	830.5	0.914943	0.677165	0.886076	1106.17	0.826061
Lofreq-Strelka-Pindel	3	2	1279	1389.5	1114.5	0.840937	0.767677	0.869565	1261	0.82606
Lofreq-Strelka-Vardict-Scalpel-Varscan2-Lancet	6	4	1548	1639.5	666.5	0.827068	0.752475	0.898551	1284.67	0.826031
FreeBayes-Lofreq-Mutect2-Strelka-Vardict-Varscan2	6	4	1491	313.5	1815	0.83	0.817204	0.830769	1206.5	0.825991
Lofreq-Mutect2-Strelka-Vardict-Scalpel-Varscan2	6	3	84.5	3004.5	31	0.9036	0.615385	0.958904	1040	0.825963
FreeBayes-Lofreq-Mutect2-Vardict-Pindel-Scalpel-Seurat-Lancet	8	5	1096	1158.5	1519.5	0.849383	0.78	0.848485	1258	0.825956
FreeBayes-Lofreq-Strelka-Pindel-Varscan2	5	3	2022.5	494	1203.5	0.803571	0.808511	0.865672	1240	0.825918
FreeBayes-Lofreq-Mutect2-Vardict-Lancet	5	3	300.5	1461.5	1969.5	0.889417	0.764706	0.823529	1243.83	0.825884
FreeBayes-Lofreq-Mutect2-Strelka-Pindel-Scalpel-Seurat-Lancet	8	5	1506.5	642	1519.5	0.829146	0.8	0.848485	1222.67	0.825877
FreeBayes-Lofreq-Strelka-Pindel-Scalpel	5	3	1401	1539.5	951.5	0.834783	0.76	0.882353	1297.33	0.825712
FreeBayes-Lofreq-Mutect2-Strelka-Varscan2-Lancet	6	4	1690	161	1815	0.820253	0.826087	0.830769	1222	0.825703
FreeBayes-Lofreq-Mutect2-Strelka-Pindel-Scalpel-Seurat	7	4	1226.5	1389.5	1203.5	0.843672	0.767677	0.865672	1273.17	0.825674
Lofreq-Mutect2-Strelka-Scalpel-Seurat	5	3	870	2185.5	487	0.859564	0.702703	0.914286	1180.83	0.825518
Mutect2-Strelka-Vardict-Pindel-Scalpel-Varscan2-Seurat	7	5	2214	47	1519.5	0.792746	0.835165	0.848485	1260.17	0.825465
FreeBayes-Lofreq-Strelka-Scalpel-Varscan2	5	3	1630	2006.5	328.5	0.822943	0.72381	0.929577	1321.67	0.825443
FreeBayes-Lofreq-Mutect2-Pindel-Seurat-Lancet	6	3	678	1680.5	1360.5	0.868932	0.75	0.857143	1239.67	0.825358
Lofreq-Strelka-Vardict-Varscan2-Seurat-Lancet	6	4	1891	1030	951.5	0.810191	0.783505	0.882353	1290.83	0.82535
Lofreq-Mutect2-Strelka-Vardict-Pindel-Seurat	6	3	328	2194.5	863.5	0.887839	0.701754	0.885714	1128.67	0.825103
FreeBayes-Lofreq-Mutect2-Vardict-Pindel-Scalpel-Varscan2	7	4	868	1680.5	1203.5	0.859585	0.75	0.865672	1250.67	0.825086
Lofreq-Mutect2-Strelka-Pindel-Varscan2-Seurat	6	4	2067.5	494	1203.5	0.801027	0.808511	0.865672	1255	0.82507
Lofreq-Strelka-Lancet	3	2	1293.5	1639.5	951.5	0.840295	0.752475	0.882353	1294.83	0.825041
Lofreq-Mutect2-Strelka-Vardict-Pindel-Lancet	6	4	947.5	930.5	1815	0.856442	0.787879	0.830769	1231	0.82503
Lofreq-Strelka-Vardict-Pindel-Varscan2-Lancet	6	4	1740.5	850	1203.5	0.817722	0.791667	0.865672	1264.67	0.82502
FreeBayes-Mutect2-Strelka-Vardict-Scalpel-Varscan2-Lancet	7	3	148.5	2693.5	389	0.898053	0.655738	0.921053	1077	0.824948
FreeBayes-Lofreq-Mutect2-Strelka-Pindel-Scalpel-Varscan2-Seurat	8	5	2078.5	494	1203.5	0.800515	0.808511	0.865672	1258.67	0.824899
Lofreq-Mutect2-Strelka-Vardict-Varscan2-Lancet	6	4	1247.5	1030	1519.5	0.842627	0.783505	0.848485	1265.67	0.824872
Lofreq-Mutect2-Strelka-Vardict-Pindel-Scalpel-Varscan2-Seurat-Lancet	9	6	1751	850	1203.5	0.817259	0.791667	0.865672	1268.17	0.824866
FreeBayes-Strelka-Pindel-Scalpel-Varscan2-Seurat	6	4	2610.5	642	487	0.760265	0.8	0.914286	1246.5	0.82485
FreeBayes-Lofreq-Mutect2-Strelka-Vardict-Pindel-Scalpel-Lancet	8	4	229.5	1859.5	1615.5	0.893617	0.735849	0.84507	1234.83	0.824846
Lofreq-Mutect2-Strelka-Vardict-Pindel-Varscan2-Lancet	7	3	73	2194.5	1127.5	0.904206	0.701754	0.868421	1131.67	0.824794
FreeBayes-Lofreq-Strelka-Vardict-Pindel-Scalpel-Varscan2-Seurat	8	4	1316.5	2299.5	143	0.838868	0.690909	0.944444	1253	0.824741
Strelka-Pindel-Scalpel-Varscan2-Seurat-Lancet	6	3	922	2444	229	0.857491	0.683333	0.933333	1198.33	0.824719
Lofreq-Strelka-Scalpel-Lancet	4	3	1607.5	1389.5	951.5	0.824121	0.767677	0.882353	1316.17	0.824717
Lofreq-Mutect2-Strelka-Vardict-Pindel-Varscan2	6	4	1406	850	1519.5	0.833958	0.791667	0.848485	1258.5	0.824703
Lofreq-Mutect2-Vardict-Pindel-Scalpel-Varscan2-Seurat	7	4	859.5	2094.5	666.5	0.859927	0.715596	0.898551	1206.83	0.824691
Lofreq-Mutect2-Strelka-Vardict-Pindel-Varscan2-Seurat	7	3	266	2706.5	271	0.892019	0.650407	0.931507	1081.17	0.824644
FreeBayes-Mutect2-Strelka-Pindel-Scalpel-Varscan2	6	4	2115	161	1519.5	0.798969	0.826087	0.848485	1265.17	0.824514
Mutect2-Strelka-Vardict-Pindel-Varscan2-Seurat-Lancet	7	3	155	2583.5	567.5	0.897767	0.666667	0.909091	1102	0.824508
Lofreq-Mutect2-Vardict-Lancet	4	3	650.5	1318.5	1815	0.870303	0.772277	0.830769	1261.33	0.82445
Mutect2-Vardict-Scalpel-Seurat-Lancet	5	3	198.5	2663	431	0.895417	0.661157	0.916667	1097.5	0.824414
FreeBayes-Lofreq-Mutect2-Strelka-Pindel	5	2	91	1920.5	1681	0.903226	0.732143	0.837838	1230.83	0.824402
FreeBayes-Lofreq-Mutect2-Pindel-Varscan2-Seurat-Lancet	7	4	1778	850	1203.5	0.815756	0.791667	0.865672	1277.17	0.824365
FreeBayes-Lofreq-Mutect2-Vardict-Pindel-Scalpel-Varscan2-Lancet	8	4	415.5	1974	1329.5	0.882775	0.728972	0.861111	1239.67	0.824286
FreeBayes-Lofreq-Mutect2-Strelka-Vardict-Pindel-Scalpel-Seurat-Lancet	9	4	215	2194.5	1026	0.894366	0.701754	0.876712	1145.17	0.824278
FreeBayes-Lofreq-Mutect2-Strelka-Pindel-Scalpel	6	4	1413.5	494	1815	0.833542	0.808511	0.830769	1240.83	0.824274
Lofreq-Mutect2-Strelka-Vardict-Pindel-Scalpel-Seurat	7	5	1589.5	313.5	1815	0.824716	0.817204	0.830769	1239.33	0.82423
Lofreq-Mutect2-Vardict-Pindel-Scalpel-Varscan2	6	4	1096	1572.5	1203.5	0.849383	0.757282	0.865672	1290.67	0.824112
FreeBayes-Strelka-Vardict-Pindel-Scalpel-Varscan2-Seurat-Lancet	8	4	945	2141	599	0.856448	0.709091	0.906667	1228.33	0.824068
FreeBayes-Lofreq-Mutect2-Vardict-Varscan2-Seurat-Lancet	7	4	1321.5	1389.5	1203.5	0.83871	0.767677	0.865672	1304.83	0.824019
Mutect2-Strelka-Vardict-Lancet	4	3	650.5	528	2521.5	0.870303	0.808081	0.793651	1233.33	0.824012
FreeBayes-Lofreq-Strelka-Pindel-Varscan2-Seurat	6	3	1864.5	1953.5	328.5	0.811558	0.730769	0.929577	1382.17	0.823968
FreeBayes-Lofreq-Mutect2-Strelka-Vardict-Scalpel-Varscan2-Seurat	8	5	1632	1030	1203.5	0.822642	0.783505	0.865672	1288.5	0.823939
FreeBayes-Lofreq-Mutect2-Strelka-Vardict-Pindel-Lancet	7	4	699	1158.5	1969.5	0.867879	0.78	0.823529	1275.67	0.823803
FreeBayes-Mutect2-Strelka-Vardict-Scalpel	5	3	428.5	1800	1519.5	0.882147	0.740741	0.848485	1249.33	0.823791
Lofreq-Mutect2-Strelka-Vardict	4	3	992.5	587.5	2138.5	0.854701	0.804124	0.8125	1239.5	0.823775
Lofreq-Strelka-Vardict-Varscan2-Lancet	5	3	1263	1953.5	666.5	0.841975	0.730769	0.898551	1294.33	0.823765
Strelka-Vardict-Scalpel-Varscan2	4	3	2022.5	1836	328.5	0.803571	0.737864	0.929577	1395.67	0.823671
Lofreq-Strelka-Pindel-Seurat	4	3	2148.5	161	1519.5	0.796392	0.826087	0.848485	1276.33	0.823655
Lofreq-Strelka-Pindel-Varscan2-Seurat-Lancet	6	4	2276.5	642	951.5	0.788586	0.8	0.882353	1290	0.823646
FreeBayes-Mutect2-Strelka-Scalpel-Seurat	5	3	1376	1859.5	666.5	0.836408	0.735849	0.898551	1300.67	0.823603
Lofreq-Mutect2-Vardict-Varscan2-Seurat-Lancet	6	4	1498	1261.5	1203.5	0.829574	0.77551	0.865672	1321	0.823585
FreeBayes-Mutect2-Strelka-Vardict-Scalpel-Lancet	6	3	205.5	2418.5	782.5	0.89504	0.683761	0.891892	1135.5	0.823564
Lofreq-Mutect2-Strelka-Vardict-Scalpel-Varscan2-Seurat	7	5	1822.5	850	1203.5	0.813215	0.791667	0.865672	1292	0.823518
FreeBayes-Lofreq-Mutect2-Varscan2-Lancet	5	2	130	2583.5	611.5	0.899654	0.666667	0.90411	1108.33	0.823477
Strelka-Vardict-Pindel-Scalpel-Varscan2-Seurat-Lancet	7	5	2403.5	161	1203.5	0.778506	0.826087	0.865672	1256	0.823421
Mutect2-Pindel-Scalpel-Varscan2-Seurat	5	3	1266	2375.5	143	0.841584	0.684211	0.944444	1261.5	0.823413
Lofreq-Mutect2-Strelka-Pindel-Varscan2-Lancet	6	4	1658.5	642	1519.5	0.821745	0.8	0.848485	1273.33	0.82341
Mutect2-Pindel-Scalpel	3	2	531	2031	1085	0.876053	0.720721	0.873239	1215.67	0.823338
Lofreq-Mutect2-Strelka-Vardict-Seurat	5	4	1712	2	2521.5	0.819216	0.857143	0.793651	1411.83	0.823337	TOP SEQC2
Mutect2-Strelka-Scalpel-Varscan2-Seurat	5	3	1342.5	2185.5	328.5	0.83767	0.702703	0.929577	1285.5	0.823317
Strelka-Scalpel-Seurat-Lancet	4	3	2078.5	1353.5	666.5	0.800515	0.770833	0.898551	1366.17	0.8233
Lofreq-Strelka-Vardict-Pindel-Scalpel-Varscan2-Seurat	7	5	2296	313.5	1203.5	0.787013	0.817204	0.865672	1271	0.823296
FreeBayes-Lofreq-Mutect2-Vardict-Pindel-Varscan2-Seurat-Lancet	8	4	805	1680.5	1360.5	0.862697	0.75	0.857143	1282	0.82328
Lofreq-Mutect2-Varscan2-Lancet	4	3	1690	1030	1203.5	0.820253	0.783505	0.865672	1307.83	0.823143
Lofreq-Strelka-Vardict-Pindel-Scalpel-Varscan2-Lancet	7	4	1000.5	1974	863.5	0.854345	0.728972	0.885714	1279.33	0.82301
Lofreq-Mutect2-Seurat-Lancet	4	2	316	2706.5	328.5	0.888889	0.650407	0.929577	1117	0.822958
FreeBayes-Lofreq-Strelka-Pindel-Scalpel-Varscan2	6	4	2194	494	1203.5	0.794308	0.808511	0.865672	1297.17	0.82283
Lofreq-Strelka-Pindel-Varscan2	4	2	1038	2333	271	0.852259	0.684685	0.931507	1214	0.822817
FreeBayes-Lofreq-Mutect2-Strelka-Vardict-Scalpel-Varscan2-Seurat-Lancet	9	6	1870.5	494	1519.5	0.811224	0.808511	0.848485	1294.67	0.82274
Mutect2-Vardict-Scalpel-Varscan2	4	3	941	1974	951.5	0.856793	0.728972	0.882353	1288.83	0.822706
FreeBayes-Lofreq-Strelka-Pindel-Seurat-Lancet	6	3	1250	1639.5	1085	0.842365	0.752475	0.873239	1324.83	0.822693
FreeBayes-Lofreq-Strelka-Pindel-Lancet	5	3	1385	850	1661.5	0.835821	0.791667	0.84058	1298.83	0.822689
FreeBayes-Strelka-Pindel-Varscan2-Seurat	5	3	2504.5	1030	487	0.770235	0.783505	0.914286	1340.5	0.822675
FreeBayes-Strelka-Scalpel-Varscan2-Seurat-Lancet	6	4	2594	850	487	0.761905	0.791667	0.914286	1310.33	0.822619
FreeBayes-Lofreq-Mutect2-Vardict-Scalpel-Varscan2-Seurat-Lancet	8	5	1554	1261.5	1203.5	0.826633	0.77551	0.865672	1339.67	0.822605
Lofreq-Mutect2-Vardict-Pindel-Varscan2	5	3	612.5	1774	1417.5	0.871981	0.742857	0.852941	1268	0.822593
FreeBayes-Lofreq-Mutect2-Strelka-Pindel-Varscan2-Seurat-Lancet	8	5	2041.5	313.5	1519.5	0.802057	0.817204	0.848485	1291.5	0.822582
Lofreq-Mutect2-Strelka-Scalpel-Varscan2-Seurat-Lancet	7	5	2041.5	642	1203.5	0.802057	0.8	0.865672	1295.67	0.822576
Strelka-Vardict-Pindel-Scalpel-Varscan2	5	3	1051	2375.5	271	0.851897	0.684211	0.931507	1232.5	0.822538
FreeBayes-Lofreq-Strelka-Pindel-Varscan2-Seurat-Lancet	7	3	1204.5	2176	414.5	0.844933	0.703704	0.918919	1265	0.822518
FreeBayes-Strelka-Vardict-Scalpel-Varscan2-Lancet	6	4	1891	850	1203.5	0.810191	0.791667	0.865672	1314.83	0.82251
FreeBayes-Lofreq-Mutect2-Pindel-Scalpel-Varscan2-Lancet	7	3	248.5	2277.5	1014.5	0.892562	0.694915	0.88	1180.17	0.822492
Mutect2-Strelka-Vardict-Scalpel-Seurat-Lancet	6	3	110	2991	76	0.901278	0.620155	0.945946	1059	0.82246
Lofreq-Strelka-Pindel-Lancet	4	3	1722	642	1519.5	0.818758	0.8	0.848485	1294.5	0.822414
FreeBayes-Strelka-Pindel-Varscan2-Seurat-Lancet	6	3	1883.5	1639.5	611.5	0.810606	0.752475	0.90411	1378.17	0.822397
FreeBayes-Mutect2-Strelka-Vardict-Pindel-Scalpel-Varscan2-Seurat	8	5	1891	494	1519.5	0.810191	0.808511	0.848485	1301.5	0.822396
Lofreq-Mutect2-Pindel-Scalpel-Seurat-Lancet	6	3	471.5	2444	611.5	0.879619	0.683333	0.90411	1175.67	0.822354
Lofreq-Strelka-Scalpel-Seurat-Lancet	5	3	1459.5	2299.5	143	0.831683	0.690909	0.944444	1300.67	0.822346
Lofreq-Strelka-Varscan2	3	2	1408.5	2176	328.5	0.833747	0.703704	0.929577	1304.33	0.822343
FreeBayes-Lofreq-Mutect2-Strelka-Pindel-Scalpel-Seurat	7	3	332	2859.5	143	0.887601	0.634921	0.944444	1111.5	0.822322
Strelka-Scalpel-Lancet	3	2	891	2323.5	414.5	0.858881	0.689076	0.918919	1209.67	0.822292
FreeBayes-Lofreq-Mutect2-Scalpel-Varscan2	5	3	1211	2006.5	666.5	0.844444	0.72381	0.898551	1294.67	0.822268
Mutect2-Strelka-Vardict-Seurat	4	3	1429.5	252	2138.5	0.832918	0.821053	0.8125	1273.33	0.822157
Mutect2-Scalpel-Seurat-Lancet	4	3	1284	1539.5	1203.5	0.840796	0.76	0.865672	1342.33	0.822156
Lofreq-Strelka-Vardict-Seurat-Lancet	5	3	1185	2019	666.5	0.845588	0.722222	0.898551	1290.17	0.82212
FreeBayes-Lofreq-Strelka-Vardict-Scalpel-Seurat-Lancet	7	4	1357	1953.5	666.5	0.837037	0.730769	0.898551	1325.67	0.822119
FreeBayes-Lofreq-Mutect2-Strelka-Vardict-Pindel-Scalpel-Varscan2	8	5	1564.5	850	1519.5	0.826196	0.791667	0.848485	1311.33	0.822116
FreeBayes-Lofreq-Mutect2-Vardict-Pindel-Scalpel	6	4	912	1539.5	1519.5	0.857843	0.76	0.848485	1323.67	0.822109
Mutect2-Strelka-Varscan2-Seurat	4	3	2574	252	951.5	0.762914	0.821053	0.882353	1259.17	0.822106
FreeBayes-Lofreq-Mutect2-Varscan2	4	2	649	2259	666.5	0.870392	0.697248	0.898551	1191.5	0.822064
FreeBayes-Lofreq-Strelka-Vardict-Varscan2-Lancet	6	4	1910.5	494	1519.5	0.80916	0.808511	0.848485	1308	0.822052
Lofreq-Pindel-Scalpel-Varscan2-Lancet	5	3	1328	1821.5	796.5	0.838308	0.738739	0.888889	1315.33	0.821979
Lofreq-Mutect2-Strelka-Vardict-Varscan2-Seurat	6	3	664.5	2583.5	328.5	0.869461	0.666667	0.929577	1192.17	0.821902
Lofreq-Mutect2-Pindel-Lancet	4	2	122	1821.5	1931.5	0.900118	0.738739	0.826667	1291.67	0.821841
Lofreq-Mutect2-Strelka-Pindel-Scalpel-Varscan2-Seurat	7	5	2232	494	1203.5	0.79118	0.808511	0.865672	1309.83	0.821788
Lofreq-Strelka-Vardict-Pindel-Varscan2-Seurat	6	4	2101	642	1203.5	0.799486	0.8	0.865672	1315.5	0.821719
Lofreq-Vardict-Pindel-Varscan2-Seurat-Lancet	6	4	2101	642	1203.5	0.799486	0.8	0.865672	1315.5	0.821719
FreeBayes-Mutect2-Strelka-Pindel-Scalpel-Seurat	6	4	1935	161	1815	0.808184	0.826087	0.830769	1303.67	0.82168
FreeBayes-Lofreq-Mutect2-Strelka-Scalpel-Seurat	6	4	1589.5	850	1519.5	0.824716	0.791667	0.848485	1319.67	0.821623
Mutect2-Strelka-Pindel-Scalpel-Lancet	5	2	2	2815.5	736.5	0.920781	0.646617	0.897436	1184.67	0.821611
FreeBayes-Mutect2-Varscan2-Seurat-Lancet	5	3	2462	494	951.5	0.773856	0.808511	0.882353	1302.5	0.821573
Lofreq-Vardict-Pindel-Scalpel-Seurat-Lancet	6	4	1305.5	1318.5	1417.5	0.839352	0.772277	0.852941	1347.17	0.821524
FreeBayes-Lofreq-Mutect2-Vardict-Pindel-Scalpel-Varscan2-Lancet	8	5	1226.5	1318.5	1519.5	0.843672	0.772277	0.848485	1354.83	0.821478
FreeBayes-Mutect2-Vardict-Scalpel-Varscan2-Lancet	6	4	1061	1461.5	1519.5	0.851169	0.764706	0.848485	1347.33	0.821453
FreeBayes-Lofreq-Mutect2-Pindel-Lancet	5	3	846.5	1158.5	1969.5	0.860636	0.78	0.823529	1324.83	0.821388
Lofreq-Strelka-Vardict-Lancet	4	3	1455	1030	1519.5	0.83188	0.783505	0.848485	1334.83	0.82129
FreeBayes-Lofreq-Mutect2-Strelka-Vardict-Scalpel-Seurat	7	4	815.5	1859.5	1203.5	0.862319	0.735849	0.865672	1292.83	0.82128
Lofreq-Pindel-Scalpel-Varscan2-Seurat-Lancet	6	4	2262	1261.5	666.5	0.78961	0.77551	0.898551	1396.67	0.821224
FreeBayes-Strelka-Pindel-Scalpel-Lancet	5	3	1096	1081.5	1724	0.849383	0.780952	0.833333	1300.5	0.821223
Mutect2-Vardict-Pindel-Varscan2-Seurat-Lancet	6	3	438	2194.5	1014.5	0.88172	0.701754	0.88	1215.67	0.821158
Lofreq-Mutect2-Vardict-Scalpel-Varscan2-Seurat-Lancet	7	5	1802	1030	1203.5	0.814249	0.783505	0.865672	1345.17	0.821142
FreeBayes-Mutect2-Pindel-Varscan2-Lancet	5	2	73	2115	1605	0.904206	0.713043	0.846154	1264.33	0.821134
FreeBayes-Lofreq-Strelka-Seurat-Lancet	5	3	1647.5	1261.5	1203.5	0.822055	0.77551	0.865672	1370.83	0.821079
Mutect2-Vardict-Pindel-Scalpel-Varscan2	5	3	553	2185.5	863.5	0.874699	0.702703	0.885714	1200.67	0.821039
Lofreq-Pindel-Scalpel-Lancet	4	3	1406	918.5	1661.5	0.833958	0.788462	0.84058	1328.67	0.821
Lofreq-Mutect2-Vardict-Pindel-Varscan2-Lancet	6	4	1255	1318.5	1519.5	0.842236	0.772277	0.848485	1364.33	0.820999
Mutect2-Pindel-Seurat	3	2	1041	1158.5	1815	0.852217	0.78	0.830769	1338.17	0.820995
Mutect2-Strelka-Pindel-Scalpel-Varscan2-Seurat-Lancet	7	5	2381.5	313.5	1203.5	0.780105	0.817204	0.865672	1299.5	0.820994
FreeBayes-Lofreq-Mutect2-Strelka-Vardict-Pindel-Scalpel-Seurat	8	5	1449	642	1815	0.83208	0.8	0.830769	1302	0.82095
FreeBayes-Lofreq-Strelka-Vardict-Pindel-Scalpel-Varscan2	7	4	1529	1639.5	951.5	0.82793	0.752475	0.882353	1373.33	0.820919
Lofreq-Pindel-Varscan2-Seurat-Lancet	5	3	2007	1539.5	666.5	0.804097	0.76	0.898551	1404.33	0.820883
FreeBayes-Strelka-Vardict-Scalpel-Varscan2-Seurat	6	4	2475	1261.5	487	0.772846	0.77551	0.914286	1407.83	0.820881
FreeBayes-Mutect2-Strelka-Vardict-Scalpel-Lancet	6	4	591	700	2521.5	0.873035	0.795918	0.793651	1270.83	0.820868
Lofreq-Mutect2-Strelka-Scalpel-Lancet	5	4	1622.5	494	1815	0.823232	0.808511	0.830769	1310.5	0.820837
FreeBayes-Lofreq-Strelka-Vardict-Pindel-Varscan2-Seurat-Lancet	8	4	1369	1639.5	1085	0.836634	0.752475	0.873239	1364.5	0.820783
FreeBayes-Mutect2-Strelka-Vardict-Pindel-Scalpel-Varscan2-Lancet	8	5	1226.5	930.5	1815	0.843672	0.787879	0.830769	1324	0.820773
FreeBayes-Strelka-Pindel-Scalpel-Varscan2-Lancet	6	4	2284	494	1203.5	0.788036	0.808511	0.865672	1327.17	0.82074
Lofreq-Mutect2-Vardict-Pindel	4	3	787	1485.5	1696.5	0.863415	0.762887	0.835821	1323	0.820707
Mutect2-Strelka-Pindel-Seurat	4	3	1990	8.5	2138.5	0.805128	0.844444	0.8125	1379	0.820691
FreeBayes-Strelka-Vardict-Pindel-Scalpel-Varscan2-Seurat-Lancet	8	5	2148.5	642	1203.5	0.796392	0.8	0.865672	1331.33	0.820688
Lofreq-Strelka-Vardict-Pindel-Scalpel-Varscan2	6	4	1704.5	1539.5	951.5	0.819672	0.76	0.882353	1398.5	0.820675
FreeBayes-Lofreq-Mutect2-Strelka-Scalpel-Varscan2-Lancet	7	5	1990	161	1815	0.805128	0.826087	0.830769	1322	0.820661
FreeBayes-Lofreq-Mutect2-Vardict-Pindel-Scalpel-Lancet	7	5	1336.5	1261.5	1519.5	0.837905	0.77551	0.848485	1372.5	0.820633
Mutect2-Pindel-Varscan2	3	2	1226.5	1639.5	1203.5	0.843672	0.752475	0.865672	1356.5	0.820606
Strelka-Scalpel-Varscan2-Seurat-Lancet	5	3	1698.5	2259	143	0.820126	0.697248	0.944444	1366.83	0.820606
Lofreq-Mutect2-Strelka-Seurat-Lancet	5	2	202.5	3073.5	31	0.895282	0.607407	0.958904	1102.33	0.820531
FreeBayes-Strelka-Pindel-Scalpel-Seurat-Lancet	6	4	2165	313.5	1519.5	0.795866	0.817204	0.848485	1332.67	0.820518
FreeBayes-Lofreq-Mutect2-Strelka-Vardict-Pindel-Varscan2-Lancet	8	5	1481	642	1815	0.830615	0.8	0.830769	1312.67	0.820461
FreeBayes-Lofreq-Strelka-Vardict-Scalpel-Varscan2-Seurat	7	4	1669.5	2130	328.5	0.821473	0.71028	0.929577	1376	0.820444
FreeBayes-Lofreq-Mutect2-Pindel-Scalpel-Varscan2-Seurat-Lancet	8	5	2015.5	850	1203.5	0.803594	0.791667	0.865672	1356.33	0.820311
Lofreq-Strelka-Vardict-Pindel-Scalpel-Varscan2-Lancet	7	5	2015.5	850	1203.5	0.803594	0.791667	0.865672	1356.33	0.820311
Lofreq-Mutect2-Strelka-Vardict-Pindel-Scalpel-Lancet	7	5	1255	930.5	1815	0.842236	0.787879	0.830769	1333.5	0.820295
Lofreq-Strelka-Pindel-Scalpel-Seurat-Lancet	6	3	899	2444	414.5	0.858525	0.683333	0.918919	1252.5	0.820259
Lofreq-Mutect2-Strelka-Vardict-Pindel-Varscan2-Seurat	7	5	2180	47	1815	0.794839	0.835165	0.830769	1347.33	0.820258
Lofreq-Vardict-Pindel-Scalpel-Varscan2-Seurat-Lancet	7	5	2306	494	1203.5	0.786458	0.808511	0.865672	1334.5	0.820214
Lofreq-Strelka-Vardict-Pindel	4	3	1512.5	722	1696.5	0.828964	0.795699	0.835821	1310.33	0.820161
Lofreq-Mutect2-Strelka-Vardict-Pindel-Lancet	6	3	155	1800	2014	0.897767	0.740741	0.821918	1323	0.820142
Lofreq-Scalpel-Varscan2-Lancet	4	3	2067.5	1750.5	487	0.801027	0.745098	0.914286	1435	0.820137
Lofreq-Strelka-Pindel-Scalpel-Seurat	5	3	1466.5	2333	143	0.831266	0.684685	0.944444	1314.17	0.820132
FreeBayes-Lofreq-Mutect2-Strelka-Seurat-Lancet	6	4	1658.5	161	2138.5	0.821745	0.826087	0.8125	1319.33	0.820111
FreeBayes-Lofreq-Mutect2-Vardict-Pindel-Scalpel-Varscan2-Seurat	8	4	628.5	2308.5	666.5	0.871239	0.690265	0.898551	1201.17	0.820019
FreeBayes-Strelka-Varscan2-Seurat-Lancet	5	3	2504.5	1261.5	487	0.770235	0.77551	0.914286	1417.67	0.82001
FreeBayes-Lofreq-Mutect2-Strelka-Pindel-Scalpel-Varscan2-Seurat-Lancet	9	6	2194	313.5	1519.5	0.794308	0.817204	0.848485	1342.33	0.819999
Lofreq-Mutect2-Strelka-Pindel-Seurat-Lancet	6	4	1506.5	642	1815	0.829146	0.8	0.830769	1321.17	0.819972
Lofreq-Varscan2-Lancet	3	2	1668	2006.5	487	0.821608	0.72381	0.914286	1387.17	0.819901
FreeBayes-Mutect2-Pindel-Scalpel-Lancet	5	3	678	1288	2046	0.868932	0.773585	0.816901	1337.33	0.819806
Lofreq-Mutect2-Pindel-Varscan2-Seurat-Lancet	6	4	2041.5	850	1203.5	0.802057	0.791667	0.865672	1365	0.819798
Mutect2-Strelka-Vardict-Pindel-Seurat-Lancet	6	4	1096	340	2521.5	0.849383	0.816327	0.793651	1319.17	0.819787
Lofreq-Strelka-Pindel-Scalpel-Varscan2-Seurat-Lancet	7	5	2427	642	951.5	0.776903	0.8	0.882353	1340.17	0.819752
Lofreq-Mutect2-Strelka-Scalpel-Varscan2	5	4	2041.5	494	1519.5	0.802057	0.808511	0.848485	1351.67	0.819684
Mutect2-Vardict-Pindel-Scalpel-Seurat-Lancet	6	4	1072.5	1318.5	1696.5	0.850801	0.772277	0.835821	1362.5	0.819633
Strelka-Vardict-Pindel-Scalpel-Varscan2-Lancet	6	3	495	2444	736.5	0.87799	0.683333	0.897436	1225.17	0.819587
FreeBayes-Lofreq-Mutect2-Strelka-Pindel-Varscan2	6	2	67	2689	736.5	0.905143	0.656	0.897436	1164.17	0.819526
FreeBayes-Lofreq-Mutect2-Vardict-Varscan2	5	3	922	1639.5	1519.5	0.857491	0.752475	0.848485	1360.33	0.819484
Lofreq-Strelka-Vardict-Varscan2-Seurat-Lancet	6	3	1025	2667.5	143	0.852977	0.661017	0.944444	1278.5	0.819479
Lofreq-Strelka-Vardict-Pindel-Varscan2-Seurat-Lancet	7	5	2341	161	1519.5	0.783854	0.826087	0.848485	1340.5	0.819475
Lofreq-Mutect2-Strelka-Vardict-Scalpel-Varscan2-Lancet	7	5	1564.5	1030	1519.5	0.826196	0.783505	0.848485	1371.33	0.819395
Mutect2-Vardict-Varscan2-Lancet	4	3	978.5	1318.5	1815	0.855037	0.772277	0.830769	1370.67	0.819361
FreeBayes-Lofreq-Mutect2-Vardict-Varscan2-Seurat-Lancet	7	3	244	2663	611.5	0.892774	0.661157	0.90411	1172.83	0.819347
Lofreq-Mutect2-Strelka-Vardict-Scalpel	5	3	146.5	2663	666.5	0.898246	0.661157	0.898551	1158.67	0.819318
FreeBayes-Lofreq-Mutect2-Strelka-Vardict-Scalpel-Varscan2	7	5	1902.5	313.5	1815	0.809706	0.817204	0.830769	1343.67	0.819227
FreeBayes-Lofreq-Strelka-Vardict-Scalpel-Varscan2-Lancet	7	5	2078.5	494	1519.5	0.800515	0.808511	0.848485	1364	0.81917
FreeBayes-Lofreq-Strelka-Vardict-Pindel-Seurat-Lancet	7	4	1421	1030	1661.5	0.833333	0.783505	0.84058	1370.83	0.819139
FreeBayes-Lofreq-Mutect2-Pindel-Varscan2	5	3	1751	850	1519.5	0.817259	0.791667	0.848485	1373.5	0.819137
Lofreq-Mutect2-Strelka-Vardict-Pindel-Scalpel-Varscan2	7	5	1751	850	1519.5	0.817259	0.791667	0.848485	1373.5	0.819137
FreeBayes-Lofreq-Mutect2-Vardict-Seurat-Lancet	6	3	258	2154.5	1360.5	0.892272	0.707965	0.857143	1257.67	0.819126
FreeBayes-Lofreq-Mutect2-Strelka-Pindel-Varscan2	6	4	2078.5	161	1815	0.800515	0.826087	0.830769	1351.5	0.819124
FreeBayes-Lofreq-Scalpel-Varscan2-Lancet	5	3	1575.5	2071.5	487	0.826033	0.716981	0.914286	1378	0.8191
FreeBayes-Lofreq-Strelka-Scalpel-Varscan2-Seurat	6	4	2526	1261.5	487	0.767411	0.77551	0.914286	1424.83	0.819069
Lofreq-Strelka-Vardict-Pindel-Scalpel-Lancet	6	4	1151	1572.5	1417.5	0.846914	0.757282	0.852941	1380.33	0.819045
FreeBayes-Mutect2-Strelka-Vardict-Seurat	5	3	1166.5	1158.5	1815	0.846341	0.78	0.830769	1380	0.819037
FreeBayes-Strelka-Pindel-Varscan2-Lancet	5	2	673	2115	1052	0.869048	0.713043	0.875	1280	0.81903
Mutect2-Strelka-Pindel-Scalpel	4	3	1072.5	1261.5	1815	0.850801	0.77551	0.830769	1383	0.819027
FreeBayes-Lofreq-Mutect2-Strelka-Vardict-Pindel	6	3	302.5	1508.5	2261	0.889412	0.761905	0.805556	1357.33	0.818957
FreeBayes-Lofreq-Strelka-Pindel-Varscan2-Lancet	6	4	2232	313.5	1519.5	0.79118	0.817204	0.848485	1355	0.818956
Strelka-Pindel-Scalpel-Lancet	4	3	1534.5	918.5	1661.5	0.827673	0.788462	0.84058	1371.5	0.818905
Lofreq-Mutect2-Strelka-Pindel-Scalpel-Varscan2-Lancet	7	5	1935	642	1519.5	0.808184	0.8	0.848485	1365.5	0.81889
FreeBayes-Mutect2-Strelka-Vardict-Pindel-Scalpel-Varscan2	7	3	148.5	2663	736.5	0.898053	0.661157	0.897436	1182.67	0.818882
FreeBayes-Mutect2-Pindel-Scalpel-Varscan2-Lancet	6	4	1690	930.5	1519.5	0.820253	0.787879	0.848485	1380	0.818872
FreeBayes-Strelka-Vardict-Scalpel-Varscan2	5	3	1763	2130	328.5	0.816728	0.71028	0.929577	1407.17	0.818862
Strelka-Seurat-Lancet	3	2	1698.5	1836	666.5	0.820126	0.737864	0.898551	1400.33	0.818847
Mutect2-Strelka-Vardict-Pindel-Scalpel-Seurat	6	3	125.5	2971	271	0.9	0.625	0.931507	1122.5	0.818836
Lofreq-Vardict-Scalpel-Seurat-Lancet	5	4	2015.5	952	1203.5	0.803594	0.787234	0.865672	1390.33	0.818833
FreeBayes-Lofreq-Strelka-Vardict-Pindel-Varscan2-Seurat-Lancet	8	5	2101	494	1519.5	0.799486	0.808511	0.848485	1371.5	0.818827
Mutect2-Strelka-Scalpel-Seurat-Lancet	5	4	2194	383.5	1519.5	0.794308	0.813187	0.848485	1365.67	0.81866
FreeBayes-Lofreq-Mutect2-Strelka-Vardict-Varscan2-Seurat-Lancet	8	3	164.5	2971	229	0.897347	0.625	0.933333	1121.5	0.81856
FreeBayes-Lofreq-Strelka-Vardict-Pindel-Varscan2-Lancet	7	4	1463.5	1030	1661.5	0.831461	0.783505	0.84058	1385	0.818515
FreeBayes-Mutect2-Vardict-Varscan2-Lancet	5	3	553	1572.5	1969.5	0.874699	0.757282	0.823529	1365	0.818503
FreeBayes-Lofreq-Strelka-Scalpel-Seurat-Lancet	6	4	1802	1261.5	1203.5	0.814249	0.77551	0.865672	1422.33	0.818477
FreeBayes-Mutect2-Vardict-Scalpel-Varscan2	5	3	775	2141	951.5	0.863962	0.709091	0.882353	1289.17	0.818469
FreeBayes-Strelka-Vardict-Scalpel-Seurat-Lancet	6	4	1787	850	1519.5	0.81519	0.791667	0.848485	1385.5	0.818447
Lofreq-Strelka-Varscan2-Lancet	4	3	2127	850	1203.5	0.797941	0.791667	0.865672	1393.5	0.818426
Lofreq-Strelka-Pindel-Scalpel-Lancet	5	4	1966	642	1519.5	0.806658	0.8	0.848485	1375.83	0.818381
FreeBayes-Lofreq-Mutect2-Vardict-Pindel-Seurat-Lancet	7	4	880.5	1318.5	1969.5	0.859241	0.772277	0.823529	1389.5	0.818349
Mutect2-Vardict-Pindel-Scalpel-Varscan2-Lancet	6	3	167.5	2323.5	1127.5	0.897285	0.689076	0.868421	1206.17	0.81826
Mutect2-Strelka-Vardict-Lancet	4	2	15	2327	1408	0.913892	0.6875	0.853333	1250	0.818242
Lofreq-Strelka-Pindel-Scalpel-Seurat	5	4	2381.5	161	1519.5	0.780105	0.826087	0.848485	1354	0.818226
Strelka-Vardict-Pindel-Scalpel-Varscan2-Lancet	6	4	1534.5	1572.5	1114.5	0.827673	0.757282	0.869565	1407.17	0.818173
Lofreq-Mutect2-Strelka-Vardict-Scalpel-Seurat-Lancet	7	5	1449	850	1815	0.83208	0.791667	0.830769	1371.33	0.818172
FreeBayes-Mutect2-Strelka-Scalpel-Varscan2-Seurat-Lancet	7	3	379.5	2971	143	0.884977	0.625	0.944444	1164.5	0.81814
Lofreq-Strelka-Vardict-Pindel-Scalpel	5	4	1891	722	1519.5	0.810191	0.795699	0.848485	1377.5	0.818125
Mutect2-Strelka-Vardict-Scalpel-Seurat	5	3	299	2706.5	487	0.889671	0.650407	0.914286	1164.17	0.818121
FreeBayes-Lofreq-Strelka-Vardict-Pindel-Scalpel-Varscan2-Seurat	8	5	2143.5	850	1203.5	0.796915	0.791667	0.865672	1399	0.818084
Mutect2-Vardict-Pindel-Varscan2-Seurat	5	3	1143.5	1800	1203.5	0.847291	0.740741	0.865672	1382.33	0.817901
FreeBayes-Lofreq-Mutect2-Strelka-Vardict-Pindel-Varscan2-Seurat	8	5	1978.5	313.5	1815	0.805627	0.817204	0.830769	1369	0.817867
FreeBayes-Lofreq-Strelka-Vardict-Seurat-Lancet	6	4	1809.5	494	1815	0.814159	0.808511	0.830769	1372.83	0.817813
FreeBayes-Lofreq-Pindel-Scalpel-Varscan2-Lancet	6	4	2165	850	1203.5	0.795866	0.791667	0.865672	1406.17	0.817735
Lofreq-Mutect2-Vardict-Scalpel-Varscan2-Seurat	6	4	1429.5	1836	951.5	0.832918	0.737864	0.882353	1405.67	0.817712
Lofreq-Mutect2-Strelka-Scalpel-Seurat	5	4	1990	313.5	1815	0.805128	0.817204	0.830769	1372.83	0.817701
Lofreq-Strelka-Vardict-Scalpel-Seurat	5	4	2001.5	642	1519.5	0.804598	0.8	0.848485	1387.67	0.817694
FreeBayes-Lofreq-Mutect2-Vardict-Pindel-Scalpel-Seurat	7	4	749.5	2019	1203.5	0.865128	0.722222	0.865672	1324	0.817674
FreeBayes-Lofreq-Mutect2-Strelka-Vardict-Scalpel-Seurat	7	5	1802	161	2138.5	0.814249	0.826087	0.8125	1367.17	0.817612
FreeBayes-Lofreq-Strelka-Pindel-Scalpel-Lancet	6	3	758	1821.5	1437.5	0.864734	0.738739	0.849315	1339	0.817596
FreeBayes-Mutect2-Scalpel-Varscan2-Seurat-Lancet	6	4	2594	494	951.5	0.761905	0.808511	0.882353	1346.5	0.817589
FreeBayes-Lofreq-Mutect2-Strelka-Pindel-Lancet	6	2	24	2168.5	1708	0.9124	0.704918	0.835443	1300.17	0.817587
Lofreq-Mutect2-Strelka-Vardict-Scalpel-Lancet	6	3	61	2952	431	0.906141	0.629921	0.916667	1148	0.817576
Lofreq-Mutect2-Strelka-Varscan2-Lancet	5	4	2165	161	1815	0.795866	0.826087	0.830769	1380.33	0.817574
FreeBayes-Lofreq-Vardict-Scalpel-Varscan2-Lancet	6	4	1712	1389.5	1203.5	0.819216	0.767677	0.865672	1435	0.817522
Lofreq-Pindel-Seurat-Lancet	4	3	2232	722	1203.5	0.79118	0.795699	0.865672	1385.83	0.817517
FreeBayes-Mutect2-Strelka-Varscan2-Seurat-Lancet	6	4	2517	47	1519.5	0.768824	0.835165	0.848485	1361.17	0.817491
Lofreq-Mutect2-Vardict-Scalpel-Lancet	5	4	1096	1318.5	1815	0.849383	0.772277	0.830769	1409.83	0.817476
Lofreq-Mutect2-Strelka-Vardict-Pindel-Scalpel-Varscan2-Seurat	8	6	2306	47	1815	0.786458	0.835165	0.830769	1389.33	0.817464
Lofreq-Mutect2-Vardict-Pindel-Scalpel	5	4	1284	1485.5	1519.5	0.840796	0.762887	0.848485	1429.67	0.817389
Lofreq-Mutect2-Pindel-Scalpel-Varscan2-Seurat	6	4	2041.5	1389.5	951.5	0.802057	0.767677	0.882353	1460.83	0.817362
FreeBayes-Lofreq-Mutect2-Strelka-Varscan2-Seurat	6	4	2417	161	1519.5	0.777487	0.826087	0.848485	1365.83	0.817353
Lofreq-Strelka-Scalpel-Varscan2-Seurat	5	4	2892.5	494	487	0.729252	0.808511	0.914286	1291.17	0.817349
Strelka-Pindel-Seurat-Lancet	4	2	800.5	2165.5	884.5	0.86303	0.705882	0.883117	1283.5	0.817343
FreeBayes-Lofreq-Vardict-Pindel-Scalpel-Varscan2-Seurat-Lancet	8	5	2031	1030	1203.5	0.802564	0.783505	0.865672	1421.5	0.817247
FreeBayes-Lofreq-Mutect2-Vardict-Pindel-Scalpel-Varscan2-Seurat-Lancet	9	4	338	2505	782.5	0.887307	0.672414	0.891892	1208.5	0.817204
Lofreq-Vardict-Scalpel-Varscan2-Seurat-Lancet	6	4	1787	1836	666.5	0.81519	0.737864	0.898551	1429.83	0.817202
FreeBayes-Lofreq-Mutect2-Scalpel-Seurat-Lancet	6	3	508	2824.5	328.5	0.877358	0.644628	0.929577	1220.33	0.817188
FreeBayes-Lofreq-Strelka-Vardict-Pindel-Scalpel	6	4	1607.5	1184	1519.5	0.824121	0.778947	0.848485	1437	0.817184
FreeBayes-Mutect2-Strelka-Vardict-Pindel-Varscan2	6	3	464	1623	2046	0.879905	0.754717	0.816901	1377.67	0.817174
Strelka-Pindel-Scalpel-Varscan2-Seurat	5	4	2927	161	666.5	0.726776	0.826087	0.898551	1251.5	0.817138
Mutect2-Vardict-Pindel-Varscan2-Seurat-Lancet	6	4	1589.5	700	1815	0.824716	0.795918	0.830769	1368.17	0.817135
FreeBayes-Lofreq-Strelka-Vardict-Lancet	5	3	1236.5	1389.5	1661.5	0.843137	0.767677	0.84058	1429.17	0.817131
FreeBayes-Lofreq-Strelka-Vardict-Pindel-Scalpel-Varscan2-Seurat-Lancet	9	6	2194	494	1519.5	0.794308	0.808511	0.848485	1402.5	0.817101
FreeBayes-Mutect2-Strelka-Vardict-Lancet	5	3	294	817.5	2907	0.889941	0.792079	0.769231	1339.5	0.817084
FreeBayes-Lofreq-Mutect2-Strelka-Vardict-Seurat-Lancet	7	3	197	2583.5	796.5	0.895592	0.666667	0.888889	1192.33	0.817049
Mutect2-Vardict-Pindel-Scalpel-Varscan2-Seurat	6	4	1526.5	1572.5	1203.5	0.828105	0.757282	0.865672	1434.17	0.81702
Lofreq-Mutect2-Pindel-Varscan2-Seurat	5	3	1768.5	1639.5	951.5	0.816223	0.752475	0.882353	1453.17	0.817017
FreeBayes-Lofreq-Mutect2-Strelka-Vardict-Pindel	6	4	1247.5	722	2138.5	0.842627	0.795699	0.8125	1369.33	0.816942
Lofreq-Mutect2-Vardict-Pindel-Scalpel-Lancet	6	4	754.5	1680.5	1696.5	0.864799	0.75	0.835821	1377.17	0.816873
Lofreq-Mutect2-Vardict-Pindel-Varscan2-Seurat	6	4	1891	850	1519.5	0.810191	0.791667	0.848485	1420.17	0.816781
FreeBayes-Mutect2-Strelka-Vardict-Pindel-Seurat-Lancet	7	3	125.5	2154.5	1649.5	0.9	0.707965	0.842105	1309.83	0.81669
FreeBayes-Mutect2-Strelka-Vardict-Pindel-Scalpel-Lancet	7	4	446.5	1572.5	2223.5	0.881152	0.757282	0.811594	1414.17	0.816676
FreeBayes-Mutect2-Strelka-Vardict-Pindel-Seurat	6	4	1861.5	8.5	2521.5	0.811705	0.844444	0.793651	1463.83	0.8166
Lofreq-Strelka-Vardict-Scalpel-Lancet	5	4	1740.5	1030	1519.5	0.817722	0.783505	0.848485	1430	0.816571
Lofreq-Mutect2-Vardict-Varscan2	4	3	1272.5	1539.5	1519.5	0.841191	0.76	0.848485	1443.83	0.816559
Lofreq-Strelka-Vardict-Pindel-Seurat	5	3	1215	1859.5	1114.5	0.844172	0.735849	0.869565	1396.33	0.816529
Pindel-Scalpel-Varscan2-Seurat-Lancet	5	3	1787	2232.5	229	0.81519	0.700855	0.933333	1416.17	0.816459
FreeBayes-Strelka-Vardict-Scalpel-Varscan2-Lancet	6	3	711	2667.5	389	0.866902	0.661017	0.921053	1255.83	0.816324
Lofreq-Mutect2-Strelka-Vardict-Scalpel-Varscan2-Lancet	7	3	36.5	3134.5	76	0.910138	0.592593	0.945946	1082.33	0.816226
FreeBayes-Lofreq-Mutect2-Vardict-Scalpel-Varscan2	6	4	1434.5	1389.5	1519.5	0.8325	0.767677	0.848485	1447.83	0.816221
Lofreq-Mutect2-Pindel-Varscan2-Lancet	5	2	48	2444	1360.5	0.908033	0.683333	0.857143	1284.17	0.81617
FreeBayes-Lofreq-Strelka-Vardict-Pindel-Scalpel-Lancet	7	5	1838	952	1519.5	0.812739	0.787234	0.848485	1436.5	0.816153
Lofreq-Mutect2-Strelka-Scalpel-Varscan2-Seurat-Lancet	7	3	251.5	3112	31	0.892523	0.597015	0.958904	1131.5	0.816147
FreeBayes-Mutect2-Strelka-Vardict-Pindel-Scalpel-Seurat-Lancet	8	5	1127.5	930.5	2138.5	0.84796	0.787879	0.8125	1398.83	0.816113
FreeBayes-Lofreq-Mutect2-Strelka-Scalpel-Seurat-Lancet	7	5	1902.5	161	2138.5	0.809706	0.826087	0.8125	1400.67	0.816098
Lofreq-Strelka-Vardict-Pindel-Scalpel-Varscan2-Seurat-Lancet	8	6	2465.5	161	1519.5	0.773684	0.826087	0.848485	1382	0.816085
Lofreq-Mutect2-Scalpel-Varscan2-Lancet	5	4	2115	1030	1203.5	0.798969	0.783505	0.865672	1449.5	0.816049
FreeBayes-Lofreq-Scalpel-Lancet	4	3	1793	1389.5	1203.5	0.814721	0.767677	0.865672	1462	0.816023
Mutect2-Vardict-Pindel-Scalpel-Varscan2-Lancet	6	4	1200	1680.5	1417.5	0.845105	0.75	0.852941	1432.67	0.816016
FreeBayes-Lofreq-Mutect2-Strelka-Pindel-Scalpel-Varscan2	7	5	2232	161	1815	0.79118	0.826087	0.830769	1402.67	0.816012
FreeBayes-Lofreq-Mutect2-Strelka-Vardict-Pindel-Scalpel-Varscan2-Lancet	9	6	1751	642	1815	0.817259	0.8	0.830769	1402.67	0.816009
FreeBayes-Mutect2-Vardict-Scalpel-Varscan2-Lancet	6	3	312	2583.5	782.5	0.889148	0.666667	0.891892	1226	0.815902
FreeBayes-Lofreq-Mutect2-Strelka-Vardict-Lancet	6	4	1188	494	2521.5	0.845488	0.808511	0.793651	1401.17	0.815883
FreeBayes-Lofreq-Strelka-Vardict-Scalpel-Seurat-Lancet	7	5	1935	494	1815	0.808184	0.808511	0.830769	1414.67	0.815821
FreeBayes-Mutect2-Pindel-Varscan2	4	2	628.5	1774	1724	0.871239	0.742857	0.833333	1375.5	0.81581
FreeBayes-Mutect2-Vardict-Pindel-Scalpel-Varscan2-Seurat	7	4	1180	1859.5	1203.5	0.845869	0.735849	0.865672	1414.33	0.815797
FreeBayes-Lofreq-Strelka-Pindel-Scalpel-Varscan2-Lancet	7	5	2363.5	313.5	1519.5	0.781699	0.817204	0.848485	1398.83	0.815796
FreeBayes-Mutect2-Strelka-Vardict-Pindel-Scalpel	6	4	880.5	1261.5	2138.5	0.859241	0.77551	0.8125	1426.83	0.81575
FreeBayes-Lofreq-Vardict-Pindel-Scalpel	5	4	2194	567	1519.5	0.794308	0.804348	0.848485	1426.83	0.815714
FreeBayes-Lofreq-Mutect2-Strelka-Vardict-Pindel-Varscan2	7	3	209.5	2106.5	1681	0.89486	0.714286	0.837838	1332.33	0.815661
Lofreq-Mutect2-Vardict-Pindel-Scalpel-Varscan2-Lancet	7	5	1564.5	1318.5	1519.5	0.826196	0.772277	0.848485	1467.5	0.815653
Lofreq-Mutect2-Pindel-Scalpel-Varscan2-Seurat-Lancet	7	5	2262	850	1203.5	0.78961	0.791667	0.865672	1438.5	0.81565
Mutect2-Strelka-Vardict-Scalpel-Varscan2	5	4	2115	313.5	1815	0.798969	0.817204	0.830769	1414.5	0.815648
FreeBayes-Lofreq-Strelka-Vardict-Pindel-Varscan2-Seurat	7	4	1980	1261.5	1203.5	0.805591	0.77551	0.865672	1481.67	0.815591
FreeBayes-Lofreq-Pindel-Scalpel-Varscan2-Seurat-Lancet	7	4	2029	1750.5	666.5	0.803069	0.745098	0.898551	1482	0.815573
FreeBayes-Lofreq-Mutect2-Pindel	4	2	146.5	1774	2261	0.898246	0.742857	0.805556	1393.83	0.815553
Lofreq-Strelka-Vardict-Pindel-Varscan2	5	3	1314.5	1836	1114.5	0.839109	0.737864	0.869565	1421.67	0.815513
Lofreq-Mutect2-Strelka-Pindel-Scalpel-Seurat-Lancet	7	5	1778	642	1815	0.815756	0.8	0.830769	1411.67	0.815508
Lofreq-Mutect2-Strelka-Vardict-Varscan2-Seurat-Lancet	7	5	1951	494	1815	0.807152	0.808511	0.830769	1420	0.815477
Mutect2-Vardict-Pindel-Seurat-Lancet	5	3	511.5	1363.5	2340.5	0.877108	0.769231	0.8	1405.17	0.815446
FreeBayes-Lofreq-Mutect2-Strelka-Vardict-Pindel-Seurat-Lancet	8	5	1413.5	642	2138.5	0.833542	0.8	0.8125	1398	0.815347
Strelka-Vardict-Scalpel-Varscan2-Seurat	5	4	2875.5	642	487	0.731707	0.8	0.914286	1334.83	0.815331
Mutect2-Strelka-Vardict-Pindel	4	3	846.5	850	2521.5	0.860636	0.791667	0.793651	1406	0.815318
Lofreq-Mutect2-Vardict-Pindel-Scalpel-Varscan2-Seurat	7	5	2136.5	642	1519.5	0.797419	0.8	0.848485	1432.67	0.815301
Lofreq-Mutect2-Vardict-Pindel-Varscan2-Seurat	6	3	432.5	2466	863.5	0.882002	0.677966	0.885714	1254	0.815228
Lofreq-Mutect2-Pindel-Lancet	4	3	1305.5	1261.5	1815	0.839352	0.77551	0.830769	1460.67	0.815211
Mutect2-Strelka-Scalpel-Varscan2-Seurat	5	4	2829.5	161	951.5	0.737127	0.826087	0.882353	1314	0.815189
Lofreq-Mutect2-Vardict-Pindel-Varscan2-Lancet	6	3	264.5	2094.5	1681	0.892052	0.715596	0.837838	1346.67	0.815162
FreeBayes-Lofreq-Strelka-Pindel-Seurat-Lancet	6	4	2136.5	313.5	1815	0.797419	0.817204	0.830769	1421.67	0.815131
FreeBayes-Lofreq-Mutect2-Pindel-Scalpel-Varscan2	6	4	1990	850	1519.5	0.805128	0.791667	0.848485	1453.17	0.815093
FreeBayes-Lofreq-Mutect2-Strelka-Pindel-Seurat	6	4	1966	161	2138.5	0.806658	0.826087	0.8125	1421.83	0.815082
FreeBayes-Mutect2-Strelka-Vardict-Pindel-Varscan2-Lancet	7	4	880.5	1158.5	2251.5	0.859241	0.78	0.80597	1430.17	0.81507
Lofreq-Mutect2-Strelka-Pindel-Scalpel-Varscan2-Seurat	7	3	232.5	3134.5	31	0.893567	0.592593	0.958904	1132.67	0.815021
Lofreq-Mutect2-Strelka-Vardict-Seurat	5	3	779.5	2094.5	1203.5	0.863691	0.715596	0.865672	1359.17	0.814986
Strelka-Pindel-Varscan2-Seurat	4	3	2819	494	666.5	0.737838	0.808511	0.898551	1326.5	0.814966
FreeBayes-Lofreq-Mutect2-Vardict-Varscan2-Lancet	6	4	1481	1030	1815	0.830615	0.783505	0.830769	1442	0.814963
Lofreq-Strelka-Vardict-Pindel-Lancet	5	4	1902.5	567	1815	0.809706	0.804348	0.830769	1428.17	0.814941
FreeBayes-Lofreq-Mutect2-Vardict-Pindel-Varscan2-Lancet	7	4	947.5	1461.5	1969.5	0.856442	0.764706	0.823529	1459.5	0.814892
Lofreq-Mutect2-Strelka-Pindel	4	3	1373.5	722	2138.5	0.836454	0.795699	0.8125	1411.33	0.814884
FreeBayes-Lofreq-Strelka-Vardict-Pindel-Scalpel-Seurat	7	4	1466.5	1953.5	951.5	0.831266	0.730769	0.882353	1457.17	0.814796
FreeBayes-Mutect2-Strelka-Pindel-Scalpel-Varscan2-Seurat	7	3	468	2991	143	0.879717	0.620155	0.944444	1200.67	0.814772
Mutect2-Vardict-Varscan2-Lancet	4	2	40.5	2583.5	1127.5	0.909091	0.666667	0.868421	1250.5	0.814726
Mutect2-Strelka-Varscan2-Seurat-Lancet	5	2	260.5	3073.5	143	0.892236	0.607407	0.944444	1159	0.814696
FreeBayes-Lofreq-Mutect2-Strelka-Vardict-Pindel-Scalpel-Varscan2-Seurat	9	6	2165	313.5	1815	0.795866	0.817204	0.830769	1431.17	0.814613
Mutect2-Strelka-Vardict-Pindel-Scalpel-Lancet	6	4	846.5	1461.5	2036	0.860636	0.764706	0.818182	1448	0.814508
FreeBayes-Strelka-Pindel-Varscan2	4	2	1730	1750.5	1014.5	0.818408	0.745098	0.88	1498.33	0.814502
FreeBayes-Lofreq-Strelka-Vardict-Scalpel-Varscan2	6	4	1895	1389.5	1203.5	0.810127	0.767677	0.865672	1496	0.814492
FreeBayes-Lofreq-Mutect2-Vardict-Pindel-Lancet	6	4	1041	1389.5	1969.5	0.852217	0.767677	0.823529	1466.67	0.814474
Lofreq-Vardict-Varscan2-Lancet	4	3	1740.5	1539.5	1203.5	0.817722	0.76	0.865672	1494.5	0.814464
FreeBayes-Mutect2-Scalpel-Varscan2-Seurat-Lancet	6	3	658	2958.5	143	0.869773	0.629032	0.944444	1253.17	0.814417
FreeBayes-Mutect2-Strelka-Vardict-Varscan2-Lancet	6	4	1622.5	161	2521.5	0.823232	0.826087	0.793651	1435	0.814323
Lofreq-Strelka-Seurat-Lancet	4	3	1951	952	1519.5	0.807152	0.787234	0.848485	1474.17	0.81429
FreeBayes-Mutect2-Scalpel-Seurat-Lancet	5	3	772.5	2266	951.5	0.864019	0.696429	0.882353	1330	0.814267
FreeBayes-Strelka-Pindel-Varscan2-Lancet	5	3	2041.5	642	1661.5	0.802057	0.8	0.84058	1448.33	0.814212
FreeBayes-Mutect2-Strelka-Vardict-Pindel-Varscan2-Seurat-Lancet	8	3	118	2693.5	830.5	0.900463	0.655738	0.886076	1214	0.814092
FreeBayes-Lofreq-Mutect2-Strelka-Vardict-Pindel-Varscan2-Lancet	8	3	59	2317	1605	0.906358	0.689655	0.846154	1327	0.814056
FreeBayes-Mutect2-Strelka-Vardict-Pindel-Scalpel-Varscan2-Lancet	8	3	63	2656.5	1052	0.905575	0.661417	0.875	1257.17	0.813997
Lofreq-Vardict-Seurat-Lancet	4	3	1673.5	1616	1203.5	0.821159	0.755102	0.865672	1497.67	0.813977
FreeBayes-Strelka-Vardict-Varscan2-Seurat-Lancet	6	3	1518	2141	611.5	0.828607	0.709091	0.90411	1423.5	0.813936
Lofreq-Mutect2-Vardict-Pindel-Lancet	5	4	1449	1184	1815	0.83208	0.778947	0.830769	1482.67	0.813932
FreeBayes-Mutect2-Strelka-Vardict-Pindel-Scalpel-Lancet	7	3	108	2281	1605	0.901376	0.694215	0.846154	1331.33	0.813915
Lofreq-Mutect2-Strelka-Vardict-Pindel-Scalpel-Varscan2	7	3	29.5	3112	229	0.911188	0.597015	0.933333	1123.5	0.813845
Mutect2-Pindel-Scalpel-Varscan2	4	3	1622.5	1639.5	1203.5	0.823232	0.752475	0.865672	1488.5	0.813793
Lofreq-Strelka-Vardict-Pindel-Varscan2-Seurat	6	3	1112	2667.5	271	0.84878	0.661017	0.931507	1350.17	0.813768
Strelka-Vardict-Varscan2-Lancet	4	3	2067.5	850	1519.5	0.801027	0.791667	0.848485	1479	0.813726
Lofreq-Mutect2-Strelka-Vardict-Scalpel	5	4	1363	850	2138.5	0.836862	0.791667	0.8125	1450.5	0.813676
FreeBayes-Mutect2-Strelka-Scalpel-Varscan2-Seurat-Lancet	7	5	2640	47	1519.5	0.757333	0.835165	0.848485	1402.17	0.813661
Lofreq-Strelka-Pindel-Varscan2	4	3	2341	494	1519.5	0.783854	0.808511	0.848485	1451.5	0.813617
Mutect2-Pindel-Scalpel-Lancet	4	3	1127.5	1363.5	1969.5	0.84796	0.769231	0.823529	1486.83	0.813574
FreeBayes-Strelka-Pindel-Seurat-Lancet	5	3	1920.5	494	1969.5	0.808673	0.808511	0.823529	1461.33	0.813571
FreeBayes-Lofreq-Mutect2-Seurat-Lancet	5	3	1255	1389.5	1815	0.842236	0.767677	0.830769	1486.5	0.813561
FreeBayes-Lofreq-Strelka-Pindel-Seurat	5	3	1923.5	1030	1519.5	0.808619	0.783505	0.848485	1491	0.813536
Pindel-Scalpel-Seurat-Lancet	4	3	1966	1206	1360.5	0.806658	0.776699	0.857143	1510.83	0.8135
FreeBayes-Lofreq-Mutect2-Vardict-Scalpel-Varscan2-Seurat	7	4	1132	2130	951.5	0.847666	0.71028	0.882353	1404.5	0.813433
FreeBayes-Lofreq-Mutect2-Vardict-Pindel-Varscan2-Seurat	7	4	1607.5	1389.5	1519.5	0.824121	0.767677	0.848485	1505.5	0.813427
FreeBayes-Lofreq-Mutect2-Strelka-Vardict-Varscan2-Seurat	7	3	626	2843	328.5	0.871311	0.639344	0.929577	1265.83	0.813411
FreeBayes-Lofreq-Mutect2-Strelka-Scalpel-Varscan2-Seurat	7	5	2549	161	1519.5	0.765563	0.826087	0.848485	1409.83	0.813378
FreeBayes-Lofreq-Vardict-Pindel-Scalpel-Seurat-Lancet	7	5	2165	722	1519.5	0.795866	0.795699	0.848485	1468.83	0.81335
Lofreq-Pindel-Scalpel-Seurat-Lancet	5	4	2403.5	722	1203.5	0.778506	0.795699	0.865672	1443	0.813292
Lofreq-Mutect2-Pindel-Scalpel-Seurat	5	3	800.5	2457.5	666.5	0.86303	0.678261	0.898551	1308.17	0.813281
Mutect2-Strelka-Vardict-Pindel-Varscan2-Lancet	6	4	1305.5	930.5	2138.5	0.839352	0.787879	0.8125	1458.17	0.813244
FreeBayes-Mutect2-Pindel-Scalpel-Seurat-Lancet	6	3	526.5	2444	1014.5	0.87619	0.683333	0.88	1328.33	0.813175
Lofreq-Strelka-Vardict-Varscan2-Seurat	5	3	1459.5	2457.5	328.5	0.831683	0.678261	0.929577	1415.17	0.813174
Mutect2-Strelka-Vardict-Varscan2-Lancet	5	2	5	2975	736.5	0.917808	0.624113	0.897436	1238.83	0.813119
Lofreq-Strelka-Scalpel-Varscan2-Lancet	5	4	2363.5	850	1203.5	0.781699	0.791667	0.865672	1472.33	0.813013
FreeBayes-Lofreq-Strelka-Varscan2-Lancet	5	2	955	2715	229	0.856124	0.649573	0.933333	1299.67	0.81301
FreeBayes-Mutect2-Strelka-Vardict-Pindel-Varscan2-Seurat	7	3	448	2466	1014.5	0.881037	0.677966	0.88	1309.5	0.813001
Mutect2-Strelka-Pindel-Varscan2-Seurat	5	2	342	3073.5	143	0.887078	0.607407	0.944444	1186.17	0.812977
FreeBayes-Mutect2-Pindel-Varscan2-Lancet	5	3	1397	1158.5	1969.5	0.835	0.78	0.823529	1508.33	0.812843
FreeBayes-Strelka-Scalpel-Seurat-Lancet	5	3	1683	2176	487	0.820449	0.703704	0.914286	1448.67	0.812813
Lofreq-Mutect2-Strelka-Vardict-Varscan2	5	4	1920.5	313.5	2138.5	0.808673	0.817204	0.8125	1457.5	0.812793
Lofreq-Mutect2-Vardict-Scalpel-Varscan2	5	4	1802	1261.5	1519.5	0.814249	0.77551	0.848485	1527.67	0.812748
Mutect2-Varscan2-Seurat-Lancet	4	2	583	2991	143	0.873373	0.620155	0.944444	1239	0.812657
FreeBayes-Mutect2-Strelka-Vardict-Pindel-Varscan2-Seurat-Lancet	8	5	1935	313.5	2138.5	0.808184	0.817204	0.8125	1462.33	0.812629
Mutect2-Vardict-Scalpel-Lancet	4	3	466.5	2019	1696.5	0.879808	0.722222	0.835821	1394	0.812617
Lofreq-Vardict-Pindel-Scalpel-Varscan2-Seurat-Lancet	7	4	1239	2141	863.5	0.843016	0.709091	0.885714	1414.5	0.812607
Lofreq-Strelka-Varscan2-Seurat	4	3	2725	1261.5	487	0.747989	0.77551	0.914286	1491.17	0.812595
FreeBayes-Lofreq-Mutect2-Strelka-Vardict-Pindel-Lancet	7	3	84.5	1909.5	2340.5	0.9036	0.733945	0.8	1444.83	0.812515
Lofreq-Mutect2-Scalpel-Varscan2-Seurat-Lancet	6	3	571	3082.5	31	0.87381	0.604651	0.958904	1228.17	0.812455
FreeBayes-Lofreq-Strelka-Vardict-Pindel-Scalpel-Varscan2-Lancet	8	4	850.5	2094.5	1329.5	0.860606	0.715596	0.861111	1424.83	0.812438
FreeBayes-Mutect2-Vardict-Pindel-Varscan2-Seurat-Lancet	7	3	388	2273	1360.5	0.884434	0.695652	0.857143	1340.5	0.81241
Strelka-Vardict-Scalpel-Seurat-Lancet	5	3	737.5	2839.5	271	0.865707	0.64	0.931507	1282.67	0.812405
FreeBayes-Lofreq-Strelka-Vardict-Pindel-Scalpel-Varscan2-Seurat-Lancet	9	4	664.5	2667.5	599	0.869461	0.661017	0.906667	1310.33	0.812382
FreeBayes-Lofreq-Strelka-Vardict-Pindel-Scalpel-Lancet	7	4	896.5	1680.5	1918.5	0.858537	0.75	0.828571	1498.5	0.812369
Lofreq-Mutect2-Strelka-Vardict-Scalpel-Seurat	6	5	2115	8.5	2521.5	0.798969	0.844444	0.793651	1548.33	0.812355
Lofreq-Vardict-Scalpel-Varscan2-Lancet	5	4	2165	1261.5	1203.5	0.795866	0.77551	0.865672	1543.33	0.812349
FreeBayes-Lofreq-Mutect2-Pindel-Varscan2-Seurat	6	3	1474	2006.5	951.5	0.830846	0.72381	0.882353	1477.33	0.812336
Lofreq-Mutect2-Strelka-Scalpel-Varscan2-Lancet	6	5	2381.5	161	1815	0.780105	0.826087	0.830769	1452.5	0.81232
FreeBayes-Mutect2-Strelka-Vardict-Pindel-Seurat-Lancet	7	4	941	817.5	2652	0.856793	0.792079	0.787879	1470.17	0.81225
Lofreq-Mutect2-Vardict-Pindel-Varscan2-Seurat-Lancet	7	5	2136.5	494	1815	0.797419	0.808511	0.830769	1481.83	0.812233
FreeBayes-Strelka-Vardict-Pindel-Scalpel-Seurat-Lancet	7	4	1113.5	1774	1615.5	0.848708	0.742857	0.84507	1501	0.812212
Strelka-Pindel-Seurat-Lancet	4	3	2347	220.5	1815	0.78329	0.822222	0.830769	1460.83	0.812094
Lofreq-Mutect2-Strelka-Pindel-Seurat	5	2	164.5	3073.5	271	0.897347	0.607407	0.931507	1169.67	0.812087
FreeBayes-Mutect2-Strelka-Vardict-Varscan2-Seurat	6	4	2439.5	104.5	1815	0.775457	0.829787	0.830769	1453	0.812004
FreeBayes-Lofreq-Strelka-Pindel-Scalpel-Seurat-Lancet	7	5	2284	313.5	1815	0.788036	0.817204	0.830769	1470.83	0.812003
FreeBayes-Lofreq-Mutect2-Pindel-Varscan2-Lancet	6	4	1990	642	1815	0.805128	0.8	0.830769	1482.33	0.811966
FreeBayes-Lofreq-Mutect2-Strelka-Vardict-Pindel-Scalpel-Seurat-Lancet	9	6	1622.5	642	2138.5	0.823232	0.8	0.8125	1467.67	0.811911
FreeBayes-Mutect2-Pindel-Lancet	4	2	131	1655	2671.5	0.899646	0.752294	0.783784	1485.83	0.811908
Strelka-Vardict-Scalpel-Lancet	4	3	1151	1859.5	1417.5	0.846914	0.735849	0.852941	1476	0.811901
Lofreq-Mutect2-Strelka-Vardict-Lancet	5	4	1413.5	494	2521.5	0.833542	0.808511	0.793651	1476.33	0.811901
FreeBayes-Lofreq-Strelka-Lancet	4	2	1192.5	2071.5	1085	0.845411	0.716981	0.873239	1449.67	0.811877
FreeBayes-Lofreq-Strelka-Varscan2-Seurat	5	3	2434	1750.5	487	0.776197	0.745098	0.914286	1557.17	0.81186
Vardict-Pindel-Scalpel-Varscan2-Seurat-Lancet	6	4	1920.5	1572.5	1114.5	0.808673	0.757282	0.869565	1535.83	0.81184
FreeBayes-Lofreq-Strelka-Vardict-Varscan2-Lancet	6	3	1047	2130	1085	0.851942	0.71028	0.873239	1420.67	0.811821
FreeBayes-Mutect2-Strelka-Vardict-Pindel-Varscan2	6	4	1902.5	383.5	2138.5	0.809706	0.813187	0.8125	1474.83	0.811798
FreeBayes-Lofreq-Mutect2-Strelka-Vardict-Scalpel-Varscan2	7	3	253	3232.5	31	0.892449	0.583942	0.958904	1172.17	0.811765
FreeBayes-Lofreq-Strelka-Vardict-Pindel-Seurat	6	4	2085.5	220.5	2138.5	0.800512	0.822222	0.8125	1481.5	0.811745
FreeBayes-Lofreq-Mutect2-Vardict-Pindel-Varscan2-Seurat-Lancet	8	5	1838	850	1815	0.812739	0.791667	0.830769	1501	0.811725
Lofreq-Mutect2-Strelka-Vardict-Scalpel-Varscan2-Seurat-Lancet	8	6	2165	494	1815	0.795866	0.808511	0.830769	1491.33	0.811715
Strelka-Vardict-Scalpel-Seurat-Lancet	5	4	2232	383.5	1815	0.79118	0.813187	0.830769	1476.83	0.811712
FreeBayes-Mutect2-Strelka-Vardict-Seurat-Lancet	6	4	1643.5	29	2806.5	0.822194	0.83871	0.774194	1493	0.811699
FreeBayes-Lofreq-Strelka-Varscan2	4	2	1318	2583.5	328.5	0.838788	0.666667	0.929577	1410	0.811677
Mutect2-Vardict-Lancet	3	2	68	1786	2641	0.904818	0.741379	0.788732	1498.33	0.811643
FreeBayes-Lofreq-Mutect2-Strelka-Pindel-Scalpel-Seurat-Lancet	8	3	217.5	2868.5	567.5	0.894253	0.631579	0.909091	1217.83	0.811641
Mutect2-Vardict-Pindel-Scalpel-Varscan2-Seurat-Lancet	7	5	1935	700	1815	0.808184	0.795918	0.830769	1483.33	0.811624
FreeBayes-Lofreq-Vardict-Scalpel-Varscan2-Seurat-Lancet	7	4	1575.5	2130	666.5	0.826033	0.71028	0.898551	1457.33	0.811621
FreeBayes-Strelka-Vardict-Pindel-Scalpel-Varscan2-Lancet	7	4	1151	1774	1615.5	0.846914	0.742857	0.84507	1513.5	0.811614
FreeBayes-Mutect2-Strelka-Pindel-Varscan2-Seurat	6	4	2517	47	1815	0.768824	0.835165	0.830769	1459.67	0.811586
FreeBayes-Lofreq-Mutect2-Pindel-Lancet	5	2	36.5	2036	2271.5	0.910138	0.719298	0.805195	1448	0.811544
FreeBayes-Lofreq-Vardict-Scalpel-Seurat-Lancet	6	4	1615	1750.5	1203.5	0.823678	0.745098	0.865672	1523	0.811482
Lofreq-Strelka-Pindel-Varscan2-Lancet	5	2	526.5	2510.5	830.5	0.87619	0.672131	0.886076	1289.17	0.811466
Lofreq-Mutect2-Pindel-Scalpel-Varscan2-Seurat	6	3	639	3082.5	31	0.870813	0.604651	0.958904	1250.83	0.811456
Pindel-Scalpel-Varscan2-Lancet	4	3	2015.5	1288	1360.5	0.803594	0.773585	0.857143	1554.67	0.811441
FreeBayes-Lofreq-Mutect2-Strelka-Pindel-Lancet	6	4	1449	494	2521.5	0.83208	0.808511	0.793651	1488.17	0.811414
FreeBayes-Lofreq-Mutect2-Strelka-Vardict-Scalpel-Lancet	7	5	1449	494	2521.5	0.83208	0.808511	0.793651	1488.17	0.811414
Strelka-Vardict-Pindel-Scalpel-Seurat	5	3	925.5	2820.5	271	0.857488	0.645161	0.931507	1339	0.811385
Lofreq-Mutect2-Pindel-Scalpel-Lancet	5	4	1534.5	1261.5	1815	0.827673	0.77551	0.830769	1537	0.811317
Strelka-Vardict-Pindel-Seurat-Lancet	5	3	1027.5	1707.5	1724	0.852941	0.747664	0.833333	1486.33	0.811313
FreeBayes-Lofreq-Pindel-Scalpel-Seurat-Lancet	6	4	2078.5	1389.5	1203.5	0.800515	0.767677	0.865672	1557.17	0.811288
FreeBayes-Mutect2-Strelka	3	2	1085	104.5	3043	0.849817	0.829787	0.754098	1410.83	0.811234
Lofreq-Strelka-Scalpel-Seurat	4	3	1912.5	2130	487	0.809102	0.71028	0.914286	1509.83	0.811223
Lofreq-Mutect2-Strelka-Pindel-Scalpel-Varscan2-Seurat-Lancet	8	3	121	3098	229	0.900232	0.6	0.933333	1149.33	0.811188
FreeBayes-Strelka-Pindel-Varscan2-Seurat-Lancet	6	4	2623	161	1519.5	0.758988	0.826087	0.848485	1434.5	0.811187
Mutect2-Vardict-Seurat-Lancet	4	3	787	700	2806.5	0.863415	0.795918	0.774194	1431.17	0.811176
Lofreq-Mutect2-Vardict-Seurat	4	3	1113.5	1318.5	2138.5	0.848708	0.772277	0.8125	1523.5	0.811162
Lofreq-Mutect2-Vardict-Varscan2-Seurat	5	3	992.5	2266	951.5	0.854701	0.696429	0.882353	1403.33	0.811161
Lofreq-Strelka-Vardict-Scalpel-Varscan2	5	4	2220	1261.5	1203.5	0.792258	0.77551	0.865672	1561.67	0.811147
Mutect2-Vardict-Pindel-Scalpel	4	3	754.5	1914.5	1696.5	0.864799	0.732673	0.835821	1455.17	0.811098
Mutect2-Strelka-Vardict-Scalpel-Lancet	5	4	1226.5	700	2521.5	0.843672	0.795918	0.793651	1482.67	0.811081
Strelka-Vardict-Seurat-Lancet	4	3	1880.5	850	1815	0.810673	0.791667	0.830769	1515.17	0.811036
FreeBayes-Lofreq-Vardict-Pindel-Scalpel-Lancet	6	5	2381.5	567	1519.5	0.780105	0.804348	0.848485	1489.33	0.810979
FreeBayes-Lofreq-Mutect2-Vardict-Pindel-Scalpel-Lancet	7	4	485.5	1774	2223.5	0.87846	0.742857	0.811594	1494.33	0.81097
FreeBayes-Lofreq-Mutect2-Strelka-Pindel-Scalpel-Seurat	7	5	2194	161	2138.5	0.794308	0.826087	0.8125	1497.83	0.810965
Lofreq-Mutect2-Strelka-Pindel-Varscan2-Seurat-Lancet	7	5	2324	313.5	1815	0.784876	0.817204	0.830769	1484.17	0.81095
FreeBayes-Lofreq-Mutect2-Vardict-Pindel-Scalpel-Varscan2-Seurat	8	5	1920.5	1261.5	1519.5	0.808673	0.77551	0.848485	1567.17	0.81089
FreeBayes-Lofreq-Vardict-Scalpel-Lancet	5	4	1990	1184	1519.5	0.805128	0.778947	0.848485	1564.5	0.810853
Lofreq-Strelka-Vardict-Pindel-Scalpel-Lancet	6	5	2136.5	567	1815	0.797419	0.804348	0.830769	1506.17	0.810845
FreeBayes-Lofreq-Strelka-Pindel-Scalpel-Seurat	6	4	2078.5	1030	1519.5	0.800515	0.783505	0.848485	1542.67	0.810835
FreeBayes-Mutect2-Strelka-Seurat-Lancet	5	2	246	2856	611.5	0.892694	0.635659	0.90411	1237.83	0.810821
FreeBayes-Lofreq-Mutect2-Pindel-Scalpel-Varscan2-Seurat	7	4	1855.5	1836	951.5	0.812183	0.737864	0.882353	1547.67	0.8108
Lofreq-Strelka-Pindel-Scalpel-Varscan2	5	4	2447	494	1519.5	0.775296	0.808511	0.848485	1486.83	0.810764
FreeBayes-Lofreq-Pindel-Varscan2-Lancet	5	3	1935	1030	1661.5	0.808184	0.783505	0.84058	1542.17	0.810756
FreeBayes-Strelka-Vardict-Pindel-Varscan2-Seurat-Lancet	7	4	1943	1030	1661.5	0.808132	0.783505	0.84058	1544.83	0.810739
FreeBayes-Lofreq-Strelka-Varscan2-Seurat-Lancet	6	4	2630	494	1203.5	0.757979	0.808511	0.865672	1442.5	0.81072
Lofreq-Vardict-Pindel-Scalpel-Varscan2-Lancet	6	4	1506.5	1680.5	1417.5	0.829146	0.75	0.852941	1534.83	0.810696
FreeBayes-Lofreq-Mutect2-Vardict-Pindel-Scalpel-Seurat-Lancet	8	4	394.5	2185.5	1615.5	0.88411	0.702703	0.84507	1398.5	0.810628
FreeBayes-Mutect2-Strelka-Pindel-Scalpel-Lancet	6	4	1255	700	2521.5	0.842236	0.795918	0.793651	1492.17	0.810602
FreeBayes-Mutect2-Strelka-Seurat	4	2	1101	2418.5	666.5	0.849348	0.683761	0.898551	1395.33	0.810553
FreeBayes-Lofreq-Mutect2	3	2	815.5	1261.5	2521.5	0.862319	0.77551	0.793651	1532.83	0.810493
FreeBayes-Lofreq-Strelka-Vardict-Varscan2	5	3	1530	1836	1203.5	0.827757	0.737864	0.865672	1523.17	0.810431
Lofreq-Mutect2-Vardict-Pindel-Seurat-Lancet	6	3	208	2106.5	2014	0.894923	0.714286	0.821918	1442.83	0.810376
Lofreq-Mutect2-Strelka-Vardict-Pindel-Seurat-Lancet	7	5	1690	313.5	2521.5	0.820253	0.817204	0.793651	1508.33	0.810369
Mutect2-Strelka-Vardict-Pindel-Lancet	5	3	357.5	1508.5	2685	0.886499	0.761905	0.782609	1517	0.810338
Lofreq-Strelka-Vardict-Varscan2-Lancet	5	4	2222	494	1815	0.791721	0.808511	0.830769	1510.33	0.810333
Lofreq-Mutect2-Strelka-Vardict-Pindel-Seurat-Lancet	7	3	133.5	2466	1408	0.899533	0.677966	0.853333	1335.83	0.810277
Lofreq-Mutect2-Strelka-Seurat-Lancet	5	4	1990	383.5	2138.5	0.805128	0.813187	0.8125	1504	0.810272
Lofreq-Strelka-Vardict-Varscan2	4	3	1846	1639.5	1203.5	0.812658	0.752475	0.865672	1563	0.810268
FreeBayes-Strelka-Vardict-Varscan2-Lancet	5	3	1635	1389.5	1661.5	0.8225	0.767677	0.84058	1562	0.810252
FreeBayes-Lofreq-Strelka-Vardict-Pindel-Scalpel-Seurat	7	5	2165	220.5	2138.5	0.795866	0.822222	0.8125	1508	0.810196
FreeBayes-Mutect2-Strelka-Vardict-Pindel-Lancet	6	3	155	1623	2716	0.897767	0.754717	0.777778	1498	0.810087
Strelka-Vardict-Pindel-Varscan2-Seurat-Lancet	6	3	922	2466	771.5	0.857491	0.677966	0.894737	1386.5	0.810065
FreeBayes-Lofreq-Mutect2-Vardict-Scalpel-Varscan2-Lancet	7	5	1778	1030	1815	0.815756	0.783505	0.830769	1541	0.81001
Lofreq-Strelka-Scalpel-Seurat-Lancet	5	4	2194	952	1519.5	0.794308	0.787234	0.848485	1555.17	0.810009
Lofreq-Mutect2-Vardict-Pindel-Scalpel-Lancet	6	5	1690	1184	1815	0.820253	0.778947	0.830769	1563	0.80999
FreeBayes-Lofreq-Mutect2-Strelka-Vardict-Pindel-Scalpel	7	5	1658.5	722	2138.5	0.821745	0.795699	0.8125	1506.33	0.809981
Mutect2-Strelka-Vardict-Pindel-Scalpel-Seurat-Lancet	7	5	1449	587.5	2521.5	0.83208	0.804124	0.793651	1519.33	0.809952
FreeBayes-Mutect2-Vardict-Pindel-Scalpel-Varscan2-Seurat-Lancet	8	5	1554	1318.5	1815	0.826633	0.772277	0.830769	1562.5	0.809893
FreeBayes-Lofreq-Mutect2-Strelka-Scalpel-Seurat	6	3	863.5	2698.5	487	0.859857	0.655462	0.914286	1349.67	0.809868
FreeBayes-Mutect2-Vardict-Pindel-Scalpel-Varscan2-Lancet	7	4	749.5	1859.5	1918.5	0.865128	0.735849	0.828571	1509.17	0.809849
Strelka-Vardict-Varscan2-Seurat	4	3	2635	1572.5	487	0.757616	0.757282	0.914286	1564.83	0.809728
FreeBayes-Lofreq-Strelka-Vardict-Pindel-Lancet	6	4	1554	1184	1969.5	0.826633	0.778947	0.823529	1569.17	0.809703
FreeBayes-Lofreq-Strelka-Vardict-Pindel-Varscan2	6	4	2202.5	567	1815	0.793814	0.804348	0.830769	1528.17	0.809644
FreeBayes-Lofreq-Mutect2-Pindel-Varscan2	5	2	97	2505	1408	0.903002	0.672414	0.853333	1336.67	0.809583
FreeBayes-Mutect2-Strelka-Vardict-Pindel-Scalpel-Seurat	7	5	2015.5	82.5	2521.5	0.803594	0.831461	0.793651	1539.83	0.809569
FreeBayes-Lofreq-Mutect2-Strelka-Vardict-Pindel-Varscan2-Seurat-Lancet	9	6	2115	313.5	2138.5	0.798969	0.817204	0.8125	1522.33	0.809558
Mutect2-Vardict-Scalpel-Varscan2-Seurat	5	3	579	3063.5	143	0.873508	0.610687	0.944444	1261.83	0.809547
FreeBayes-Lofreq-Strelka-Pindel-Varscan2-Seurat	6	4	2574	313.5	1519.5	0.762914	0.817204	0.848485	1469	0.809534
FreeBayes-Strelka-Pindel-Scalpel-Seurat-Lancet	6	3	956.5	2471.5	771.5	0.856106	0.677686	0.894737	1399.83	0.80951
FreeBayes-Pindel-Scalpel-Varscan2-Lancet	5	3	1704.5	1555	1437.5	0.819672	0.759259	0.849315	1565.67	0.809415
Strelka-Vardict-Scalpel-Seurat	4	3	1745.5	2266	487	0.8175	0.696429	0.914286	1499.5	0.809405
Lofreq-Vardict-Pindel-Scalpel-Lancet	5	4	1589.5	1389.5	1696.5	0.824716	0.767677	0.835821	1558.5	0.809405
FreeBayes-Lofreq-Strelka-Scalpel-Varscan2-Seurat-Lancet	7	5	2675.5	494	1203.5	0.754011	0.808511	0.865672	1457.67	0.809398
FreeBayes-Strelka-Pindel-Scalpel-Seurat	5	3	1896	2176	487	0.810063	0.703704	0.914286	1519.67	0.809351
Strelka-Vardict-Pindel-Scalpel	4	3	1298.5	1639.5	1696.5	0.839752	0.752475	0.835821	1544.83	0.809349
Mutect2-Vardict-Scalpel-Varscan2-Lancet	5	4	1589.5	1318.5	1815	0.824716	0.772277	0.830769	1574.33	0.809254
FreeBayes-Lofreq-Strelka-Vardict-Pindel-Seurat-Lancet	7	5	2214	220.5	2138.5	0.792746	0.822222	0.8125	1524.33	0.809156
FreeBayes-Lofreq-Mutect2-Strelka-Vardict-Pindel-Seurat	7	5	2041.5	82.5	2521.5	0.802057	0.831461	0.793651	1548.5	0.809056
Strelka-Vardict-Scalpel-Varscan2-Lancet	5	4	2403.5	642	1519.5	0.778506	0.8	0.848485	1521.67	0.808997
FreeBayes-Lofreq-Lancet	3	2	1558	1539.5	1661.5	0.826303	0.76	0.84058	1586.33	0.808961
Mutect2-Strelka-Vardict-Seurat-Lancet	5	4	1935	8.5	2806.5	0.808184	0.844444	0.774194	1583.33	0.808941
FreeBayes-Mutect2-Pindel-Scalpel-Varscan2-Seurat	6	3	1021	2958.5	143	0.853333	0.629032	0.944444	1374.17	0.808937
Mutect2-Vardict-Pindel-Scalpel-Seurat-Lancet	6	3	102.5	2686.5	1127.5	0.901869	0.65625	0.868421	1305.5	0.808847
Lofreq-Mutect2-Pindel-Scalpel-Varscan2-Seurat-Lancet	7	3	365	3073.5	229	0.885748	0.607407	0.933333	1222.5	0.80883
FreeBayes-Mutect2-Strelka-Vardict-Varscan2	5	2	135	2866	771.5	0.899329	0.632353	0.894737	1257.5	0.808806
FreeBayes-Lofreq-Mutect2-Strelka-Vardict-Varscan2-Lancet	7	5	1966	161	2521.5	0.806658	0.826087	0.793651	1549.5	0.808799
FreeBayes-Mutect2-Strelka-Vardict-Scalpel-Varscan2-Seurat	7	5	2509.5	161	1815	0.769433	0.826087	0.830769	1495.17	0.808763
Mutect2-Pindel-Scalpel-Lancet	4	2	183	2659	1127.5	0.896471	0.66129	0.868421	1323.17	0.808727
FreeBayes-Lofreq-Mutect2-Scalpel-Seurat-Lancet	6	4	1534.5	1389.5	1815	0.827673	0.767677	0.830769	1579.67	0.808706
Lofreq-Mutect2-Strelka-Vardict-Pindel-Varscan2-Seurat-Lancet	8	3	84.5	2971	736.5	0.9036	0.625	0.897436	1264	0.808679
FreeBayes-Strelka-Vardict-Pindel-Scalpel-Seurat-Lancet	7	5	2232	220.5	2138.5	0.79118	0.822222	0.8125	1530.33	0.808634
Mutect2-Vardict-Scalpel-Varscan2-Seurat-Lancet	6	3	190	3232.5	76	0.895906	0.583942	0.945946	1166.17	0.808598
Mutect2-Vardict-Pindel-Scalpel-Seurat	5	3	403	2507.5	1114.5	0.88361	0.672269	0.869565	1341.67	0.808482
FreeBayes-Mutect2-Strelka-Pindel-Scalpel-Varscan2-Seurat-Lancet	8	3	220	2983	567.5	0.894063	0.622222	0.909091	1256.83	0.808459
Mutect2-Vardict-Pindel-Scalpel-Varscan2-Seurat	6	3	348	3134.5	76	0.886792	0.592593	0.945946	1186.17	0.808444
Lofreq-Mutect2-Strelka-Vardict-Pindel-Varscan2-Lancet	7	5	1838	642	2138.5	0.812739	0.8	0.8125	1539.5	0.808413
FreeBayes-Lofreq-Mutect2-Vardict-Pindel-Varscan2-Lancet	7	3	119.5	2141	2052.5	0.900352	0.709091	0.815789	1437.67	0.808411
Lofreq-Strelka-Vardict-Seurat-Lancet	5	4	2101	383.5	2138.5	0.799486	0.813187	0.8125	1541	0.808391
FreeBayes-Lofreq-Mutect2-Pindel-Scalpel-Varscan2-Lancet	7	5	2194	642	1815	0.794308	0.8	0.830769	1550.33	0.808359
FreeBayes-Strelka-Scalpel-Varscan2	4	3	2739.5	722	951.5	0.746988	0.795699	0.882353	1471	0.808347
Lofreq-Pindel-Varscan2-Lancet	4	3	2324	850	1519.5	0.784876	0.791667	0.848485	1564.5	0.808343
FreeBayes-Mutect2-Strelka-Vardict-Scalpel-Varscan2-Lancet	7	5	1990	161	2521.5	0.805128	0.826087	0.793651	1557.5	0.808289
FreeBayes-Lofreq-Strelka-Vardict-Pindel-Scalpel-Seurat-Lancet	8	4	837	2185.5	1329.5	0.860943	0.702703	0.861111	1450.67	0.808252
FreeBayes-Lofreq-Pindel-Scalpel-Lancet	5	3	1122	1555	2046	0.848335	0.759259	0.816901	1574.33	0.808165
Lofreq-Mutect2-Vardict-Scalpel-Seurat	5	4	1690	850	2138.5	0.820253	0.791667	0.8125	1559.5	0.80814
Vardict-Scalpel-Varscan2-Lancet	4	3	1498	2141	863.5	0.829574	0.709091	0.885714	1500.83	0.808126
Lofreq-Vardict-Pindel-Scalpel-Varscan2-Seurat	6	4	2143.5	1750.5	951.5	0.796915	0.745098	0.882353	1615.17	0.808122
Lofreq-Mutect2-Vardict-Pindel-Scalpel-Varscan2-Seurat-Lancet	8	6	2324	494	1815	0.784876	0.808511	0.830769	1544.33	0.808052
Mutect2-Strelka-Pindel-Scalpel-Seurat	5	4	2381.5	82.5	2138.5	0.780105	0.831461	0.8125	1534.17	0.808022
FreeBayes-Mutect2-Strelka-Vardict-Pindel-Scalpel-Varscan2-Seurat-Lancet	9	6	2194	313.5	2138.5	0.794308	0.817204	0.8125	1548.67	0.808004
Mutect2-Strelka-Vardict-Pindel-Scalpel-Seurat-Lancet	7	3	42.5	3000	736.5	0.908881	0.617647	0.897436	1259.67	0.807988
FreeBayes-Lofreq-Strelka-Scalpel-Seurat-Lancet	6	3	1389	2828.5	143	0.835351	0.644068	0.944444	1453.5	0.807954
Mutect2-Pindel-Varscan2-Seurat	4	2	997.5	2971	143	0.854392	0.625	0.944444	1370.5	0.807946
FreeBayes-Lofreq-Mutect2-Strelka-Pindel-Varscan2-Lancet	7	2	19.5	2815.5	1302.5	0.912994	0.646617	0.864198	1379.17	0.807936
FreeBayes-Lofreq-Pindel-Scalpel-Varscan2-Lancet	6	3	1051	2161.5	1276	0.851897	0.706897	0.864865	1496.17	0.807886
Mutect2-Strelka-Vardict-Pindel-Scalpel-Varscan2-Lancet	7	5	1622.5	930.5	2138.5	0.823232	0.787879	0.8125	1563.83	0.80787
Lofreq-Mutect2-Strelka-Pindel-Scalpel-Varscan2-Seurat-Lancet	8	6	2447	313.5	1815	0.775296	0.817204	0.830769	1525.17	0.807756
FreeBayes-Lofreq-Strelka-Vardict-Pindel-Scalpel-Varscan2	7	5	2284	567	1815	0.788036	0.804348	0.830769	1555.33	0.807718
Lofreq-Mutect2-Pindel-Seurat	4	2	258	2820.5	863.5	0.892272	0.645161	0.885714	1314	0.807716
Lofreq-Mutect2-Strelka-Vardict-Pindel-Scalpel	6	3	71	2820.5	1085	0.904651	0.645161	0.873239	1325.5	0.807684
FreeBayes-Lofreq-Mutect2-Vardict-Pindel-Scalpel-Varscan2-Seurat-Lancet	9	6	2078.5	850	1815	0.800515	0.791667	0.830769	1581.17	0.80765
FreeBayes-Strelka-Pindel-Lancet	4	2	779.5	1555	2340.5	0.863691	0.759259	0.8	1558.33	0.80765
Lofreq-Strelka-Pindel-Lancet	4	2	772.5	1920.5	1931.5	0.864019	0.732143	0.826667	1541.5	0.80761
Strelka-Pindel-Scalpel-Varscan2-Seurat	5	3	2049	2299.5	328.5	0.802043	0.690909	0.929577	1559	0.80751
Lofreq-Vardict-Pindel-Scalpel-Seurat	5	4	2306	952	1519.5	0.786458	0.787234	0.848485	1592.5	0.807392
Lofreq-Mutect2-Vardict-Pindel-Varscan2-Seurat-Lancet	7	3	155	2693.5	1127.5	0.897767	0.655738	0.868421	1325.33	0.807309
FreeBayes-Strelka-Pindel-Scalpel-Varscan2-Seurat-Lancet	7	5	2732.5	161	1519.5	0.747312	0.826087	0.848485	1471	0.807295
Lofreq-Strelka-Vardict-Pindel-Seurat	5	4	2296	220.5	2138.5	0.787013	0.822222	0.8125	1551.67	0.807245
Mutect2-Vardict-Pindel-Varscan2-Lancet	5	3	678	1859.5	2046	0.868932	0.735849	0.816901	1527.83	0.807228
FreeBayes-Mutect2-Strelka-Pindel-Scalpel-Varscan2-Seurat	7	5	2663	47	1815	0.755674	0.835165	0.830769	1508.33	0.807203
FreeBayes-Mutect2-Strelka-Vardict-Pindel-Scalpel-Varscan2	7	5	2165	383.5	2138.5	0.795866	0.813187	0.8125	1562.33	0.807184
FreeBayes-Strelka-Vardict-Pindel-Scalpel-Seurat	6	4	2001.5	567	2138.5	0.804598	0.804348	0.8125	1569	0.807149
FreeBayes-Lofreq-Pindel-Varscan2-Seurat-Lancet	6	4	2663	313.5	1519.5	0.755674	0.817204	0.848485	1498.67	0.807121
FreeBayes-Lofreq-Strelka-Pindel-Scalpel-Varscan2-Seurat	7	5	2663	313.5	1519.5	0.755674	0.817204	0.848485	1498.67	0.807121
FreeBayes-Strelka-Vardict-Pindel-Scalpel-Varscan2	6	4	2180	722	1815	0.794839	0.795699	0.830769	1572.33	0.807102
Lofreq-Lancet	2	2	2202.5	1184	1519.5	0.793814	0.778947	0.848485	1635.33	0.807082
FreeBayes-Mutect2-Strelka-Vardict-Pindel-Scalpel	6	3	281.5	2154.5	2014	0.891204	0.707965	0.821918	1483.33	0.807029
FreeBayes-Lofreq-Mutect2-Vardict-Pindel-Varscan2	6	4	1870.5	1184	1815	0.811224	0.778947	0.830769	1623.17	0.80698
Lofreq-Mutect2-Strelka-Pindel-Scalpel	5	4	1838	722	2138.5	0.812739	0.795699	0.8125	1566.17	0.806979
FreeBayes-Lofreq-Mutect2-Strelka-Vardict-Pindel-Scalpel-Varscan2-Seurat-Lancet	10	7	2232	313.5	2138.5	0.79118	0.817204	0.8125	1561.33	0.806962
FreeBayes-Lofreq-Pindel-Scalpel-Lancet	5	4	2324	952	1519.5	0.784876	0.787234	0.848485	1598.5	0.806865
Strelka-Vardict-Pindel-Scalpel-Lancet	5	3	718	1920.5	2014	0.866505	0.732143	0.821918	1550.83	0.806855
Lofreq-Mutect2-Pindel-Seurat	4	3	2015.5	567	2138.5	0.803594	0.804348	0.8125	1573.67	0.806814
FreeBayes-Lofreq-Vardict-Pindel-Varscan2-Seurat-Lancet	7	4	1855.5	1389.5	1661.5	0.812183	0.767677	0.84058	1635.5	0.806813
Mutect2-Vardict-Pindel-Scalpel-Lancet	5	3	308	1992	2261	0.889154	0.725664	0.805556	1520.33	0.806791
Strelka-Pindel-Scalpel-Seurat-Lancet	5	4	2529.5	220.5	1815	0.767196	0.822222	0.830769	1521.67	0.806729
Mutect2-Strelka-Vardict-Pindel-Varscan2-Seurat-Lancet	7	5	2232	47	2521.5	0.79118	0.835165	0.793651	1600.17	0.806665
FreeBayes-Lofreq-Mutect2-Strelka-Vardict-Pindel-Varscan2	7	5	2194	383.5	2138.5	0.794308	0.813187	0.8125	1572	0.806665
FreeBayes-Lofreq-Mutect2-Vardict-Pindel	5	3	482	1639.5	2641	0.878752	0.752475	0.788732	1587.5	0.806653
Lofreq-Strelka-Vardict-Seurat	4	3	1675	1680.5	1519.5	0.821026	0.75	0.848485	1625	0.806504
Lofreq-Mutect2-Strelka-Vardict-Scalpel-Varscan2	6	5	2262	313.5	2138.5	0.78961	0.817204	0.8125	1571.33	0.806438
Mutect2-Strelka-Vardict-Varscan2-Seurat	5	4	2711	2	2138.5	0.749665	0.857143	0.8125	1617.17	0.806436
Lofreq-Pindel-Scalpel-Seurat-Lancet	5	3	1197	2232.5	1085	0.845209	0.700855	0.873239	1504.83	0.806434
Lofreq-Strelka-Vardict-Scalpel-Varscan2-Lancet	6	3	497	3117.5	76	0.877817	0.59542	0.945946	1230.17	0.806394
FreeBayes-Mutect2-Strelka-Pindel-Lancet	5	3	818.5	930.5	2907	0.862027	0.787879	0.769231	1552	0.806379
Lofreq-Vardict-Pindel-Seurat-Lancet	5	4	2284	1064.5	1519.5	0.788036	0.782609	0.848485	1622.67	0.806377
FreeBayes-Strelka-Vardict-Varscan2-Seurat	5	3	2437	1974	487	0.775773	0.728972	0.914286	1632.67	0.806344
FreeBayes-Lofreq-Vardict-Pindel-Seurat-Lancet	6	4	1935	952	1969.5	0.808184	0.787234	0.823529	1618.83	0.806316
Mutect2-Pindel-Scalpel-Seurat	4	3	1690	1389.5	1815	0.820253	0.767677	0.830769	1631.5	0.806233
Lofreq-Pindel-Scalpel-Varscan2-Lancet	5	4	2403.5	850	1519.5	0.778506	0.791667	0.848485	1591	0.806219
FreeBayes-Mutect2-Seurat-Lancet	4	2	405	2466	1360.5	0.88345	0.677966	0.857143	1410.5	0.806186
FreeBayes-Lofreq-Strelka-Vardict-Pindel-Varscan2-Lancet	7	5	2347	567	1815	0.78329	0.804348	0.830769	1576.33	0.806136
Lofreq-Mutect2-Strelka-Vardict-Pindel	5	4	1589.5	642	2521.5	0.824716	0.8	0.793651	1584.33	0.806122
FreeBayes-Lofreq-Strelka-Vardict-Pindel-Scalpel-Seurat-Lancet	8	6	2347	220.5	2138.5	0.78329	0.822222	0.8125	1568.67	0.806004
Lofreq-Mutect2-Strelka-Vardict-Scalpel-Lancet	6	5	1778	494	2521.5	0.815756	0.808511	0.793651	1597.83	0.805972
FreeBayes-Lofreq-Mutect2-Vardict-Pindel-Varscan2	6	3	408	1974	2261	0.883333	0.728972	0.805556	1547.67	0.805954
FreeBayes-Lofreq-Mutect2-Strelka-Vardict-Pindel-Scalpel-Seurat	8	6	2214	82.5	2521.5	0.792746	0.831461	0.793651	1606	0.805953
Lofreq-Mutect2-Seurat-Lancet	4	3	1564.5	1184	2138.5	0.826196	0.778947	0.8125	1629	0.805881
FreeBayes-Vardict-Scalpel-Varscan2-Seurat-Lancet	6	4	2610.5	850	1203.5	0.760265	0.791667	0.865672	1554.67	0.805868
Lofreq-Mutect2-Strelka-Vardict-Pindel-Scalpel-Seurat-Lancet	8	6	1966	313.5	2521.5	0.806658	0.817204	0.793651	1600.33	0.805838
FreeBayes-Mutect2-Vardict-Pindel-Scalpel-Varscan2-Lancet	7	5	1870.5	1261.5	1815	0.811224	0.77551	0.830769	1649	0.805835
FreeBayes-Lofreq-Mutect2-Vardict-Seurat-Lancet	6	4	1449	850	2521.5	0.83208	0.791667	0.793651	1606.83	0.805799
Mutect2-Varscan2-Seurat-Lancet	4	3	2732.5	567	1203.5	0.747312	0.804348	0.865672	1501	0.805777
Mutect2-Strelka-Vardict-Varscan2-Lancet	5	4	2136.5	161	2521.5	0.797419	0.826087	0.793651	1606.33	0.805719
Strelka-Vardict-Pindel-Seurat	4	3	2001.5	642	2138.5	0.804598	0.8	0.8125	1594	0.805699
FreeBayes-Mutect2-Strelka-Scalpel-Varscan2-Seurat	6	3	1241	2824.5	328.5	0.842875	0.644628	0.929577	1464.67	0.805693
FreeBayes-Lofreq-Mutect2-Vardict-Pindel-Varscan2-Lancet	7	5	2115	952	1815	0.798969	0.787234	0.830769	1627.33	0.805657
FreeBayes-Lofreq-Mutect2-Strelka-Scalpel-Varscan2-Seurat-Lancet	8	3	287	3312	31	0.890679	0.567376	0.958904	1210	0.805653
Mutect2-Strelka-Pindel-Varscan2	4	3	2232	383.5	2138.5	0.79118	0.813187	0.8125	1584.67	0.805622
FreeBayes-Mutect2-Pindel-Scalpel-Varscan2-Seurat-Lancet	7	3	436.5	2966.5	567.5	0.881797	0.625954	0.909091	1323.5	0.805614
FreeBayes-Mutect2-Vardict-Pindel-Scalpel-Seurat-Lancet	7	4	671	1859.5	2223.5	0.869249	0.735849	0.811594	1584.67	0.805564
Mutect2-Strelka-Vardict-Scalpel-Varscan2-Seurat	6	3	251.5	3242.5	143	0.892523	0.57971	0.944444	1212.33	0.805559
FreeBayes-Lofreq-Strelka-Pindel-Scalpel-Seurat	6	3	1417	2846.5	143	0.833536	0.638655	0.944444	1468.83	0.805545
FreeBayes-Mutect2-Vardict-Scalpel-Seurat-Lancet	6	4	902.5	1461.5	2521.5	0.858191	0.764706	0.793651	1628.5	0.805516
Mutect2-Vardict-Pindel-Seurat	4	3	1305.5	1030	2521.5	0.839352	0.783505	0.793651	1619	0.805503
FreeBayes-Mutect2-Varscan2	3	2	2421	494	1815	0.777053	0.808511	0.830769	1576.67	0.805444
FreeBayes-Lofreq-Vardict-Varscan2-Lancet	5	3	1486	1750.5	1661.5	0.830424	0.745098	0.84058	1632.67	0.805367
Strelka-Pindel-Scalpel-Lancet	4	2	495	2835	736.5	0.87799	0.640625	0.897436	1355.5	0.80535
FreeBayes-Mutect2-Vardict-Pindel-Scalpel-Varscan2	6	4	1434.5	1639.5	1815	0.8325	0.752475	0.830769	1629.67	0.805248
FreeBayes-Mutect2-Strelka-Pindel-Varscan2-Lancet	6	4	2165	161	2521.5	0.795866	0.826087	0.793651	1615.83	0.805201
FreeBayes-Lofreq-Vardict-Pindel-Scalpel-Varscan2-Lancet	7	5	2284	1184	1519.5	0.788036	0.778947	0.848485	1662.5	0.805156
Lofreq-Mutect2-Strelka-Scalpel-Seurat-Lancet	6	5	2262	383.5	2138.5	0.78961	0.813187	0.8125	1594.67	0.805099
FreeBayes-Lofreq-Mutect2-Vardict-Pindel-Seurat	6	4	1751	567	2521.5	0.817259	0.804348	0.793651	1613.17	0.805086
Lofreq-Mutect2-Vardict-Scalpel-Varscan2	5	3	355	3007	487	0.886525	0.614173	0.914286	1283	0.804995
FreeBayes-Lofreq-Mutect2-Strelka-Pindel-Scalpel-Lancet	7	5	1838	494	2521.5	0.812739	0.808511	0.793651	1617.83	0.804967
FreeBayes-Lofreq-Scalpel-Varscan2-Seurat-Lancet	6	4	2646	1261.5	951.5	0.756972	0.77551	0.882353	1619.67	0.804945
Strelka-Vardict-Pindel-Scalpel-Seurat	5	4	2381.5	220.5	2138.5	0.780105	0.822222	0.8125	1580.17	0.804942
Lofreq-Mutect2-Strelka-Scalpel-Varscan2-Seurat	6	3	737.5	3082.5	143	0.865707	0.604651	0.944444	1321	0.804934
FreeBayes-Mutect2-Pindel-Varscan2-Seurat	5	3	2439.5	494	1815	0.775457	0.808511	0.830769	1582.83	0.804912
Strelka-Vardict-Pindel-Varscan2-Lancet	5	3	1188	1859.5	1724	0.845488	0.735849	0.833333	1590.5	0.80489
Lofreq-Strelka-Vardict-Scalpel-Varscan2-Lancet	6	5	2447	494	1815	0.775296	0.808511	0.830769	1585.33	0.804859
FreeBayes-Mutect2-Vardict-Pindel-Scalpel-Lancet	6	4	912	1750.5	2223.5	0.857843	0.745098	0.811594	1628.67	0.804845
FreeBayes-Lofreq-Mutect2-Vardict-Varscan2-Seurat	6	3	873	2505	951.5	0.859544	0.672414	0.882353	1443.17	0.80477
FreeBayes-Mutect2-Strelka-Vardict-Lancet	5	2	109	2583.5	1605	0.901345	0.666667	0.846154	1432.5	0.804722
FreeBayes-Lofreq-Mutect2-Strelka-Vardict-Pindel-Lancet	7	5	1589.5	722	2521.5	0.824716	0.795699	0.793651	1611	0.804689
FreeBayes-Lofreq-Mutect2-Strelka-Vardict-Scalpel-Varscan2-Lancet	8	6	2194	161	2521.5	0.794308	0.826087	0.793651	1625.5	0.804682
FreeBayes-Lofreq-Mutect2-Strelka-Pindel-Scalpel-Varscan2-Seurat	8	3	270	3329.5	31	0.891705	0.56338	0.958904	1210.17	0.804663
Lofreq-Mutect2-Strelka-Vardict-Varscan2	5	2	39	3345	76	0.909502	0.558442	0.945946	1153.33	0.80463
FreeBayes-Lofreq-Mutect2-Strelka-Vardict-Varscan2-Seurat	7	5	2540.5	47	2138.5	0.766182	0.835165	0.8125	1575.33	0.804616
FreeBayes-Lofreq-Strelka-Vardict-Varscan2-Seurat	6	3	1404	2711	328.5	0.834146	0.65	0.929577	1481.17	0.804575
FreeBayes-Lofreq-Mutect2-Strelka-Vardict-Pindel-Scalpel-Varscan2	8	6	2284	383.5	2138.5	0.788036	0.813187	0.8125	1602	0.804574
FreeBayes-Mutect2-Strelka-Vardict-Pindel	5	3	515	1318.5	2945	0.876647	0.772277	0.764706	1592.83	0.804543
FreeBayes-Strelka-Vardict-Pindel-Scalpel-Varscan2-Lancet	7	5	2403.5	567	1815	0.778506	0.804348	0.830769	1595.17	0.804541
FreeBayes-Lofreq-Vardict-Lancet	4	3	1712	1353.5	1969.5	0.819216	0.770833	0.823529	1678.33	0.804526
FreeBayes-Lofreq-Mutect2-Varscan2-Seurat-Lancet	6	4	2549	313.5	1815	0.765563	0.817204	0.830769	1559.17	0.804512
FreeBayes-Strelka-Vardict-Scalpel-Varscan2-Seurat-Lancet	7	5	2652	494	1519.5	0.756325	0.808511	0.848485	1555.17	0.80444
FreeBayes-Lofreq-Pindel-Seurat-Lancet	5	3	1838	1539.5	1661.5	0.812739	0.76	0.84058	1679.67	0.80444
FreeBayes-Mutect2-Vardict-Pindel-Varscan2-Seurat-Lancet	7	4	1247.5	1461.5	2251.5	0.842627	0.764706	0.80597	1653.5	0.804434
FreeBayes-Lofreq-Mutect2-Strelka-Vardict-Seurat	6	3	668.5	2457.5	1203.5	0.869359	0.678261	0.865672	1443.17	0.80443
FreeBayes-Mutect2-Strelka-Vardict-Pindel-Seurat	6	3	477	1909.5	2340.5	0.879147	0.733945	0.8	1575.67	0.804364
FreeBayes-Mutect2-Strelka-Vardict	4	2	184	2076	2340.5	0.896396	0.716667	0.8	1533.5	0.804354
FreeBayes-Lofreq-Pindel-Scalpel-Varscan2-Seurat-Lancet	7	5	2732.5	313.5	1519.5	0.747312	0.817204	0.848485	1521.83	0.804334
FreeBayes-Lofreq-Mutect2-Scalpel-Varscan2-Seurat-Lancet	7	3	453	3259.5	31	0.880562	0.573529	0.958904	1247.83	0.804332
FreeBayes-Lofreq-Mutect2-Pindel-Scalpel-Varscan2-Seurat	7	3	461	3259.5	31	0.880282	0.573529	0.958904	1250.5	0.804238
FreeBayes-Mutect2-Vardict-Seurat-Lancet	5	3	563	1363.5	2907	0.874251	0.769231	0.769231	1611.17	0.804238
Strelka-Pindel-Lancet	3	2	1284	1417	2261	0.840796	0.766355	0.805556	1654	0.804236
FreeBayes-Pindel-Scalpel-Varscan2-Seurat-Lancet	6	4	2739.5	642	1203.5	0.746988	0.8	0.865672	1528.33	0.80422
FreeBayes-Strelka-Vardict-Varscan2-Seurat-Lancet	6	4	2560.5	642	1519.5	0.764163	0.8	0.848485	1574	0.804216
FreeBayes-Mutect2-Vardict-Pindel-Scalpel-Varscan2-Lancet	7	3	216	2510.5	1605	0.894309	0.672131	0.846154	1443.83	0.804198
FreeBayes-Strelka-Vardict-Pindel-Scalpel-Varscan2-Lancet	7	3	528.5	2659	1052	0.876168	0.66129	0.875	1413.17	0.804153
Lofreq-Mutect2-Vardict	3	2	91	2686.5	1417.5	0.903226	0.65625	0.852941	1398.33	0.804139
Lofreq-Vardict-Varscan2-Seurat-Lancet	5	3	1512.5	2333	666.5	0.828964	0.684685	0.898551	1504	0.804066
Lofreq-Strelka-Vardict-Scalpel-Seurat-Lancet	6	5	2306	383.5	2138.5	0.786458	0.813187	0.8125	1609.33	0.804048
FreeBayes-Lofreq-Mutect2-Vardict-Pindel-Scalpel-Varscan2	7	5	2041.5	1184	1815	0.802057	0.778947	0.830769	1680.17	0.803924
FreeBayes-Lofreq-Vardict-Scalpel-Varscan2-Seurat-Lancet	7	5	2670.5	494	1519.5	0.754667	0.808511	0.848485	1561.33	0.803887
Lofreq-Mutect2-Strelka-Pindel-Seurat	5	4	2306	82.5	2521.5	0.786458	0.831461	0.793651	1636.67	0.803857
FreeBayes-Lofreq-Mutect2-Strelka-Vardict-Seurat-Lancet	7	5	1870.5	161	2806.5	0.811224	0.826087	0.774194	1612.67	0.803835
FreeBayes-Mutect2-Strelka-Vardict-Scalpel-Seurat-Lancet	7	5	1870.5	161	2806.5	0.811224	0.826087	0.774194	1612.67	0.803835
Lofreq-Mutect2-Strelka-Vardict-Pindel-Scalpel-Varscan2-Lancet	8	6	2115	642	2138.5	0.798969	0.8	0.8125	1631.83	0.803823
FreeBayes-Mutect2-Scalpel-Lancet	4	3	1096	930.5	2806.5	0.849383	0.787879	0.774194	1611	0.803818
FreeBayes-Lofreq-Vardict-Pindel-Scalpel-Varscan2-Lancet	7	4	1151	1859.5	1918.5	0.846914	0.735849	0.828571	1643	0.803778
Mutect2-Vardict-Pindel-Scalpel-Lancet	5	4	1336.5	1616	2036	0.837905	0.755102	0.818182	1662.83	0.80373
Strelka-Scalpel	2	2	2127	1713.5	1203.5	0.797941	0.747475	0.865672	1681.33	0.803696
Strelka-Vardict-Pindel-Scalpel-Lancet	5	4	1751	1261.5	2036	0.817259	0.77551	0.818182	1682.83	0.80365
Mutect2-Strelka-Vardict-Pindel-Scalpel-Varscan2-Seurat	7	3	107	3329.5	76	0.901506	0.56338	0.945946	1170.83	0.803611
FreeBayes-Mutect2-Strelka-Vardict-Pindel-Scalpel-Lancet	7	5	1413.5	1030	2521.5	0.833542	0.783505	0.793651	1655	0.803566
Strelka-Vardict-Varscan2	3	2	1472	2711	328.5	0.831073	0.65	0.929577	1503.83	0.80355
Strelka-Varscan2-Seurat-Lancet	4	3	2787	1353.5	666.5	0.74124	0.770833	0.898551	1602.33	0.803541
FreeBayes-Lofreq-Vardict-Varscan2-Seurat-Lancet	6	4	2594	642	1519.5	0.761905	0.8	0.848485	1585.17	0.803463
FreeBayes-Lofreq-Pindel-Scalpel	4	3	2115	1485.5	1519.5	0.798969	0.762887	0.848485	1706.67	0.803447
FreeBayes-Strelka-Scalpel-Varscan2-Seurat-Lancet	6	3	1546	2846.5	143	0.82716	0.638655	0.944444	1511.83	0.80342
FreeBayes-Lofreq-Pindel-Varscan2-Seurat-Lancet	6	3	1825.5	2006.5	1085	0.813131	0.72381	0.873239	1639	0.803393
Lofreq-Mutect2-Vardict-Scalpel-Lancet	5	3	198.5	2958.5	863.5	0.895417	0.629032	0.885714	1340.17	0.803388
Lofreq-Strelka-Pindel-Seurat-Lancet	5	4	2447	220.5	2138.5	0.775296	0.822222	0.8125	1602	0.803339
FreeBayes-Strelka-Varscan2	3	2	2556	1485.5	951.5	0.764629	0.762887	0.882353	1664.33	0.80329
FreeBayes-Lofreq-Mutect2-Vardict	4	3	1122	952	2806.5	0.848335	0.787234	0.774194	1626.83	0.803254
FreeBayes-Lofreq-Mutect2-Pindel-Seurat	5	3	1658.5	1261.5	2138.5	0.821745	0.77551	0.8125	1686.17	0.803252
Lofreq-Mutect2-Vardict-Pindel-Lancet	5	3	376	1859.5	2641	0.885167	0.735849	0.788732	1625.5	0.80325
Strelka-Pindel-Varscan2-Lancet	4	3	2500.5	494	1815	0.770449	0.808511	0.830769	1603.17	0.803243
Lofreq-Strelka-Vardict-Scalpel-Varscan2	5	3	1138.5	2998.5	143	0.847375	0.617886	0.944444	1426.67	0.803235
Strelka-Vardict-Pindel-Varscan2	4	3	2341	383.5	2138.5	0.783854	0.813187	0.8125	1621	0.80318
Mutect2-Strelka-Vardict-Scalpel-Varscan2-Seurat-Lancet	7	3	76	3341	76	0.904046	0.559441	0.945946	1164.33	0.803144
Lofreq-Mutect2-Strelka-Seurat	4	2	654	2971	487	0.869976	0.625	0.914286	1370.67	0.803087
Mutect2-Strelka-Pindel-Lancet	4	3	1449	1030	2521.5	0.83208	0.783505	0.793651	1666.83	0.803079
FreeBayes-Mutect2-Vardict-Pindel-Varscan2-Lancet	6	3	371	1974	2428	0.885442	0.728972	0.794521	1591	0.802978
Lofreq-Mutect2-Strelka-Vardict-Pindel-Varscan2-Seurat-Lancet	8	6	2381.5	47	2521.5	0.780105	0.835165	0.793651	1650	0.802973
FreeBayes-Lofreq-Vardict-Pindel-Lancet	5	4	2262	722	1969.5	0.78961	0.795699	0.823529	1651.17	0.802946
FreeBayes-Lofreq-Strelka-Vardict-Pindel-Scalpel-Varscan2-Lancet	8	6	2465.5	567	1815	0.773684	0.804348	0.830769	1615.83	0.802934
FreeBayes-Lofreq-Strelka-Vardict-Scalpel-Varscan2-Seurat	7	5	2610.5	642	1519.5	0.760265	0.8	0.848485	1590.67	0.802917
Lofreq-Mutect2-Vardict-Varscan2-Lancet	5	4	1838	1030	2138.5	0.812739	0.783505	0.8125	1668.83	0.802915
Mutect2-Strelka-Scalpel-Varscan2	4	2	213.5	3303.5	143	0.894737	0.569444	0.944444	1220	0.802875
FreeBayes-Lofreq-Mutect2-Scalpel	4	3	1305.5	1261.5	2521.5	0.839352	0.77551	0.793651	1696.17	0.802838
Lofreq-Vardict-Pindel-Varscan2-Lancet	5	4	2363.5	722	1815	0.781699	0.795699	0.830769	1633.5	0.802723
Lofreq-Mutect2-Strelka-Vardict-Varscan2-Lancet	6	5	2284	161	2521.5	0.788036	0.826087	0.793651	1655.5	0.802591
Mutect2-Strelka-Varscan2-Seurat	4	2	1125	2952	328.5	0.848193	0.629921	0.929577	1468.5	0.802564
Mutect2-Strelka-Vardict-Pindel-Scalpel	5	4	1397	1184	2521.5	0.835	0.778947	0.793651	1700.83	0.802533
FreeBayes-Lofreq-Strelka-Pindel-Varscan2-Seurat-Lancet	7	5	2700.5	161	1815	0.75067	0.826087	0.830769	1558.83	0.802509
Lofreq-Strelka-Vardict-Pindel-Varscan2	5	4	2476	220.5	2138.5	0.772668	0.822222	0.8125	1611.67	0.802463
FreeBayes-Lofreq-Varscan2-Lancet	4	2	1410	2333	796.5	0.833741	0.684685	0.888889	1513.17	0.802438
FreeBayes-Lofreq-Strelka-Vardict-Scalpel-Seurat	6	4	1820	1750.5	1519.5	0.813602	0.745098	0.848485	1696.67	0.802395
FreeBayes-Scalpel-Varscan2-Lancet	4	3	2946	642	951.5	0.724796	0.8	0.882353	1513.17	0.802383
FreeBayes-Lofreq-Mutect2-Pindel-Scalpel-Seurat	6	3	559	2861.5	666.5	0.874408	0.634146	0.898551	1362.33	0.802368
Lofreq-Strelka-Vardict-Pindel-Scalpel-Seurat	6	5	2483	220.5	2138.5	0.772069	0.822222	0.8125	1614	0.802264
Strelka-Vardict-Pindel-Scalpel-Varscan2	5	4	2483	220.5	2138.5	0.772069	0.822222	0.8125	1614	0.802264
Lofreq-Pindel-Lancet	3	2	1180	1417	2428	0.845869	0.766355	0.794521	1675	0.802248
Lofreq-Vardict-Pindel-Scalpel-Seurat-Lancet	6	5	2447	1064.5	1519.5	0.775296	0.782609	0.848485	1677	0.80213
FreeBayes-Lofreq-Mutect2-Strelka-Pindel-Varscan2-Lancet	7	5	2306	161	2521.5	0.786458	0.826087	0.793651	1662.83	0.802065
FreeBayes-Mutect2-Strelka-Vardict-Pindel-Seurat-Lancet	7	5	2078.5	82.5	2806.5	0.800515	0.831461	0.774194	1655.83	0.802056
Mutect2-Strelka-Varscan2-Seurat-Lancet	5	4	2841.5	220.5	1519.5	0.735414	0.822222	0.848485	1527.17	0.80204
FreeBayes-Lofreq-Mutect2-Vardict-Pindel-Scalpel-Varscan2-Lancet	8	6	2284	952	1815	0.788036	0.787234	0.830769	1683.67	0.802013
FreeBayes-Strelka-Vardict-Pindel-Varscan2-Seurat	6	3	1761.5	2141	1014.5	0.816936	0.709091	0.88	1639	0.802009
Lofreq-Strelka-Vardict-Pindel-Lancet	5	3	922	1774	2261	0.857491	0.742857	0.805556	1652.33	0.801968
FreeBayes-Lofreq-Mutect2-Strelka-Vardict-Scalpel	6	3	340.5	2991	666.5	0.887097	0.620155	0.898551	1332.67	0.801934
Mutect2-Strelka-Vardict-Pindel-Lancet	5	4	1589.5	952	2521.5	0.824716	0.787234	0.793651	1687.67	0.801867
Lofreq-Mutect2-Pindel-Varscan2	4	3	2165	1184	1815	0.795866	0.778947	0.830769	1721.33	0.801861
FreeBayes-Lofreq-Mutect2-Vardict-Scalpel-Seurat-Lancet	7	5	1690	850	2521.5	0.820253	0.791667	0.793651	1687.17	0.801857
FreeBayes-Lofreq-Varscan2-Seurat-Lancet	5	3	2571	1539.5	951.5	0.763158	0.76	0.882353	1687.33	0.801837
FreeBayes-Lofreq-Pindel-Scalpel-Varscan2	5	3	1974	2071.5	951.5	0.806122	0.716981	0.882353	1665.67	0.801819
FreeBayes-Mutect2-Vardict-Scalpel-Lancet	5	3	360	2308.5	1918.5	0.886284	0.690265	0.828571	1529	0.801707
FreeBayes-Strelka-Vardict-Scalpel-Lancet	5	3	781.5	2266	1615.5	0.863582	0.696429	0.84507	1554.33	0.801694
FreeBayes-Lofreq-Mutect2-Strelka-Pindel-Varscan2-Seurat	7	5	2640	47	2138.5	0.757333	0.835165	0.8125	1608.5	0.801666
FreeBayes-Lofreq-Mutect2-Strelka-Vardict-Scalpel-Varscan2-Seurat	8	6	2640	47	2138.5	0.757333	0.835165	0.8125	1608.5	0.801666
Lofreq-Mutect2-Pindel-Scalpel-Seurat	5	4	2284	567	2138.5	0.788036	0.804348	0.8125	1663.17	0.801628
Lofreq-Strelka-Seurat-Lancet	4	2	1175	3007	143	0.846154	0.614173	0.944444	1441.67	0.801591
FreeBayes-Mutect2-Lancet	3	2	424	1318.5	3130.5	0.882494	0.772277	0.75	1624.33	0.80159
FreeBayes-Mutect2-Pindel-Scalpel-Seurat-Lancet	6	4	1622.5	930.5	2521.5	0.823232	0.787879	0.793651	1691.5	0.801587
Lofreq-Mutect2-Strelka-Vardict-Pindel-Scalpel-Lancet	7	3	29.5	2852	1360.5	0.911188	0.636364	0.857143	1414	0.801565
FreeBayes-Lofreq-Mutect2-Vardict-Pindel-Seurat-Lancet	7	5	1966	567	2521.5	0.806658	0.804348	0.793651	1684.83	0.801552
Mutect2-Strelka-Vardict-Pindel-Seurat	5	4	2115	82.5	2806.5	0.798969	0.831461	0.774194	1668	0.801541
FreeBayes-Mutect2-Strelka-Pindel-Scalpel-Varscan2-Lancet	7	5	2324	161	2521.5	0.784876	0.826087	0.793651	1668.83	0.801538
FreeBayes-Lofreq-Vardict-Pindel-Scalpel-Varscan2	6	4	2067.5	1616	1519.5	0.801027	0.755102	0.848485	1734.33	0.801538
Mutect2-Strelka-Vardict-Pindel-Scalpel-Varscan2-Seurat-Lancet	8	6	2447	47	2521.5	0.775296	0.835165	0.793651	1671.83	0.80137
FreeBayes-Mutect2-Vardict-Pindel-Scalpel-Seurat-Lancet	7	5	1722	850	2521.5	0.818758	0.791667	0.793651	1697.83	0.801358
FreeBayes-Mutect2-Strelka-Pindel-Seurat-Lancet	6	4	2015.5	161	2806.5	0.803594	0.826087	0.774194	1661	0.801292
Strelka-Scalpel-Varscan2-Seurat-Lancet	5	4	3012	952	666.5	0.718019	0.787234	0.898551	1543.5	0.801268
Lofreq-Scalpel-Seurat-Lancet	4	3	1955	2255.5	666.5	0.807107	0.698113	0.898551	1625.67	0.801257
FreeBayes-Lofreq-Mutect2-Scalpel-Varscan2-Seurat-Lancet	7	5	2663	313.5	1815	0.755674	0.817204	0.830769	1597.17	0.801216
FreeBayes-Lofreq-Mutect2-Pindel-Varscan2-Lancet	6	2	25	2689	1708	0.912201	0.656	0.835443	1474	0.801215
FreeBayes-Strelka-Vardict-Pindel-Seurat-Lancet	6	4	2031	383.5	2652	0.802564	0.813187	0.787879	1688.83	0.80121
FreeBayes-Lofreq-Mutect2-Pindel-Seurat-Lancet	6	4	1902.5	642	2521.5	0.809706	0.8	0.793651	1688.67	0.801119
FreeBayes-Lofreq-Mutect2-Strelka-Varscan2-Seurat-Lancet	7	5	2663	47	2138.5	0.755674	0.835165	0.8125	1616.17	0.801113
Lofreq-Mutect2-Vardict-Scalpel	4	3	432.5	2698.5	1203.5	0.882002	0.655462	0.865672	1444.83	0.801045
FreeBayes-Lofreq-Mutect2-Vardict-Pindel-Scalpel-Seurat	7	5	1990	567	2521.5	0.805128	0.804348	0.793651	1692.83	0.801042
Lofreq-Mutect2-Vardict-Varscan2	4	2	62	3114.5	622.5	0.905963	0.595745	0.901408	1266.33	0.801039
FreeBayes-Lofreq-Vardict-Pindel-Scalpel-Seurat	6	4	1951	1713.5	1519.5	0.807152	0.747475	0.848485	1728	0.801037
FreeBayes-Strelka-Vardict-Seurat-Lancet	5	3	1651.5	1572.5	1969.5	0.821918	0.757282	0.823529	1731.17	0.80091
FreeBayes-Lofreq-Strelka-Vardict-Varscan2-Seurat-Lancet	7	5	2670.5	313.5	1815	0.754667	0.817204	0.830769	1599.67	0.80088
FreeBayes-Mutect2-Pindel-Seurat-Lancet	5	2	205.5	2656.5	1605	0.89504	0.661417	0.846154	1489	0.800871
Mutect2-Strelka-Pindel-Scalpel-Varscan2	5	4	2427	383.5	2138.5	0.776903	0.813187	0.8125	1649.67	0.800863
FreeBayes-Vardict-Pindel-Scalpel-Varscan2-Seurat-Lancet	7	4	1520	1974	1615.5	0.828536	0.728972	0.84507	1703.17	0.800859
Lofreq-Varscan2-Seurat-Lancet	4	3	2787	1184	951.5	0.74124	0.778947	0.882353	1640.83	0.800847
Lofreq-Mutect2-Strelka-Vardict	4	2	54.5	3065	863.5	0.906818	0.609929	0.885714	1327.67	0.800821
FreeBayes-Lofreq-Mutect2-Strelka-Vardict-Scalpel-Seurat-Lancet	8	6	2041.5	161	2806.5	0.802057	0.826087	0.774194	1669.67	0.800779
FreeBayes-Lofreq-Mutect2-Pindel-Scalpel-Seurat-Lancet	7	3	354	2856	1014.5	0.88655	0.635659	0.88	1408.17	0.800736
Mutect2-Strelka-Vardict-Pindel-Lancet	5	2	3	2330	2416.5	0.920455	0.686567	0.795181	1583.17	0.800734
FreeBayes-Lofreq-Vardict-Pindel-Varscan2-Seurat-Lancet	7	5	2717	220.5	1815	0.748993	0.822222	0.830769	1584.17	0.800662
FreeBayes-Strelka-Vardict-Pindel-Scalpel-Lancet	6	4	1336.5	1639.5	2223.5	0.837905	0.752475	0.811594	1733.17	0.800658
Lofreq-Pindel-Scalpel-Varscan2	4	3	2232	1750.5	1203.5	0.79118	0.745098	0.865672	1728.67	0.80065
Lofreq-Vardict-Pindel-Scalpel-Varscan2-Lancet	6	5	2447	722	1815	0.775296	0.795699	0.830769	1661.33	0.800588
FreeBayes-Lofreq-Strelka-Vardict-Varscan2-Seurat-Lancet	7	3	1010.5	2958.5	414.5	0.853717	0.629032	0.918919	1461.17	0.800556
FreeBayes-Strelka-Scalpel-Lancet	4	3	2015.5	567	2521.5	0.803594	0.804348	0.793651	1701.33	0.800531
Mutect2-Vardict-Pindel-Varscan2	4	3	1564.5	1485.5	2138.5	0.826196	0.762887	0.8125	1729.5	0.800528
Strelka-Pindel-Scalpel-Varscan2-Lancet	5	4	2586	494	1815	0.762284	0.808511	0.830769	1631.67	0.800521
FreeBayes-Lofreq-Strelka-Pindel	4	2	1110.5	1953.5	2014	0.848851	0.730769	0.821918	1692.67	0.800513
Lofreq-Mutect2-Strelka-Vardict-Seurat-Lancet	6	5	2165	82.5	2806.5	0.795866	0.831461	0.774194	1684.67	0.800507
Lofreq-Strelka-Vardict-Pindel-Varscan2-Lancet	6	3	704.5	2266	1681	0.86715	0.696429	0.837838	1550.5	0.800472
FreeBayes-Mutect2-Vardict-Varscan2	4	2	288.5	2474.5	1724	0.890661	0.677419	0.833333	1495.67	0.800471
Pindel-Seurat-Lancet	3	2	1589.5	1623	2014	0.824716	0.754717	0.821918	1742.17	0.80045
Lofreq-Scalpel-Varscan2-Seurat-Lancet	5	4	2954.5	722	951.5	0.723288	0.795699	0.882353	1542.67	0.800447
FreeBayes-Mutect2-Strelka-Pindel-Seurat-Lancet	6	2	99	2979.5	1052	0.902715	0.623188	0.875	1376.83	0.800301
FreeBayes-Mutect2-Vardict-Pindel-Seurat-Lancet	6	3	425.5	1800	2716	0.882283	0.740741	0.777778	1647.17	0.800267
Lofreq-Mutect2-Strelka-Pindel-Lancet	5	4	1870.5	722	2521.5	0.811224	0.795699	0.793651	1704.67	0.800191
Lofreq-Mutect2-Vardict-Scalpel-Varscan2-Lancet	6	3	170.5	3225.5	431	0.897196	0.586466	0.916667	1275.67	0.80011
FreeBayes-Lofreq-Strelka-Vardict-Pindel-Varscan2-Seurat	7	5	2652	82.5	2138.5	0.756325	0.831461	0.8125	1624.33	0.800095
Lofreq-Strelka-Vardict-Pindel-Scalpel-Varscan2	6	5	2549	220.5	2138.5	0.765563	0.822222	0.8125	1636	0.800095
FreeBayes-Lofreq-Mutect2-Strelka-Pindel-Scalpel-Varscan2-Seurat	8	6	2684.5	47	2138.5	0.752343	0.835165	0.8125	1623.33	0.800003
Mutect2-Vardict-Scalpel-Seurat	4	3	702	2194.5	1815	0.86747	0.701754	0.830769	1570.5	0.799998
FreeBayes-Mutect2-Vardict-Pindel-Varscan2-Lancet	6	4	1564.5	1389.5	2251.5	0.826196	0.767677	0.80597	1735.17	0.799948
Lofreq-Mutect2-Scalpel-Varscan2-Seurat	5	3	1349	2998.5	143	0.837438	0.617886	0.944444	1496.83	0.799923
FreeBayes-Mutect2-Vardict-Pindel-Scalpel-Seurat	6	4	1328	1389.5	2521.5	0.838308	0.767677	0.793651	1746.33	0.799879
FreeBayes-Mutect2-Pindel-Scalpel-Varscan2-Seurat	6	4	2610.5	494	1815	0.760265	0.808511	0.830769	1639.83	0.799848
Lofreq-Vardict-Varscan2-Seurat-Lancet	5	4	2819	383.5	1519.5	0.737838	0.813187	0.848485	1574	0.799836
Lofreq-Mutect2-Strelka-Vardict-Pindel-Scalpel-Varscan2-Seurat-Lancet	9	7	2500.5	47	2521.5	0.770449	0.835165	0.793651	1689.67	0.799755
FreeBayes-Lofreq-Strelka-Pindel-Scalpel-Varscan2-Seurat-Lancet	8	6	2780	161	1815	0.74224	0.826087	0.830769	1585.33	0.799699
Lofreq-Pindel-Scalpel-Varscan2-Seurat-Lancet	6	3	1105	3001.5	229	0.849148	0.616541	0.933333	1445.17	0.799674
FreeBayes-Lofreq-Strelka-Scalpel	4	3	1783.5	1353.5	2138.5	0.815657	0.770833	0.8125	1758.5	0.799663
FreeBayes-Lofreq-Strelka-Vardict-Seurat-Lancet	6	3	1135	2457.5	1085	0.847458	0.678261	0.873239	1559.17	0.799653
FreeBayes-Lofreq-Mutect2-Vardict-Pindel-Lancet	6	3	186.5	1859.5	2927	0.895981	0.735849	0.767123	1657.67	0.799651
Mutect2-Strelka-Pindel-Scalpel-Lancet	5	4	1658.5	1030	2521.5	0.821745	0.783505	0.793651	1736.67	0.799634
Lofreq-Mutect2-Strelka-Vardict-Pindel-Lancet	6	5	1990	642	2521.5	0.805128	0.8	0.793651	1717.83	0.799593
Lofreq-Mutect2-Strelka-Vardict-Pindel-Scalpel	6	5	1990	642	2521.5	0.805128	0.8	0.793651	1717.83	0.799593
Lofreq-Strelka-Pindel-Scalpel-Seurat-Lancet	6	5	2565	220.5	2138.5	0.763926	0.822222	0.8125	1641.33	0.799549
FreeBayes-Lofreq-Strelka-Vardict-Scalpel-Varscan2-Seurat-Lancet	8	6	2700.5	313.5	1815	0.75067	0.817204	0.830769	1609.67	0.799548
Lofreq-Scalpel-Lancet	3	3	2493.5	1184	1519.5	0.771053	0.778947	0.848485	1732.33	0.799495
Mutect2-Pindel-Lancet	3	2	678	1800	2641	0.868932	0.740741	0.788732	1706.33	0.799468
FreeBayes-Lofreq-Strelka-Vardict-Varscan2-Seurat	6	4	2538	1030	1519.5	0.766404	0.783505	0.848485	1695.83	0.799465
Mutect2-Strelka-Pindel-Varscan2-Seurat-Lancet	6	2	80	3110	736.5	0.90367	0.597222	0.897436	1308.83	0.799443
FreeBayes-Lofreq-Mutect2-Strelka-Pindel-Scalpel-Varscan2-Lancet	8	6	2403.5	161	2521.5	0.778506	0.826087	0.793651	1695.33	0.799415
Lofreq-Mutect2-Strelka-Vardict-Pindel-Scalpel-Varscan2-Lancet	8	3	7	3114.5	830.5	0.91638	0.595745	0.886076	1317.33	0.7994
FreeBayes-Lofreq-Strelka-Lancet	4	3	1880.5	383.5	2806.5	0.810673	0.813187	0.774194	1690.17	0.799351
FreeBayes-Strelka-Vardict-Pindel-Varscan2-Seurat-Lancet	7	3	873	2583.5	1100.5	0.859544	0.666667	0.871795	1519	0.799335
Lofreq-Strelka-Vardict-Pindel-Seurat-Lancet	6	3	646	2317	1681	0.870504	0.689655	0.837838	1548	0.799332
FreeBayes-Lofreq-Varscan2-Lancet	4	3	2869.5	313.5	1519.5	0.731973	0.817204	0.848485	1567.5	0.799221
Lofreq-Pindel-Varscan2-Lancet	4	2	992.5	2232.5	1649.5	0.854701	0.700855	0.842105	1624.83	0.79922
Mutect2-Strelka-Pindel-Scalpel-Varscan2	5	2	144	3316.5	229	0.898518	0.565789	0.933333	1229.83	0.799213
FreeBayes-Lofreq-Mutect2-Pindel-Varscan2-Seurat	6	4	2623	161	2138.5	0.758988	0.826087	0.8125	1640.83	0.799192
FreeBayes-Lofreq-Mutect2-Strelka-Vardict-Pindel-Scalpel-Lancet	8	6	1935	722	2521.5	0.808184	0.795699	0.793651	1726.17	0.799178
FreeBayes-Lofreq-Vardict-Pindel-Scalpel-Lancet	6	4	1284	1750.5	2223.5	0.840796	0.745098	0.811594	1752.67	0.799163
Lofreq-Mutect2-Strelka-Pindel-Scalpel-Seurat	6	5	2483	82.5	2521.5	0.772069	0.831461	0.793651	1695.67	0.79906
Lofreq-Strelka-Vardict-Scalpel-Varscan2-Seurat	6	5	2963	161	1519.5	0.722298	0.826087	0.848485	1547.83	0.798957
FreeBayes-Mutect2-Strelka-Vardict-Pindel-Varscan2-Seurat	7	5	2586	18.5	2521.5	0.762284	0.840909	0.793651	1708.67	0.798948
Mutect2-Scalpel-Varscan2-Seurat-Lancet	5	4	2927	567	1203.5	0.726776	0.804348	0.865672	1565.83	0.798932
FreeBayes-Lofreq-Pindel-Lancet	4	3	2194	1184	1969.5	0.794308	0.778947	0.823529	1782.5	0.798928
FreeBayes-Lofreq-Mutect2-Strelka-Scalpel-Varscan2-Seurat-Lancet	8	6	2717	47	2138.5	0.748993	0.835165	0.8125	1634.17	0.798886
Lofreq-Mutect2-Scalpel-Seurat-Lancet	5	4	1990	1184	2138.5	0.805128	0.778947	0.8125	1770.83	0.798859
Lofreq-Strelka-Vardict-Varscan2-Seurat	5	4	2804	494	1519.5	0.739541	0.808511	0.848485	1605.83	0.798846
FreeBayes-Mutect2-Strelka-Scalpel	4	3	1506.5	383.5	3043	0.829146	0.813187	0.754098	1644.33	0.79881
Lofreq-Mutect2-Strelka-Varscan2-Seurat	5	4	2804	161	1815	0.739541	0.826087	0.830769	1593.33	0.798799
Mutect2-Pindel-Varscan2-Lancet	4	3	1935	1261.5	2138.5	0.808184	0.77551	0.8125	1778.33	0.798731
Lofreq-Mutect2-Pindel-Scalpel-Varscan2	5	4	2306	1184	1815	0.786458	0.778947	0.830769	1768.33	0.798725
FreeBayes-Mutect2-Strelka-Scalpel	4	2	603.5	3122	328.5	0.872364	0.594203	0.929577	1351.33	0.798715
FreeBayes-Strelka-Pindel-Scalpel-Varscan2-Seurat-Lancet	7	3	838	2966.5	567.5	0.860911	0.625954	0.909091	1457.33	0.798652
Vardict-Scalpel-Varscan2-Seurat-Lancet	5	4	2932.5	567	1203.5	0.725784	0.804348	0.865672	1567.67	0.798601
FreeBayes-Mutect2-Vardict-Lancet	4	2	111	2123.5	2671.5	0.901249	0.710744	0.783784	1635.33	0.798592
FreeBayes-Lofreq-Vardict-Pindel-Scalpel-Varscan2-Seurat	7	4	1907.5	2176	951.5	0.809645	0.703704	0.882353	1678.33	0.798567
FreeBayes-Mutect2-Vardict-Scalpel-Varscan2-Seurat	6	4	2369	1030	1815	0.78125	0.783505	0.830769	1738	0.798508
FreeBayes-Lofreq-Mutect2-Strelka-Vardict-Pindel-Varscan2-Seurat	8	3	260.5	2991	884.5	0.892236	0.620155	0.883117	1378.67	0.798503
FreeBayes-Mutect2-Vardict-Pindel-Lancet	5	3	466.5	1836	2716	0.879808	0.737864	0.777778	1672.83	0.798483
Pindel-Varscan2-Seurat-Lancet	4	3	2853.5	383.5	1519.5	0.733696	0.813187	0.848485	1585.5	0.798456
FreeBayes-Lofreq-Vardict-Pindel-Scalpel-Seurat-Lancet	7	4	1061	2094.5	1918.5	0.851169	0.715596	0.828571	1691.33	0.798445
FreeBayes-Lofreq-Vardict-Pindel-Scalpel-Varscan2-Seurat	7	5	2688.5	383.5	1815	0.751337	0.813187	0.830769	1629	0.798431
Lofreq-Strelka-Pindel-Varscan2-Lancet	5	4	2549	313.5	2138.5	0.765563	0.817204	0.8125	1667	0.798422
FreeBayes-Lofreq-Mutect2-Strelka-Vardict-Pindel-Seurat-Lancet	8	6	2262	82.5	2806.5	0.78961	0.831461	0.774194	1717	0.798422
Lofreq-Strelka-Pindel-Varscan2-Seurat	5	4	2892.5	47	1815	0.729252	0.835165	0.830769	1584.83	0.798395
Lofreq-Strelka-Pindel-Scalpel-Varscan2-Seurat-Lancet	7	3	791.5	3103	229	0.863309	0.59854	0.933333	1374.5	0.798394
Mutect2-Strelka-Vardict-Pindel-Scalpel-Lancet	6	5	1802	952	2521.5	0.814249	0.787234	0.793651	1758.5	0.798378
Mutect2-Strelka-Vardict-Scalpel-Varscan2-Lancet	6	5	2447	161	2521.5	0.775296	0.826087	0.793651	1709.83	0.798344
FreeBayes-Mutect2-Scalpel-Varscan2	4	3	2739.5	313.5	1815	0.746988	0.817204	0.830769	1622.67	0.79832
FreeBayes-Lofreq-Vardict-Pindel-Varscan2-Lancet	6	4	2078.5	1353.5	1969.5	0.800515	0.770833	0.823529	1800.5	0.798293
FreeBayes-Mutect2-Strelka-Vardict-Pindel-Varscan2-Lancet	7	5	2284	383.5	2521.5	0.788036	0.813187	0.793651	1729.67	0.798291
FreeBayes-Lofreq-Mutect2-Pindel-Scalpel-Seurat	6	4	1966	1261.5	2138.5	0.806658	0.77551	0.8125	1788.67	0.798223
FreeBayes-Lofreq-Strelka-Vardict-Pindel-Scalpel-Varscan2-Seurat	8	6	2700.5	82.5	2138.5	0.75067	0.831461	0.8125	1640.5	0.79821
FreeBayes-Strelka-Vardict-Pindel-Varscan2-Seurat-Lancet	7	5	2700.5	82.5	2138.5	0.75067	0.831461	0.8125	1640.5	0.79821
FreeBayes-Mutect2-Strelka-Vardict-Pindel-Lancet	6	4	1096	1261.5	2907	0.849383	0.77551	0.769231	1754.83	0.798041
Strelka-Varscan2-Seurat-Lancet	4	2	1580.5	2976.5	143	0.825553	0.624	0.944444	1566.67	0.797999
Mutect2-Pindel-Varscan2-Seurat-Lancet	5	2	327	3069.5	736.5	0.88785	0.608696	0.897436	1377.67	0.797994
Lofreq-Strelka-Scalpel-Varscan2-Seurat-Lancet	6	3	1276	3126	31	0.841076	0.59375	0.958904	1477.67	0.79791
FreeBayes-Lofreq-Vardict-Pindel-Scalpel-Varscan2-Seurat-Lancet	8	6	2797	220.5	1815	0.740541	0.822222	0.830769	1610.83	0.797844
FreeBayes-Strelka-Vardict-Pindel-Scalpel-Varscan2	6	3	986	2698.5	884.5	0.854762	0.655462	0.883117	1523	0.79778
Mutect2-Strelka-Vardict-Scalpel-Varscan2-Seurat	6	5	2927	5	2138.5	0.726776	0.853933	0.8125	1690.17	0.797736
FreeBayes-Mutect2-Strelka-Pindel-Seurat	5	2	331	2835	1276	0.887615	0.640625	0.864865	1480.67	0.797702
FreeBayes-Lofreq-Mutect2-Strelka-Pindel-Seurat-Lancet	7	5	2214	161	2806.5	0.792746	0.826087	0.774194	1727.17	0.797676
Vardict-Pindel-Scalpel-Seurat-Lancet	5	4	2041.5	1616	1696.5	0.802057	0.755102	0.835821	1784.67	0.79766
FreeBayes-Strelka-Vardict-Pindel-Varscan2-Lancet	6	4	2232	722	2251.5	0.79118	0.795699	0.80597	1735.17	0.797616
FreeBayes-Vardict-Scalpel-Varscan2-Lancet	5	3	1135	2375.5	1329.5	0.847458	0.684211	0.861111	1613.33	0.797593
Strelka-Vardict-Varscan2-Lancet	4	2	406	3013.5	736.5	0.883392	0.61194	0.897436	1385.33	0.797589
FreeBayes-Lofreq-Mutect2-Pindel-Scalpel-Varscan2-Seurat	7	5	2675.5	161	2138.5	0.754011	0.826087	0.8125	1658.33	0.797533
Lofreq-Vardict-Pindel-Seurat	4	3	2057.5	1616	1696.5	0.801536	0.755102	0.835821	1790	0.797486
FreeBayes-Mutect2-Vardict-Pindel-Scalpel-Varscan2	6	3	533	2457.5	1681	0.876033	0.678261	0.837838	1557.17	0.797377
Mutect2-Strelka-Scalpel-Varscan2-Lancet	5	2	77	3357	229	0.903955	0.554839	0.933333	1221	0.797376
FreeBayes-Mutect2-Strelka-Vardict-Pindel-Scalpel-Seurat-Lancet	8	6	2306	82.5	2806.5	0.786458	0.831461	0.774194	1731.67	0.797371
FreeBayes-Lofreq-Vardict-Pindel-Varscan2-Seurat	6	4	2646	567	1815	0.756972	0.804348	0.830769	1676	0.797363
FreeBayes-Lofreq-Strelka-Vardict-Pindel	5	3	1293.5	1485.5	2641	0.840295	0.762887	0.788732	1806.67	0.797305
Lofreq-Mutect2-Strelka-Vardict-Scalpel-Varscan2-Lancet	7	6	2483	161	2521.5	0.772069	0.826087	0.793651	1721.83	0.797269
FreeBayes-Lofreq-Vardict-Pindel	4	3	1951	722	2641	0.807152	0.795699	0.788732	1771.33	0.797194
FreeBayes-Pindel-Varscan2-Seurat-Lancet	5	3	2617	850	1661.5	0.759259	0.791667	0.84058	1709.5	0.797169
FreeBayes-Lofreq-Strelka-Scalpel-Seurat	5	3	1767	2673	487	0.816276	0.66087	0.914286	1642.33	0.797144
Lofreq-Vardict-Pindel-Scalpel-Varscan2	5	4	2363.5	1184	1815	0.781699	0.778947	0.830769	1787.5	0.797139
FreeBayes-Lofreq-Vardict-Pindel-Scalpel-Varscan2-Seurat-Lancet	8	4	1051	2457.5	1329.5	0.851897	0.678261	0.861111	1612.67	0.79709
FreeBayes-Strelka-Vardict-Pindel-Varscan2-Lancet	6	3	904	2019	2231.5	0.858182	0.722222	0.810811	1718.17	0.797072
Strelka-Vardict-Pindel-Scalpel-Seurat-Lancet	6	3	519	2868.5	884.5	0.876485	0.631579	0.883117	1424	0.79706
Mutect2-Scalpel-Varscan2	3	2	767	3237	143	0.864227	0.58209	0.944444	1382.33	0.79692
FreeBayes-Pindel-Varscan2-Lancet	4	2	1378.5	1821.5	2052.5	0.836228	0.738739	0.815789	1750.83	0.796919
FreeBayes-Lofreq-Mutect2-Vardict-Pindel-Scalpel-Seurat-Lancet	8	6	2214	567	2521.5	0.792746	0.804348	0.793651	1767.5	0.796915
FreeBayes-Lofreq-Mutect2-Strelka-Vardict-Pindel-Seurat	7	3	269	2663	1681	0.891735	0.661157	0.837838	1537.67	0.79691
Lofreq-Pindel-Scalpel-Varscan2-Seurat	5	4	2940	313.5	1519.5	0.725034	0.817204	0.848485	1591	0.796908
FreeBayes-Lofreq-Strelka-Pindel-Scalpel-Seurat-Lancet	7	3	858	2856	771.5	0.86019	0.635659	0.894737	1495.17	0.796862
Mutect2-Strelka-Vardict-Scalpel-Seurat-Lancet	6	5	2324	82.5	2806.5	0.784876	0.831461	0.774194	1737.67	0.796843
Lofreq-Vardict-Scalpel-Varscan2-Seurat-Lancet	6	5	2996.5	220.5	1519.5	0.71978	0.822222	0.848485	1578.83	0.796829
Lofreq-Mutect2-Pindel-Seurat-Lancet	5	2	104.5	2868.5	1360.5	0.901734	0.631579	0.857143	1444.5	0.796819
Lofreq-Strelka-Pindel-Scalpel-Varscan2-Lancet	6	5	2604.5	313.5	2138.5	0.760638	0.817204	0.8125	1685.5	0.796781
Lofreq-Vardict-Lancet	3	3	2251.5	1363.5	1815	0.790091	0.769231	0.830769	1810	0.796697
FreeBayes-Mutect2-Pindel-Seurat-Lancet	5	3	1284	1158.5	2907	0.840796	0.78	0.769231	1783.17	0.796676
FreeBayes-Mutect2-Strelka-Pindel-Scalpel-Seurat-Lancet	7	5	2262	161	2806.5	0.78961	0.826087	0.774194	1743.17	0.79663
Lofreq-Mutect2-Strelka-Pindel-Scalpel-Lancet	6	5	2078.5	722	2521.5	0.800515	0.795699	0.793651	1774	0.796622
FreeBayes-Strelka-Vardict-Pindel-Varscan2-Seurat	6	4	2560.5	383.5	2138.5	0.764163	0.813187	0.8125	1694.17	0.796617
FreeBayes-Lofreq-Mutect2-Pindel-Scalpel-Seurat-Lancet	7	5	2165	642	2521.5	0.795866	0.8	0.793651	1776.17	0.796505
FreeBayes-Lofreq-Mutect2-Vardict-Seurat	5	3	988.5	2019	2138.5	0.854722	0.722222	0.8125	1715.33	0.796481
FreeBayes-Pindel-Scalpel-Lancet	4	3	1838	1206	2340.5	0.812739	0.776699	0.8	1794.83	0.796479
Lofreq-Scalpel-Varscan2-Seurat-Lancet	5	3	1745.5	3011	31	0.8175	0.612903	0.958904	1595.83	0.796436
FreeBayes-Mutect2-Vardict-Pindel-Seurat-Lancet	6	4	1373.5	1030	2907	0.836454	0.783505	0.769231	1770.17	0.796397
FreeBayes-Lofreq-Mutect2-Lancet	4	3	1564.5	494	3043	0.826196	0.808511	0.754098	1700.5	0.796268
Strelka-Vardict-Scalpel-Varscan2-Seurat-Lancet	6	3	624	3283	76	0.871429	0.571429	0.945946	1327.67	0.796268
Mutect2-Strelka-Vardict-Seurat	4	2	372	3216	487	0.885428	0.589041	0.914286	1358.33	0.796252
Lofreq-Strelka	2	2	1770	1184	2521.5	0.816121	0.778947	0.793651	1825.17	0.79624
FreeBayes-Lofreq-Mutect2-Vardict-Scalpel-Seurat	6	4	1328	1836	2138.5	0.838308	0.737864	0.8125	1767.5	0.796224
FreeBayes-Lofreq-Pindel-Scalpel-Varscan2-Seurat	6	4	2669	1389.5	1203.5	0.755319	0.767677	0.865672	1754	0.796223
FreeBayes-Mutect2-Vardict-Varscan2-Lancet	5	2	115	2831	1605	0.900677	0.641791	0.846154	1517	0.796207
FreeBayes-Lofreq-Mutect2-Strelka-Vardict-Pindel-Varscan2-Seurat	8	6	2675.5	18.5	2521.5	0.754011	0.840909	0.793651	1738.5	0.79619
Pindel-Varscan2-Lancet	3	2	1802	1655	2014	0.814249	0.752294	0.821918	1823.67	0.796154
Mutect2-Vardict-Pindel-Scalpel-Varscan2-Seurat-Lancet	7	3	84.5	3222.5	736.5	0.9036	0.587413	0.897436	1347.83	0.79615
Mutect2-Vardict-Scalpel-Seurat-Lancet	5	4	1481	1030	2806.5	0.830615	0.783505	0.774194	1772.5	0.796105
Lofreq-Strelka-Vardict-Scalpel-Lancet	5	3	691.5	2861.5	863.5	0.868106	0.634146	0.885714	1472.17	0.795989
Lofreq-Mutect2-Strelka-Vardict-Pindel-Scalpel-Lancet	7	6	2194	642	2521.5	0.794308	0.8	0.793651	1785.83	0.795986
FreeBayes-Lofreq-Strelka-Vardict-Pindel-Varscan2-Seurat-Lancet	8	6	2764.5	82.5	2138.5	0.743935	0.831461	0.8125	1661.83	0.795965
FreeBayes-Lofreq-Mutect2-Vardict-Pindel-Seurat	6	3	455	2194.5	2261	0.880473	0.701754	0.805556	1636.83	0.795928
FreeBayes-Lofreq-Mutect2-Vardict-Scalpel	5	4	1564.5	952	2806.5	0.826196	0.787234	0.774194	1774.33	0.795875
FreeBayes-Lofreq-Strelka	3	2	1538	1713.5	2138.5	0.827586	0.747475	0.8125	1796.67	0.795854
Lofreq-Strelka-Vardict-Scalpel	4	3	1325	2583.5	951.5	0.838471	0.666667	0.882353	1620	0.79583
Lofreq-Mutect2-Vardict-Scalpel-Varscan2-Lancet	6	5	2232	1030	2138.5	0.79118	0.783505	0.8125	1800.17	0.795728
Lofreq-Mutect2-Vardict-Seurat-Lancet	5	4	1751	722	2806.5	0.817259	0.795699	0.774194	1759.83	0.795717
Vardict-Pindel-Scalpel-Varscan2-Lancet	5	3	1122	2232.5	1681	0.848335	0.700855	0.837838	1678.5	0.795676
Mutect2-Pindel-Scalpel-Varscan2-Lancet	5	4	2115	1261.5	2138.5	0.798969	0.77551	0.8125	1838.33	0.79566
Mutect2-Pindel-Scalpel-Varscan2	4	2	528.5	3248	229	0.876168	0.577465	0.933333	1335.17	0.795655
FreeBayes-Lofreq-Mutect2-Strelka-Vardict-Pindel-Varscan2-Lancet	8	6	2381.5	383.5	2521.5	0.780105	0.813187	0.793651	1762.17	0.795647
FreeBayes-Mutect2-Vardict-Pindel-Varscan2-Seurat	6	4	2493.5	220.5	2521.5	0.771053	0.822222	0.793651	1745.17	0.795642
FreeBayes-Lofreq-Strelka-Vardict-Pindel-Varscan2	6	3	1130	2071.5	2014	0.847747	0.716981	0.821918	1738.5	0.795549
Lofreq-Strelka-Vardict-Pindel-Varscan2-Seurat-Lancet	7	3	579	2952	884.5	0.873508	0.629921	0.883117	1471.83	0.795515
Lofreq-Strelka-Pindel-Seurat	4	2	1192.5	3067	271	0.845411	0.609375	0.931507	1510.17	0.795431
Lofreq-Vardict-Pindel-Seurat-Lancet	5	3	1055.5	1974	2261	0.851534	0.728972	0.805556	1763.5	0.795354
FreeBayes-Strelka-Vardict-Pindel-Scalpel-Varscan2-Seurat	7	5	2688.5	220.5	2138.5	0.751337	0.822222	0.8125	1682.5	0.795353
FreeBayes-Lofreq-Mutect2-Vardict-Scalpel-Varscan2	6	3	373	3225.5	487	0.885284	0.586466	0.914286	1361.83	0.795345
Scalpel-Varscan2-Seurat-Lancet	4	3	2889.5	2118.5	143	0.729986	0.711538	0.944444	1717	0.795323
Mutect2-Scalpel-Varscan2-Lancet	4	2	340.5	3321	229	0.887097	0.565517	0.933333	1296.83	0.795316
FreeBayes-Vardict-Pindel-Scalpel-Lancet	5	4	1966	1389.5	2223.5	0.806658	0.767677	0.811594	1859.67	0.79531
FreeBayes-Mutect2-Vardict-Pindel-Varscan2-Seurat	6	3	988.5	2106.5	2046	0.854722	0.714286	0.816901	1713.67	0.795303
Lofreq-Mutect2-Strelka-Vardict-Scalpel-Seurat-Lancet	7	6	2381.5	82.5	2806.5	0.780105	0.831461	0.774194	1756.83	0.795253
FreeBayes-Mutect2-Strelka-Vardict-Pindel-Scalpel-Varscan2-Seurat	8	6	2700.5	18.5	2521.5	0.75067	0.840909	0.793651	1746.83	0.795077
FreeBayes-Vardict-Pindel-Scalpel-Varscan2-Seurat-Lancet	7	5	2787	383.5	1815	0.74124	0.813187	0.830769	1661.83	0.795065
Mutect2-Strelka-Scalpel-Varscan2-Seurat-Lancet	6	5	3050.5	220.5	1519.5	0.714483	0.822222	0.848485	1596.83	0.795063
Mutect2-Strelka-Vardict-Pindel	4	2	6	2252.5	2907	0.916762	0.699187	0.769231	1721.83	0.79506
Mutect2-Vardict-Pindel-Scalpel-Varscan2	5	4	1902.5	1485.5	2138.5	0.809706	0.762887	0.8125	1842.17	0.795031
Mutect2-Scalpel-Varscan2-Seurat	4	3	2739.5	2006.5	487	0.746988	0.72381	0.914286	1744.33	0.795028
FreeBayes-Lofreq-Strelka-Vardict-Pindel-Lancet	6	3	745.5	1859.5	2671.5	0.865385	0.735849	0.783784	1758.83	0.795006
Pindel-Scalpel-Varscan2-Seurat-Lancet	5	4	2954.5	383.5	1519.5	0.723288	0.813187	0.848485	1619.17	0.794986
FreeBayes-Mutect2-Strelka-Vardict-Varscan2-Lancet	6	2	95.5	3077	1052	0.90301	0.606897	0.875	1408.17	0.794969
Vardict-Pindel-Scalpel-Varscan2-Lancet	5	4	2115	1389.5	2036	0.798969	0.767677	0.818182	1846.83	0.794943
Lofreq-Mutect2-Vardict-Pindel-Varscan2	5	4	2262	1064.5	2138.5	0.78961	0.782609	0.8125	1821.67	0.794906
Lofreq-Pindel-Varscan2-Seurat	4	3	2837	642	1519.5	0.73613	0.8	0.848485	1666.17	0.794872
Lofreq-Mutect2-Strelka-Pindel-Seurat-Lancet	6	2	64	3129	830.5	0.905359	0.593103	0.886076	1341.17	0.794846
FreeBayes-Strelka-Vardict-Pindel-Scalpel-Varscan2-Seurat-Lancet	8	6	2797	82.5	2138.5	0.740541	0.831461	0.8125	1672.67	0.794834
FreeBayes-Mutect2-Strelka-Vardict-Scalpel-Seurat	6	3	506	3134.5	487	0.877434	0.592593	0.914286	1375.83	0.794771
FreeBayes-Lofreq-Mutect2-Strelka-Vardict-Pindel-Scalpel-Seurat-Lancet	9	7	2403.5	82.5	2806.5	0.778506	0.831461	0.774194	1764.17	0.79472
Lofreq-Strelka-Pindel-Scalpel-Varscan2-Seurat	6	5	3012	47	1815	0.718019	0.835165	0.830769	1624.67	0.794651
Lofreq-Pindel-Scalpel-Seurat	4	3	2225	2130	951.5	0.791237	0.71028	0.882353	1768.83	0.794623
Lofreq-Mutect2-Vardict-Pindel-Seurat	5	4	2115	885	2521.5	0.798969	0.791209	0.793651	1840.5	0.79461
FreeBayes-Mutect2-Strelka-Vardict-Pindel-Scalpel-Varscan2-Lancet	8	6	2427	383.5	2521.5	0.776903	0.813187	0.793651	1777.33	0.79458
Lofreq-Mutect2-Strelka-Pindel-Varscan2	5	4	2427	383.5	2521.5	0.776903	0.813187	0.793651	1777.33	0.79458
FreeBayes-Lofreq-Scalpel-Varscan2-Lancet	5	4	3012	313.5	1519.5	0.718019	0.817204	0.848485	1615	0.794569
FreeBayes-Lofreq-Mutect2-Strelka-Vardict-Pindel-Scalpel-Varscan2-Seurat	9	7	2717	18.5	2521.5	0.748993	0.840909	0.793651	1752.33	0.794518
FreeBayes-Lofreq-Mutect2-Strelka-Scalpel-Varscan2-Seurat	7	3	741	3259.5	143	0.865566	0.573529	0.944444	1381.17	0.794513
Mutect2-Vardict-Pindel-Lancet	4	2	27.5	1847	3191.5	0.911628	0.737705	0.734177	1688.67	0.794503
Vardict-Varscan2-Seurat-Lancet	4	3	2739.5	1353.5	1203.5	0.746988	0.770833	0.865672	1765.5	0.794498
FreeBayes-Lofreq-Mutect2-Varscan2-Seurat	5	3	2356	1639.5	1519.5	0.782383	0.752475	0.848485	1838.33	0.794448
Lofreq-Strelka-Vardict-Pindel-Scalpel-Varscan2	6	3	579	3208	414.5	0.873508	0.590909	0.918919	1400.5	0.794445
Lofreq-Mutect2-Varscan2-Seurat	4	3	2688.5	1030	1519.5	0.751337	0.783505	0.848485	1746	0.794442
FreeBayes-Lofreq-Strelka-Scalpel-Lancet	5	4	2165	383.5	2806.5	0.795866	0.813187	0.774194	1785	0.794415
Lofreq-Mutect2-Varscan2-Seurat-Lancet	5	2	336	3407.5	31	0.887356	0.536913	0.958904	1258.17	0.794391
FreeBayes-Lofreq-Mutect2-Scalpel-Varscan2-Seurat	6	4	2536	1389.5	1519.5	0.766798	0.767677	0.848485	1815	0.79432
Lofreq-Mutect2-Scalpel-Varscan2-Seurat	5	4	2853.5	642	1519.5	0.733696	0.8	0.848485	1671.67	0.79406
Pindel-Scalpel-Varscan2-Seurat	4	3	2889.5	1836	487	0.729986	0.737864	0.914286	1737.5	0.794045
FreeBayes-Lofreq-Mutect2-Strelka-Pindel-Scalpel-Seurat-Lancet	8	6	2363.5	161	2806.5	0.781699	0.826087	0.774194	1777	0.793993
Lofreq-Mutect2-Strelka-Scalpel-Varscan2-Seurat	6	5	2940	161	1815	0.725034	0.826087	0.830769	1638.67	0.793963
FreeBayes-Varscan2-Lancet	3	2	2790.5	1030	1360.5	0.74094	0.783505	0.857143	1727	0.793863
Mutect2-Strelka-Vardict-Pindel-Varscan2	5	2	4	2997	1633	0.91941	0.618705	0.843373	1544.67	0.793829
Strelka-Vardict-Pindel-Varscan2-Lancet	5	4	2549	220.5	2521.5	0.765563	0.822222	0.793651	1763.67	0.793812
FreeBayes-Lofreq-Mutect2-Seurat-Lancet	5	2	386	3134.5	611.5	0.884615	0.592593	0.90411	1377.33	0.793773
FreeBayes-Lofreq-Strelka-Pindel-Varscan2	5	2	1003	2828.5	884.5	0.854067	0.644068	0.883117	1572	0.793751
FreeBayes-Lofreq-Mutect2-Vardict-Pindel-Seurat-Lancet	7	3	161.5	2418.5	2340.5	0.897436	0.683761	0.8	1640.17	0.793732
Strelka-Vardict-Pindel-Seurat-Lancet	5	4	2403.5	441	2521.5	0.778506	0.808989	0.793651	1788.67	0.793715
FreeBayes-Lofreq-Strelka-Vardict-Pindel	5	4	2276.5	271	2806.5	0.788586	0.818182	0.774194	1784.67	0.793654
FreeBayes-Lofreq-Mutect2-Vardict-Pindel-Varscan2-Seurat	7	5	2663	82.5	2521.5	0.755674	0.831461	0.793651	1755.67	0.793595
FreeBayes-Lofreq-Strelka-Pindel-Lancet	5	2	686	2161.5	2271.5	0.868639	0.706897	0.805195	1706.33	0.793577
Mutect2-Vardict-Pindel-Lancet	4	3	912	1815.5	2685	0.857843	0.74	0.782609	1804.17	0.793484
FreeBayes-Pindel-Scalpel-Varscan2-Seurat-Lancet	6	3	1476.5	2835	567.5	0.830655	0.640625	0.909091	1626.33	0.793457
FreeBayes-Mutect2-Vardict-Pindel-Varscan2	5	3	1035	1750.5	2685	0.85258	0.745098	0.782609	1823.5	0.793429
Lofreq-Mutect2-Strelka-Vardict-Varscan2-Seurat	6	5	2861	5	2521.5	0.7327	0.853933	0.793651	1795.83	0.793428
Mutect2-Vardict-Pindel	3	2	100	1800	3180	0.902696	0.740741	0.736842	1693.33	0.793426
FreeBayes-Lofreq-Mutect2-Vardict-Pindel-Varscan2-Seurat-Lancet	8	3	137	2859.5	1605	0.899189	0.634921	0.846154	1533.83	0.793421
FreeBayes-Lofreq-Mutect2-Strelka-Vardict-Pindel-Varscan2-Seurat-Lancet	9	3	80	3091.5	1052	0.90367	0.601504	0.875	1407.83	0.793391
Vardict-Pindel-Scalpel-Lancet	4	3	1226.5	1707.5	2641	0.843672	0.747664	0.788732	1858.33	0.793356
FreeBayes-Lofreq-Vardict-Seurat-Lancet	5	3	1503	2130	1661.5	0.829208	0.71028	0.84058	1764.83	0.793356
Lofreq-Mutect2-Vardict-Pindel-Scalpel-Varscan2	6	3	193.5	3117.5	796.5	0.895662	0.59542	0.888889	1369.17	0.793324
FreeBayes-Strelka-Vardict-Pindel-Seurat-Lancet	6	3	988.5	2106.5	2231.5	0.854722	0.714286	0.810811	1775.5	0.793273
Vardict-Scalpel-Varscan2-Seurat-Lancet	5	3	1138.5	3225.5	76	0.847375	0.586466	0.945946	1480	0.793262
FreeBayes-Lofreq-Scalpel-Seurat-Lancet	5	3	1684	2673	666.5	0.820322	0.66087	0.898551	1674.5	0.793247
FreeBayes-Lofreq-Strelka-Pindel-Varscan2-Lancet	6	2	550	2835	1302.5	0.874854	0.640625	0.864198	1562.5	0.793225
FreeBayes-Lofreq-Pindel-Varscan2-Seurat	5	3	2600	1639.5	1203.5	0.761528	0.752475	0.865672	1814.33	0.793225
FreeBayes-Lofreq-Mutect2-Strelka-Vardict-Pindel-Seurat-Lancet	8	3	91	2820.5	1735.5	0.903226	0.645161	0.831169	1549	0.793185
FreeBayes-Mutect2-Vardict-Varscan2-Seurat	5	3	2335	1461.5	1815	0.784062	0.764706	0.830769	1870.5	0.793179
FreeBayes-Lofreq-Mutect2-Strelka-Vardict-Scalpel-Varscan2-Lancet	8	3	139	3341	389	0.898978	0.559441	0.921053	1289.67	0.793157
FreeBayes-Lofreq-Strelka-Vardict-Scalpel-Varscan2	6	3	1081.5	3230.5	143	0.850356	0.584615	0.944444	1485	0.793139
Scalpel-Lancet	2	2	2057.5	2031	1360.5	0.801536	0.720721	0.857143	1816.33	0.793133
FreeBayes-Lofreq-Strelka-Vardict-Pindel-Scalpel-Varscan2-Seurat-Lancet	9	7	2841.5	82.5	2138.5	0.735414	0.831461	0.8125	1687.5	0.793125
Lofreq-Vardict-Pindel-Lancet	4	3	1336.5	1639.5	2641	0.837905	0.752475	0.788732	1872.33	0.793038
FreeBayes-Lofreq-Mutect2-Strelka-Vardict-Pindel-Scalpel-Varscan2-Lancet	9	7	2483	383.5	2521.5	0.772069	0.813187	0.793651	1796	0.792969
FreeBayes-Strelka-Vardict-Pindel-Scalpel	5	4	2306	271	2806.5	0.786458	0.818182	0.774194	1794.5	0.792945
Strelka-Vardict-Varscan2-Seurat-Lancet	5	4	2846.5	383.5	1815	0.734417	0.813187	0.830769	1681.67	0.792791
FreeBayes-Lofreq-Mutect2-Scalpel-Varscan2-Seurat	6	3	1103	3230.5	143	0.849216	0.584615	0.944444	1492.17	0.792759
Lofreq-Strelka-Vardict-Pindel-Varscan2-Lancet	6	5	2586	220.5	2521.5	0.762284	0.822222	0.793651	1776	0.792719
Lofreq-Pindel-Varscan2-Seurat-Lancet	5	4	2940	220.5	1815	0.725034	0.822222	0.830769	1658.5	0.792675
Lofreq-Pindel-Varscan2	3	2	2067.5	2006.5	1417.5	0.801027	0.72381	0.852941	1830.5	0.792593
Mutect2-Vardict-Pindel-Varscan2-Lancet	5	4	1990	1184	2521.5	0.805128	0.778947	0.793651	1898.5	0.792575
FreeBayes-Lofreq-Mutect2-Vardict-Varscan2-Seurat	6	4	2470	850	2138.5	0.773263	0.791667	0.8125	1819.5	0.792477
FreeBayes-Vardict-Pindel-Scalpel-Seurat-Lancet	6	4	1678.5	1750.5	2223.5	0.820707	0.745098	0.811594	1884.17	0.792466
Vardict-Scalpel-Seurat-Lancet	4	3	1393	2502.5	1114.5	0.835192	0.672566	0.869565	1670	0.792441
Mutect2-Vardict-Varscan2-Seurat	4	3	2628	930.5	1815	0.758621	0.787879	0.830769	1791.17	0.792423
Mutect2-Vardict-Scalpel-Varscan2-Seurat	5	4	2819	494	1815	0.737838	0.808511	0.830769	1709.33	0.792373
FreeBayes-Strelka-Pindel-Scalpel-Varscan2-Seurat	6	3	1811.5	2863.5	328.5	0.813983	0.633333	0.929577	1667.83	0.792298
Lofreq-Mutect2-Scalpel-Seurat	4	3	1600	2176	1519.5	0.824561	0.703704	0.848485	1765.17	0.79225
Lofreq-Strelka-Scalpel	3	3	2296	722	2521.5	0.787013	0.795699	0.793651	1846.5	0.792121
FreeBayes-Lofreq-Pindel-Lancet	4	2	925.5	1739.5	2890	0.857488	0.745455	0.773333	1851.67	0.792092
FreeBayes-Lofreq-Mutect2-Vardict-Pindel	5	4	2041.5	642	2806.5	0.802057	0.8	0.774194	1830	0.792083
FreeBayes-Mutect2-Vardict-Scalpel-Seurat-Lancet	6	3	418.5	3091.5	782.5	0.882759	0.601504	0.891892	1430.83	0.792051
FreeBayes-Mutect2-Vardict-Pindel-Scalpel-Lancet	6	3	275.5	2232.5	2671.5	0.891482	0.700855	0.783784	1726.5	0.79204
FreeBayes-Strelka-Lancet	3	2	1706	952	2907	0.819549	0.787234	0.769231	1855	0.792005
Vardict-Pindel-Varscan2-Seurat-Lancet	5	3	1548	2094.5	1724	0.827068	0.715596	0.833333	1788.83	0.791999
Lofreq-Mutect2-Pindel-Varscan2-Seurat	5	2	304	3394.5	76	0.889401	0.540541	0.945946	1258.17	0.791962
FreeBayes-Lofreq-Mutect2-Vardict-Pindel-Scalpel-Varscan2-Seurat	8	6	2700.5	82.5	2521.5	0.75067	0.831461	0.793651	1768.17	0.791927
FreeBayes-Mutect2-Vardict-Pindel-Varscan2-Seurat-Lancet	7	5	2700.5	82.5	2521.5	0.75067	0.831461	0.793651	1768.17	0.791927
Lofreq-Mutect2-Strelka-Pindel-Scalpel-Varscan2	6	5	2517	383.5	2521.5	0.768824	0.813187	0.793651	1807.33	0.791887
FreeBayes-Lofreq-Mutect2-Strelka-Seurat-Lancet	6	2	321	3360	229	0.888143	0.554054	0.933333	1303.33	0.791844
FreeBayes-Mutect2-Pindel-Varscan2-Seurat-Lancet	6	4	2663	161	2521.5	0.755674	0.826087	0.793651	1781.83	0.791804
Mutect2-Pindel-Varscan2-Seurat	4	3	2797	220.5	2138.5	0.740541	0.822222	0.8125	1718.67	0.791754
Lofreq-Mutect2-Vardict-Pindel-Scalpel-Varscan2	6	5	2381.5	1064.5	2138.5	0.780105	0.782609	0.8125	1861.5	0.791738
Lofreq-Strelka-Varscan2-Seurat-Lancet	5	4	2880.5	722	1519.5	0.730978	0.795699	0.848485	1707.33	0.791721
FreeBayes-Lofreq-Mutect2-Strelka-Vardict-Scalpel-Lancet	7	3	207	3219.5	782.5	0.894977	0.588235	0.891892	1403	0.791701
FreeBayes-Vardict-Pindel-Scalpel-Varscan2-Seurat	6	4	2646	952	1815	0.756972	0.787234	0.830769	1804.33	0.791658
FreeBayes-Mutect2-Vardict-Pindel-Scalpel	5	4	1658.5	1184	2806.5	0.821745	0.778947	0.774194	1883	0.791629
Strelka-Vardict-Pindel-Scalpel-Varscan2-Lancet	6	5	2623	220.5	2521.5	0.758988	0.822222	0.793651	1788.33	0.79162
Lofreq-Strelka-Vardict-Pindel-Seurat-Lancet	6	5	2483	441	2521.5	0.772069	0.808989	0.793651	1815.17	0.791569
Lofreq-Mutect2-Vardict-Varscan2-Seurat	5	4	2755	313.5	2138.5	0.744624	0.817204	0.8125	1735.67	0.791443
Mutect2-Vardict-Pindel-Scalpel-Seurat	5	4	1902.5	1353.5	2521.5	0.809706	0.770833	0.793651	1925.83	0.791397
Lofreq-Mutect2-Strelka-Vardict-Pindel-Seurat	6	5	2363.5	271	2806.5	0.781699	0.818182	0.774194	1813.67	0.791358
FreeBayes-Mutect2-Vardict-Scalpel-Lancet	5	4	1373.5	1030	3043	0.836454	0.783505	0.754098	1815.5	0.791353
FreeBayes-Lofreq-Strelka-Vardict	4	3	1759	1064.5	2806.5	0.817043	0.782609	0.774194	1876.67	0.791282
FreeBayes-Lofreq-Mutect2-Strelka-Pindel-Scalpel-Varscan2-Seurat-Lancet	9	3	175	3309	567.5	0.897025	0.567568	0.909091	1350.5	0.791228
FreeBayes-Lofreq-Mutect2-Strelka	4	3	1548	383.5	3258	0.827068	0.813187	0.733333	1729.83	0.791196
FreeBayes-Lofreq-Mutect2-Pindel-Scalpel-Varscan2-Seurat-Lancet	8	3	283	3262.5	567.5	0.890951	0.573427	0.909091	1371	0.791156
Lofreq-Vardict-Pindel-Varscan2-Lancet	5	3	1188	2019	2261	0.845488	0.722222	0.805556	1822.67	0.791089
Lofreq-Strelka-Vardict-Pindel-Scalpel-Varscan2-Lancet	7	6	2640	220.5	2521.5	0.757333	0.822222	0.793651	1794	0.791069
Lofreq-Vardict-Pindel-Varscan2-Seurat	5	3	1846	2299.5	1114.5	0.812658	0.690909	0.869565	1753.33	0.791044
Mutect2-Vardict-Pindel-Varscan2-Lancet	5	2	8.5	2655	2416.5	0.915802	0.661765	0.795181	1693.33	0.790916
Mutect2-Strelka-Vardict-Pindel-Varscan2	5	4	2381.5	271	2806.5	0.780105	0.818182	0.774194	1819.67	0.790827
FreeBayes-Lofreq-Vardict-Pindel-Varscan2	5	4	2905.5	82.5	2138.5	0.728513	0.831461	0.8125	1708.83	0.790825
FreeBayes-Strelka-Vardict-Pindel-Scalpel-Lancet	6	3	619.5	2232.5	2340.5	0.871614	0.700855	0.8	1730.83	0.790823
FreeBayes-Lofreq-Strelka-Vardict-Pindel-Varscan2-Lancet	7	3	600	2375.5	2052.5	0.872467	0.684211	0.815789	1676	0.790822
FreeBayes-Mutect2-Vardict-Pindel-Scalpel-Varscan2-Seurat	7	5	2652	220.5	2521.5	0.756325	0.822222	0.793651	1798	0.790733
FreeBayes-Lofreq-Mutect2-Vardict-Scalpel-Varscan2-Seurat	7	5	2614	642	2138.5	0.759628	0.8	0.8125	1798.17	0.790709
FreeBayes-Mutect2-Strelka-Vardict-Scalpel-Seurat-Lancet	7	3	329.5	3329.5	389	0.887628	0.56338	0.921053	1349.33	0.790687
FreeBayes-Lofreq-Mutect2-Vardict-Pindel-Varscan2-Seurat	7	3	401	2706.5	1681	0.883666	0.650407	0.837838	1596.17	0.790637
Lofreq-Mutect2-Strelka-Scalpel	4	2	80	3482	31	0.90367	0.509317	0.958904	1197.67	0.79063
Lofreq-Mutect2-Strelka-Vardict-Scalpel-Seurat	6	3	221	3421.5	143	0.894009	0.533333	0.944444	1261.83	0.790596
Strelka-Vardict-Pindel-Lancet	4	3	1506.5	1539.5	2685	0.829146	0.76	0.782609	1910.33	0.790585
FreeBayes-Lofreq-Strelka-Varscan2	4	3	2745	383.5	2138.5	0.745989	0.813187	0.8125	1755.67	0.790559
FreeBayes-Mutect2-Strelka-Vardict-Varscan2-Seurat-Lancet	7	5	2586	47	2806.5	0.762284	0.835165	0.774194	1813.17	0.790548
FreeBayes-Mutect2-Vardict-Varscan2-Seurat-Lancet	6	4	2509.5	494	2521.5	0.769433	0.808511	0.793651	1841.67	0.790532
Mutect2-Strelka-Vardict-Pindel-Scalpel-Varscan2-Seurat-Lancet	8	3	33	3325.5	736.5	0.910345	0.563758	0.897436	1365	0.790513
FreeBayes-Lofreq-Mutect2-Vardict-Varscan2-Seurat-Lancet	7	5	2604.5	313.5	2521.5	0.760638	0.817204	0.793651	1813.17	0.790498
Lofreq-Mutect2-Seurat	3	2	956.5	2583.5	1519.5	0.856106	0.666667	0.848485	1686.5	0.790419
Lofreq-Vardict-Pindel-Varscan2	4	3	2250	1485.5	2036	0.790155	0.762887	0.818182	1923.83	0.790408
Lofreq-Mutect2-Vardict-Pindel-Scalpel	5	3	279	2843	1661.5	0.891253	0.639344	0.84058	1594.5	0.790392
Lofreq-Pindel-Scalpel-Varscan2-Seurat-Lancet	6	5	3012	220.5	1815	0.718019	0.822222	0.830769	1682.5	0.790337
FreeBayes-Lofreq-Strelka-Vardict-Pindel-Scalpel	6	5	2403.5	271	2806.5	0.778506	0.818182	0.774194	1827	0.790294
FreeBayes-Mutect2-Vardict-Pindel-Seurat	5	3	1038	1318.5	3147.5	0.852259	0.772277	0.746269	1834.67	0.790268
FreeBayes-Lofreq-Mutect2-Vardict-Pindel-Varscan2-Seurat-Lancet	8	6	2750	82.5	2521.5	0.745626	0.831461	0.793651	1784.67	0.790246
FreeBayes-Mutect2-Pindel-Scalpel	4	3	1413.5	1485.5	2806.5	0.833542	0.762887	0.774194	1901.83	0.790207
FreeBayes-Lofreq-Mutect2-Pindel-Varscan2-Seurat-Lancet	7	5	2700.5	161	2521.5	0.75067	0.826087	0.793651	1794.33	0.790136
FreeBayes-Lofreq-Mutect2-Varscan2	4	3	2700.5	161	2521.5	0.75067	0.826087	0.793651	1794.33	0.790136
Lofreq-Strelka-Seurat	3	2	1550	2958.5	487	0.826994	0.629032	0.914286	1665.17	0.790104
FreeBayes-Mutect2-Vardict-Scalpel-Varscan2-Seurat	6	3	812	3329.5	143	0.862471	0.56338	0.944444	1428.17	0.790099
Pindel-Scalpel-Lancet	3	2	1000.5	2471.5	1681	0.854345	0.677686	0.837838	1717.67	0.789956
FreeBayes-Lofreq-Strelka-Vardict-Seurat	5	3	1596.5	2266	1519.5	0.824691	0.696429	0.848485	1794	0.789868
FreeBayes-Lofreq-Strelka-Pindel	4	3	2176.5	642	2806.5	0.795367	0.8	0.774194	1875	0.789853
FreeBayes-Mutect2-Vardict	3	2	296	1655	3336	0.889908	0.752294	0.727273	1762.33	0.789825
Lofreq-Vardict-Scalpel-Varscan2-Seurat	5	4	2917	1261.5	1203.5	0.728261	0.77551	0.865672	1794	0.789814
FreeBayes-Lofreq-Mutect2-Scalpel-Lancet	5	4	1966	494	3043	0.806658	0.808511	0.754098	1834.33	0.789756
Lofreq-Seurat-Lancet	3	2	1672	2719	666.5	0.82134	0.649123	0.898551	1685.83	0.789671
Mutect2-Pindel-Seurat-Lancet	4	3	1778	1184	2806.5	0.815756	0.778947	0.774194	1922.83	0.789632
Lofreq-Strelka-Pindel-Scalpel-Varscan2-Seurat	6	3	1400	3213.5	143	0.834975	0.589147	0.944444	1585.5	0.789522
FreeBayes-Mutect2-Strelka-Vardict-Pindel-Lancet	6	2	57	2583.5	2416.5	0.906667	0.666667	0.795181	1685.67	0.789505
FreeBayes-Strelka-Pindel-Scalpel	4	3	2194	642	2806.5	0.794308	0.8	0.774194	1880.83	0.7895
Mutect2-Vardict-Pindel-Scalpel-Varscan2-Lancet	6	5	2165	1184	2521.5	0.795866	0.778947	0.793651	1956.83	0.789488
Mutect2-Strelka	2	1	145	3003	1408	0.898488	0.616438	0.853333	1518.67	0.78942
Lofreq-Mutect2-Vardict-Pindel-Scalpel-Seurat	6	5	2347	885	2521.5	0.78329	0.791209	0.793651	1917.83	0.789383
FreeBayes-Mutect2-Vardict-Lancet	4	3	818.5	1261.5	3327.5	0.862027	0.77551	0.730159	1802.5	0.789232
Mutect2-Strelka-Pindel-Seurat-Lancet	5	4	2447	271	2806.5	0.775296	0.818182	0.774194	1841.5	0.789224
Mutect2-Strelka-Vardict-Pindel-Scalpel-Seurat	6	5	2447	271	2806.5	0.775296	0.818182	0.774194	1841.5	0.789224
FreeBayes-Scalpel-Varscan2-Seurat-Lancet	5	3	2598.5	2673	143	0.76178	0.66087	0.944444	1804.83	0.789031
Mutect2-Strelka-Vardict-Pindel-Varscan2-Lancet	6	2	1	2986.5	1969.5	0.921857	0.621622	0.823529	1652.33	0.789003	TOP NGV3
FreeBayes-Lofreq-Strelka-Vardict-Scalpel	5	4	2057.5	885	2806.5	0.801536	0.791209	0.774194	1916.33	0.78898
FreeBayes-Lofreq-Mutect2-Vardict-Scalpel	5	3	428.5	2995	1203.5	0.882147	0.619048	0.865672	1542.33	0.788955
Strelka-Vardict-Pindel-Scalpel-Seurat-Lancet	6	5	2565	441	2521.5	0.763926	0.808989	0.793651	1842.5	0.788855
Lofreq-Mutect2-Strelka-Varscan2-Seurat-Lancet	6	2	318	3456.5	31	0.888636	0.518987	0.958904	1268.5	0.788843
Lofreq-Strelka-Vardict-Pindel-Scalpel-Varscan2-Lancet	7	3	365	3122	830.5	0.885748	0.594203	0.886076	1439.17	0.788676
Lofreq-Vardict-Scalpel-Lancet	4	4	2542.5	1363.5	1815	0.765957	0.769231	0.830769	1907	0.788652
Lofreq-Mutect2-Vardict-Scalpel-Seurat-Lancet	6	5	2165	722	2806.5	0.795866	0.795699	0.774194	1897.83	0.788586
Strelka-Vardict-Scalpel-Varscan2-Seurat-Lancet	6	5	3065.5	220.5	1815	0.712707	0.822222	0.830769	1700.33	0.788566
FreeBayes-Mutect2-Vardict-Pindel-Scalpel-Varscan2-Seurat-Lancet	8	6	2797	82.5	2521.5	0.740541	0.831461	0.793651	1800.33	0.788551
Lofreq-Mutect2-Strelka-Vardict-Scalpel-Varscan2-Seurat	7	6	3012	5	2521.5	0.718019	0.853933	0.793651	1846.17	0.788534
FreeBayes-Lofreq-Vardict-Pindel-Scalpel-Varscan2	6	5	2974	82.5	2138.5	0.721536	0.831461	0.8125	1731.67	0.788499
FreeBayes-Mutect2-Pindel-Scalpel-Varscan2-Seurat-Lancet	7	5	2750	161	2521.5	0.745626	0.826087	0.793651	1810.83	0.788455
Lofreq-Mutect2-Vardict-Scalpel-Varscan2-Seurat	6	5	2927	161	2138.5	0.726776	0.826087	0.8125	1742.17	0.788454
FreeBayes-Lofreq-Mutect2-Pindel	4	3	1935	1064.5	2806.5	0.808184	0.782609	0.774194	1935.33	0.788329
Strelka-Lancet	2	2	2381.5	885	2521.5	0.780105	0.791209	0.793651	1929.33	0.788321
Mutect2-Strelka-Pindel-Varscan2-Seurat	5	4	2885	18.5	2521.5	0.730245	0.840909	0.793651	1808.33	0.788268
FreeBayes-Strelka-Vardict-Pindel-Lancet	5	3	1106	1836	2716	0.84908	0.737864	0.777778	1886	0.788241
FreeBayes-Lofreq-Scalpel-Varscan2-Seurat-Lancet	6	3	1580.5	3240.5	31	0.825553	0.580153	0.958904	1617.33	0.788203
FreeBayes-Lofreq-Strelka-Scalpel-Varscan2-Seurat-Lancet	7	3	1245	3333	31	0.842737	0.562963	0.958904	1536.33	0.788201
FreeBayes-Strelka-Seurat-Lancet	4	2	1579	2711	796.5	0.825666	0.65	0.888889	1695.5	0.788185
Lofreq-Mutect2-Vardict-Pindel-Scalpel-Lancet	6	3	102.5	2856	1931.5	0.901869	0.635659	0.826667	1630	0.788065
FreeBayes-Mutect2-Pindel-Scalpel-Seurat	5	3	1236.5	2308.5	1815	0.843137	0.690265	0.830769	1786.67	0.788057
FreeBayes-Lofreq-Mutect2-Vardict-Lancet	5	4	1802	722	3043	0.814249	0.795699	0.754098	1855.67	0.788016
FreeBayes-Lofreq-Mutect2-Vardict-Pindel-Scalpel-Varscan2-Seurat-Lancet	9	7	2812.5	82.5	2521.5	0.738836	0.831461	0.793651	1805.5	0.787983
FreeBayes-Lofreq-Mutect2-Vardict-Pindel-Scalpel	6	5	2262	642	2806.5	0.78961	0.8	0.774194	1903.5	0.787935
Strelka-Pindel-Varscan2-Seurat-Lancet	5	4	2996.5	82.5	2138.5	0.71978	0.831461	0.8125	1739.17	0.787914
FreeBayes-Lofreq-Mutect2-Pindel-Scalpel-Varscan2-Seurat-Lancet	8	6	2764.5	161	2521.5	0.743935	0.826087	0.793651	1815.67	0.787891
FreeBayes-Lofreq-Vardict-Varscan2-Lancet	5	4	2905.5	567	1815	0.728513	0.804348	0.830769	1762.5	0.787877
Lofreq-Mutect2-Vardict-Pindel-Varscan2-Lancet	6	5	2403.5	885	2521.5	0.778506	0.791209	0.793651	1936.67	0.787788
FreeBayes-Vardict-Pindel-Varscan2-Seurat-Lancet	6	4	2681.5	567	2251.5	0.753004	0.804348	0.80597	1833.33	0.787774
Lofreq-Strelka-Vardict-Pindel-Scalpel-Seurat-Lancet	7	6	2604.5	441	2521.5	0.760638	0.808989	0.793651	1855.67	0.787759
Lofreq-Mutect2-Strelka-Varscan2-Seurat-Lancet	6	5	2905.5	220.5	2138.5	0.728513	0.822222	0.8125	1754.83	0.787745
FreeBayes-Mutect2-Vardict-Scalpel	4	3	906	1953.5	2806.5	0.858173	0.730769	0.774194	1888.67	0.787712
FreeBayes-Lofreq-Strelka-Vardict-Pindel-Varscan2-Seurat	7	3	1067	2958.5	884.5	0.850962	0.629032	0.883117	1636.67	0.787704
Lofreq-Strelka-Vardict-Pindel-Scalpel	5	3	721	2843	1360.5	0.866426	0.639344	0.857143	1641.5	0.787638
Lofreq-Mutect2-Strelka-Vardict-Pindel-Varscan2	6	5	2500.5	271	2806.5	0.770449	0.818182	0.774194	1859.33	0.787608
Strelka-Pindel-Varscan2-Seurat	4	2	1814.5	2995	328.5	0.813896	0.619048	0.929577	1712.67	0.787507
Strelka-Pindel-Varscan2-Seurat-Lancet	5	2	852	3085.5	736.5	0.860548	0.604317	0.897436	1558	0.787434
Lofreq-Strelka-Vardict-Varscan2-Seurat-Lancet	6	5	2918.5	220.5	2138.5	0.72752	0.822222	0.8125	1759.17	0.787414
Strelka-Vardict-Pindel-Scalpel-Varscan2-Seurat	6	3	791.5	3312	271	0.863309	0.567376	0.931507	1458.17	0.787397
FreeBayes-Lofreq-Mutect2-Vardict-Scalpel-Varscan2-Seurat-Lancet	8	6	2700.5	313.5	2521.5	0.75067	0.817204	0.793651	1845.17	0.787175
FreeBayes-Lofreq-Vardict-Varscan2-Seurat-Lancet	6	3	1427	2702	1085	0.832924	0.655172	0.873239	1738	0.787112
Lofreq-Vardict-Scalpel-Varscan2-Lancet	5	3	861	3098	622.5	0.859903	0.6	0.901408	1527.17	0.787104
Lofreq-Mutect2-Strelka-Pindel-Seurat-Lancet	6	5	2517	271	2806.5	0.768824	0.818182	0.774194	1864.83	0.787067
Mutect2-Strelka-Vardict-Pindel-Scalpel-Varscan2	6	5	2517	271	2806.5	0.768824	0.818182	0.774194	1864.83	0.787067
FreeBayes-Lofreq-Strelka-Scalpel-Varscan2	5	4	2841.5	383.5	2138.5	0.735414	0.813187	0.8125	1787.83	0.787034
FreeBayes-Strelka-Vardict-Pindel-Varscan2	5	3	1946	1353.5	2685	0.807595	0.770833	0.782609	1994.83	0.787012
Lofreq-Mutect2-Pindel-Varscan2-Lancet	5	4	2381.5	952	2521.5	0.780105	0.787234	0.793651	1951.67	0.786997
FreeBayes-Mutect2-Scalpel-Varscan2-Seurat	5	3	2313	2673	487	0.785623	0.66087	0.914286	1824.33	0.786926
FreeBayes-Mutect2-Strelka-Vardict-Pindel-Varscan2-Seurat-Lancet	8	6	2750	18.5	2806.5	0.745626	0.840909	0.774194	1858.33	0.786909
FreeBayes-Vardict-Pindel-Scalpel-Varscan2	5	4	2932.5	220.5	2138.5	0.725784	0.822222	0.8125	1763.83	0.786836
FreeBayes-Vardict-Pindel-Scalpel-Varscan2-Lancet	6	3	832	2444	2052.5	0.861244	0.683333	0.815789	1776.17	0.786789
FreeBayes-Vardict-Pindel-Scalpel-Varscan2-Lancet	6	5	3031	82.5	2138.5	0.716253	0.831461	0.8125	1750.67	0.786738
FreeBayes-Lofreq-Mutect2-Strelka-Vardict-Varscan2-Seurat-Lancet	8	6	2700.5	47	2806.5	0.75067	0.835165	0.774194	1851.33	0.786676
FreeBayes-Mutect2-Strelka-Pindel-Varscan2-Seurat-Lancet	7	5	2700.5	47	2806.5	0.75067	0.835165	0.774194	1851.33	0.786676
FreeBayes-Mutect2-Strelka-Vardict-Scalpel-Varscan2-Seurat-Lancet	8	6	2700.5	47	2806.5	0.75067	0.835165	0.774194	1851.33	0.786676
FreeBayes-Vardict-Varscan2-Seurat-Lancet	5	3	2537	1639.5	1661.5	0.766623	0.752475	0.84058	1946	0.786559
FreeBayes-Vardict-Pindel-Scalpel-Varscan2-Lancet	6	4	1891	1836	2223.5	0.810191	0.737864	0.811594	1983.5	0.78655
Lofreq-Mutect2-Strelka-Vardict-Pindel-Scalpel-Seurat	7	6	2529.5	271	2806.5	0.767196	0.818182	0.774194	1869	0.786524
FreeBayes-Lofreq-Strelka-Vardict-Scalpel-Varscan2-Lancet	7	3	510	3336.5	389	0.877315	0.561151	0.921053	1411.83	0.786506
FreeBayes-Lofreq-Pindel-Varscan2	4	3	2853.5	383.5	2138.5	0.733696	0.813187	0.8125	1791.83	0.786461
Lofreq-Mutect2-Strelka-Vardict-Scalpel-Seurat-Lancet	7	3	117	3472.5	76	0.900571	0.512821	0.945946	1221.83	0.786446
FreeBayes-Mutect2-Vardict-Pindel-Scalpel	5	3	587	2259	2641	0.873072	0.697248	0.788732	1829	0.786351
FreeBayes-Lofreq-Vardict-Scalpel-Varscan2-Seurat	6	4	2578	1953.5	1203.5	0.762533	0.730769	0.865672	1911.67	0.786325
Strelka-Scalpel-Varscan2-Seurat	4	3	2790.5	2176	487	0.74094	0.703704	0.914286	1817.83	0.78631
Vardict-Pindel-Seurat-Lancet	4	3	1722	1815.5	2340.5	0.818758	0.74	0.8	1959.33	0.786253
Lofreq-Strelka-Scalpel-Varscan2-Seurat-Lancet	6	5	3050.5	722	1519.5	0.714483	0.795699	0.848485	1764	0.786222
FreeBayes-Mutect2-Vardict-Scalpel-Varscan2-Seurat-Lancet	7	5	2652	494	2521.5	0.756325	0.808511	0.793651	1889.17	0.786162
Mutect2-Vardict-Pindel-Varscan2	4	2	52.5	2583.5	2665	0.906977	0.666667	0.78481	1767	0.786151
FreeBayes-Lofreq-Vardict-Pindel-Varscan2-Lancet	6	5	3050.5	82.5	2138.5	0.714483	0.831461	0.8125	1757.17	0.786148
FreeBayes-Mutect2-Strelka-Vardict-Scalpel-Varscan2-Seurat	7	3	462	3421.5	143	0.880274	0.533333	0.944444	1342.17	0.786017
Mutect2-Pindel-Scalpel-Varscan2-Seurat	5	4	2954.5	220.5	2138.5	0.723288	0.822222	0.8125	1771.17	0.786003
Lofreq-Pindel-Scalpel-Varscan2-Seurat	5	3	2087	3011	143	0.800508	0.612903	0.944444	1747	0.785952
Strelka-Vardict-Scalpel-Varscan2-Seurat	5	3	1524	3098	328.5	0.828183	0.6	0.929577	1650.17	0.78592
FreeBayes-Lofreq-Vardict-Pindel-Lancet	5	3	1035	1836	2927	0.85258	0.737864	0.767123	1932.67	0.785856
FreeBayes-Lofreq-Strelka-Pindel-Scalpel	5	4	2347	642	2806.5	0.78329	0.8	0.774194	1931.83	0.785828
FreeBayes-Mutect2-Varscan2-Seurat-Lancet	5	2	418.5	3354.5	414.5	0.882759	0.555556	0.918919	1395.83	0.785744
Lofreq-Mutect2-Vardict-Pindel-Scalpel-Varscan2-Lancet	7	6	2483	885	2521.5	0.772069	0.791209	0.793651	1963.17	0.785643
FreeBayes-Lofreq-Mutect2-Scalpel-Varscan2	5	4	2829.5	161	2521.5	0.737127	0.826087	0.793651	1837.33	0.785622
FreeBayes-Vardict-Pindel-Lancet	4	3	1722	1539.5	2716	0.818758	0.76	0.777778	1992.5	0.785512
Mutect2-Strelka-Vardict-Pindel-Varscan2-Lancet	6	5	2565	271	2806.5	0.763926	0.818182	0.774194	1880.83	0.785434
Lofreq-Mutect2-Vardict-Lancet	4	2	60	2979.5	1931.5	0.906178	0.623188	0.826667	1657	0.785345
Strelka-Vardict-Lancet	3	2	707	2444	2261	0.867066	0.683333	0.805556	1804	0.785318
Lofreq-Mutect2-Strelka-Pindel-Varscan2-Seurat	6	2	288.5	3456.5	76	0.890661	0.518987	0.945946	1273.67	0.785198
FreeBayes-Lofreq-Vardict-Pindel-Varscan2-Lancet	6	3	958.5	2094.5	2671.5	0.856098	0.715596	0.783784	1908.17	0.785159
Lofreq-Mutect2-Pindel-Varscan2-Seurat	5	4	2885	82.5	2521.5	0.730245	0.831461	0.793651	1829.67	0.785119
FreeBayes-Mutect2-Strelka-Scalpel-Lancet	5	2	460	3316.5	567.5	0.880351	0.565789	0.909091	1448	0.785077
Mutect2-Vardict	2	2	292	1261.5	3538.5	0.889952	0.77551	0.689655	1697.33	0.785039
Vardict-Varscan2-Lancet	3	2	830.5	2693.5	1681	0.861314	0.655738	0.837838	1735	0.784963
FreeBayes-Lofreq-Vardict-Pindel-Scalpel-Varscan2-Lancet	7	6	3081.5	82.5	2138.5	0.710927	0.831461	0.8125	1767.5	0.784962
Strelka-Pindel-Scalpel-Varscan2-Seurat-Lancet	6	5	3081.5	82.5	2138.5	0.710927	0.831461	0.8125	1767.5	0.784962
FreeBayes-Lofreq-Mutect2-Strelka-Scalpel	5	4	1935	383.5	3258	0.808184	0.813187	0.733333	1858.83	0.784901
Lofreq-Strelka-Scalpel-Varscan2-Seurat	5	3	1651.5	3087.5	328.5	0.821918	0.603175	0.929577	1689.17	0.78489
Lofreq-Mutect2-Strelka-Vardict-Pindel-Scalpel-Varscan2	7	6	2586	271	2806.5	0.762284	0.818182	0.774194	1887.83	0.784887
Mutect2-Strelka-Pindel-Scalpel-Seurat-Lancet	6	5	2586	271	2806.5	0.762284	0.818182	0.774194	1887.83	0.784887
Lofreq-Mutect2-Pindel-Scalpel-Varscan2-Lancet	6	5	2465.5	952	2521.5	0.773684	0.787234	0.793651	1979.67	0.784856
FreeBayes-Lofreq-Pindel	3	2	1883.5	1616	2641	0.810606	0.755102	0.788732	2046.83	0.784813
Vardict-Pindel-Scalpel-Varscan2-Seurat	5	3	1543	3117.5	271	0.827329	0.59542	0.931507	1643.83	0.784752
Lofreq-Mutect2-Varscan2-Seurat-Lancet	5	4	2829.5	567	2138.5	0.737127	0.804348	0.8125	1845	0.784658
FreeBayes-Lofreq-Mutect2-Strelka-Vardict-Pindel-Varscan2-Seurat-Lancet	9	7	2812.5	18.5	2806.5	0.738836	0.840909	0.774194	1879.17	0.784646
FreeBayes-Mutect2-Strelka-Vardict	4	3	1342.5	567	3427.5	0.83767	0.804348	0.711864	1779	0.784628
FreeBayes-Pindel-Lancet	3	2	1589.5	1508.5	2927	0.824716	0.761905	0.767123	2008.33	0.784581
Mutect2-Pindel-Scalpel-Seurat-Lancet	5	4	2078.5	1184	2806.5	0.800515	0.778947	0.774194	2023	0.784552
FreeBayes-Lofreq-Mutect2-Strelka-Pindel-Varscan2-Seurat-Lancet	8	6	2764.5	47	2806.5	0.743935	0.835165	0.774194	1872.67	0.784431
FreeBayes-Lofreq-Mutect2-Strelka-Vardict-Scalpel-Varscan2-Seurat-Lancet	9	7	2764.5	47	2806.5	0.743935	0.835165	0.774194	1872.67	0.784431
Lofreq-Vardict-Pindel-Varscan2-Seurat	5	4	2918.5	383.5	2138.5	0.72752	0.813187	0.8125	1813.5	0.784402
Lofreq-Mutect2-Strelka-Vardict-Pindel-Varscan2-Lancet	7	6	2604.5	271	2806.5	0.760638	0.818182	0.774194	1894	0.784338
Mutect2-Strelka-Pindel-Varscan2-Lancet	5	4	2549	383.5	2806.5	0.765563	0.813187	0.774194	1913	0.784314
Mutect2-Vardict-Pindel-Seurat-Lancet	5	4	1838	1422	2806.5	0.812739	0.765957	0.774194	2022.17	0.784297
Lofreq-Vardict-Pindel-Scalpel-Varscan2-Seurat	6	5	3012	220.5	2138.5	0.718019	0.822222	0.8125	1790.33	0.784247
FreeBayes-Lofreq-Strelka-Vardict-Scalpel	5	3	1147	2981	951.5	0.847255	0.622951	0.882353	1693.17	0.784186
Mutect2-Strelka-Vardict-Pindel-Seurat-Lancet	6	5	2465.5	540	2806.5	0.773684	0.804598	0.774194	1937.33	0.784158
FreeBayes-Lofreq-Pindel-Scalpel-Varscan2	5	4	2927	383.5	2138.5	0.726776	0.813187	0.8125	1816.33	0.784154
FreeBayes-Mutect2-Strelka-Vardict-Pindel-Scalpel-Varscan2-Seurat-Lancet	9	7	2829.5	18.5	2806.5	0.737127	0.840909	0.774194	1884.83	0.784077
FreeBayes-Pindel-Scalpel-Varscan2-Seurat	5	3	2598.5	2673	328.5	0.76178	0.66087	0.929577	1866.67	0.784076
FreeBayes-Lofreq-Strelka-Vardict-Lancet	5	4	2127	642	3043	0.797941	0.8	0.754098	1937.33	0.784013
FreeBayes-Mutect2-Strelka-Pindel-Scalpel-Varscan2-Seurat-Lancet	8	6	2780	47	2806.5	0.74224	0.835165	0.774194	1877.83	0.783866
Lofreq-Mutect2-Varscan2-Seurat	4	2	916	3376	143	0.85782	0.549296	0.944444	1478.33	0.783853
FreeBayes-Lofreq-Pindel-Varscan2-Lancet	5	2	892	2510.5	2026	0.858852	0.672131	0.820513	1809.5	0.783832
Lofreq-Mutect2-Strelka-Pindel-Scalpel-Seurat-Lancet	7	6	2623	271	2806.5	0.758988	0.818182	0.774194	1900.17	0.783788
FreeBayes-Vardict-Scalpel-Lancet	4	3	1386	2176	2223.5	0.835784	0.703704	0.811594	1928.5	0.783694
FreeBayes-Lofreq-Scalpel-Varscan2	4	3	2802	1750.5	1203.5	0.740242	0.745098	0.865672	1918.67	0.783671
Mutect2-Strelka-Pindel-Scalpel-Varscan2-Seurat	6	5	3031	18.5	2521.5	0.716253	0.840909	0.793651	1857	0.783604
Lofreq-Mutect2-Vardict-Pindel-Scalpel-Varscan2-Lancet	7	3	84.5	3211.5	1360.5	0.9036	0.589928	0.857143	1552.17	0.783557
Vardict-Pindel-Varscan2-Seurat-Lancet	5	4	2905.5	441	2138.5	0.728513	0.808989	0.8125	1828.33	0.783334
FreeBayes-Mutect2-Strelka-Varscan2-Seurat-Lancet	6	2	324	3388	414.5	0.887882	0.543046	0.918919	1375.5	0.783282
FreeBayes-Pindel-Scalpel-Seurat-Lancet	5	3	1669.5	2277.5	1724	0.821473	0.694915	0.833333	1890.33	0.783241
Mutect2-Strelka-Vardict-Pindel-Scalpel-Varscan2-Lancet	7	6	2640	271	2806.5	0.757333	0.818182	0.774194	1905.83	0.783236
Lofreq-Mutect2-Strelka-Pindel-Varscan2-Lancet	6	5	2586	383.5	2806.5	0.762284	0.813187	0.774194	1925.33	0.783222
Strelka-Vardict-Pindel-Scalpel-Varscan2-Seurat-Lancet	7	3	451	3283	736.5	0.880756	0.571429	0.897436	1490.17	0.783207
FreeBayes-Lofreq-Vardict-Scalpel-Varscan2-Lancet	6	5	3050.5	567	1815	0.714483	0.804348	0.830769	1810.83	0.7832
FreeBayes-Lofreq-Mutect2-Pindel-Scalpel	5	4	2214	1064.5	2806.5	0.792746	0.782609	0.774194	2028.33	0.783183
Mutect2-Scalpel	2	2	968.5	1815.5	3043	0.855392	0.74	0.754098	1942.33	0.783164
FreeBayes-Lofreq-Mutect2-Strelka-Vardict-Pindel-Scalpel-Varscan2	8	3	125.5	3329.5	830.5	0.9	0.56338	0.886076	1428.5	0.783152
FreeBayes-Mutect2-Strelka-Vardict-Pindel-Varscan2	6	2	70	3094	1633	0.904656	0.601399	0.843373	1599	0.783143
FreeBayes-Mutect2-Strelka-Vardict-Pindel	5	2	95.5	2478	2907	0.90301	0.677165	0.769231	1826.83	0.783135
FreeBayes-Vardict-Pindel-Seurat-Lancet	5	3	1408.5	1836	2716	0.833747	0.737864	0.777778	1986.83	0.78313
FreeBayes-Lofreq-Mutect2-Strelka-Seurat	5	2	790	3283	487	0.863375	0.571429	0.914286	1520	0.78303
Lofreq-Strelka-Vardict	3	3	2101	751	3043	0.799486	0.795455	0.754098	1965	0.783013
FreeBayes-Lofreq-Pindel-Scalpel-Seurat-Lancet	6	3	1110.5	2704	1437.5	0.848851	0.650794	0.849315	1750.67	0.782987
Lofreq-Mutect2-Pindel-Seurat-Lancet	5	4	2347	885	2806.5	0.78329	0.791209	0.774194	2012.83	0.782897
Lofreq-Vardict-Scalpel-Lancet	4	3	1069	2824.5	1417.5	0.850856	0.644628	0.852941	1770.33	0.782808
FreeBayes-Mutect2-Vardict-Seurat	4	3	2508	540	2806.5	0.769634	0.804598	0.774194	1951.5	0.782808
FreeBayes-Strelka-Vardict-Scalpel-Seurat	5	3	1789	2995	487	0.814994	0.619048	0.914286	1757	0.782776
Lofreq-Mutect2-Strelka-Vardict-Pindel-Scalpel-Varscan2-Lancet	8	7	2663	271	2806.5	0.755674	0.818182	0.774194	1913.5	0.782683
Lofreq-Strelka-Lancet	3	3	2465.5	642	2806.5	0.773684	0.8	0.774194	1971.33	0.782626
Lofreq-Mutect2-Strelka-Scalpel-Varscan2-Seurat-Lancet	7	6	3065.5	220.5	2138.5	0.712707	0.822222	0.8125	1808.17	0.782476
FreeBayes-Lofreq-Mutect2-Vardict-Scalpel-Lancet	6	5	2136.5	722	3043	0.797419	0.795699	0.754098	1967.17	0.782406
FreeBayes-Strelka-Vardict-Varscan2-Lancet	5	2	493	3122	1052	0.877993	0.594203	0.875	1555.67	0.782399
Mutect2-Strelka-Vardict-Seurat-Lancet	5	2	314	3338	736.5	0.889135	0.56051	0.897436	1462.83	0.78236
FreeBayes-Lofreq-Mutect2-Strelka-Vardict-Pindel-Scalpel-Varscan2-Seurat-Lancet	10	8	2869.5	18.5	2806.5	0.731973	0.840909	0.774194	1898.17	0.782358
FreeBayes-Vardict-Scalpel-Varscan2-Lancet	5	4	2985	722	1815	0.720548	0.795699	0.830769	1840.67	0.782339
FreeBayes-Mutect2-Vardict-Pindel-Lancet	5	2	75	2150	3191.5	0.904171	0.708661	0.734177	1805.5	0.782337
FreeBayes-Strelka-Vardict-Scalpel-Seurat-Lancet	6	3	854	3242.5	599	0.860465	0.57971	0.906667	1565.17	0.782281
FreeBayes-Vardict-Pindel-Varscan2-Seurat-Lancet	6	3	1313	2266	2231.5	0.839264	0.696429	0.810811	1936.83	0.782168
FreeBayes-Lofreq-Mutect2-Strelka-Pindel-Scalpel-Varscan2-Seurat-Lancet	9	7	2829.5	47	2806.5	0.737127	0.835165	0.774194	1894.33	0.782162
Mutect2-Strelka-Pindel-Scalpel-Varscan2-Lancet	6	5	2623	383.5	2806.5	0.758988	0.813187	0.774194	1937.67	0.782123
Lofreq-Pindel-Scalpel	3	3	2549	1680.5	1815	0.765563	0.75	0.830769	2014.83	0.782111
Vardict-Pindel-Scalpel-Seurat-Lancet	5	3	1038	2510.5	2014	0.852259	0.672131	0.821918	1854.17	0.782103
Lofreq-Mutect2-Strelka-Vardict-Pindel-Seurat-Lancet	7	6	2529.5	540	2806.5	0.767196	0.804598	0.774194	1958.67	0.781996
Vardict-Pindel-Scalpel-Varscan2-Seurat-Lancet	6	3	807	3228.5	736.5	0.862651	0.585714	0.897436	1590.67	0.781934
Lofreq-Strelka-Vardict-Pindel-Varscan2-Seurat	6	5	2985	82.5	2521.5	0.720548	0.831461	0.793651	1863	0.781886
Lofreq-Strelka-Vardict-Scalpel-Varscan2-Seurat-Lancet	7	6	3081.5	220.5	2138.5	0.710927	0.822222	0.8125	1813.5	0.781883
Mutect2-Strelka-Vardict-Varscan2-Seurat-Lancet	6	5	2885	18.5	2806.5	0.730245	0.840909	0.774194	1903.33	0.781783
Strelka-Vardict-Pindel-Varscan2-Seurat	5	4	2892.5	220.5	2521.5	0.729252	0.822222	0.793651	1878.17	0.781708
FreeBayes-Lofreq-Mutect2-Scalpel-Seurat	5	3	1268	2702	1519.5	0.841463	0.655172	0.848485	1829.83	0.781707
FreeBayes-Strelka-Pindel-Seurat-Lancet	5	2	927	2964	1338	0.857479	0.626866	0.860759	1743	0.781702
Lofreq-Pindel	2	2	2427	1680.5	2036	0.776903	0.75	0.818182	2047.83	0.781695
Lofreq-Mutect2-Pindel-Scalpel-Varscan2-Seurat	6	5	2996.5	82.5	2521.5	0.71978	0.831461	0.793651	1866.83	0.781631
FreeBayes-Lofreq-Strelka-Vardict-Pindel-Seurat	6	3	1206	2457.5	2014	0.84466	0.678261	0.821918	1892.5	0.781613
FreeBayes-Mutect2-Varscan2-Lancet	4	3	2841.5	47	2806.5	0.735414	0.835165	0.774194	1898.33	0.781591
FreeBayes-Lofreq-Mutect2-Vardict-Scalpel-Lancet	6	3	245	3208	1329.5	0.892734	0.590909	0.861111	1594.17	0.781585
Lofreq-Mutect2-Strelka-Pindel-Scalpel-Varscan2-Lancet	7	6	2640	383.5	2806.5	0.757333	0.813187	0.774194	1943.33	0.781571
Lofreq-Mutect2-Strelka-Vardict-Lancet	5	2	46	3245	1360.5	0.908475	0.578947	0.857143	1550.5	0.781522
FreeBayes-Mutect2-Pindel	3	2	818.5	1616	3336	0.862027	0.755102	0.727273	1923.5	0.781467
FreeBayes-Lofreq-Pindel-Scalpel-Varscan2-Seurat-Lancet	7	3	1010.5	3238	567.5	0.853717	0.58156	0.909091	1605.33	0.781456
FreeBayes-Lofreq-Vardict-Scalpel-Varscan2	5	4	2846.5	1184	1815	0.734417	0.778947	0.830769	1948.5	0.781378
Lofreq-Vardict-Pindel-Varscan2-Seurat-Lancet	6	3	958.5	2711	1681	0.856098	0.65	0.837838	1783.5	0.781312
FreeBayes-Mutect2-Strelka-Lancet	4	3	1722	383.5	3427.5	0.818758	0.813187	0.711864	1844.33	0.78127
Lofreq-Mutect2-Vardict-Scalpel-Seurat-Lancet	6	3	228	3421.5	431	0.893764	0.533333	0.916667	1360.17	0.781255
FreeBayes-Strelka-Vardict-Scalpel-Lancet	5	4	2262	642	3043	0.78961	0.8	0.754098	1982.33	0.781236
Mutect2-Vardict-Varscan2-Seurat	4	2	635.5	3435	143	0.870932	0.528302	0.944444	1404.5	0.781226
Vardict-Pindel-Varscan2-Lancet	4	3	1935	1639.5	2685	0.808184	0.752475	0.782609	2086.5	0.781089
Lofreq-Mutect2-Vardict-Scalpel-Varscan2-Seurat	6	3	337	3511.5	31	0.88734	0.496894	0.958904	1293.17	0.781046
Lofreq-Vardict-Pindel-Varscan2-Seurat-Lancet	6	5	2974	441	2138.5	0.721536	0.808989	0.8125	1851.17	0.781008
Mutect2-Vardict-Seurat-Lancet	4	2	445	3129	1127.5	0.881356	0.593103	0.868421	1567.17	0.78096
FreeBayes-Lofreq-Strelka-Vardict-Pindel-Lancet	6	5	2500.5	271	3043	0.770449	0.818182	0.754098	1938.17	0.78091
Lofreq-Mutect2-Strelka-Scalpel-Lancet	5	2	40.5	3504	229	0.909091	0.5	0.933333	1257.83	0.780808
FreeBayes-Lofreq-Mutect2-Vardict-Scalpel-Varscan2-Lancet	7	3	237	3350.5	782.5	0.893226	0.557143	0.891892	1456.67	0.780754
Strelka-Scalpel-Lancet	3	3	2640	885	2521.5	0.757333	0.791209	0.793651	2015.5	0.780731
FreeBayes-Pindel-Scalpel-Varscan2-Lancet	5	4	3031	383.5	2138.5	0.716253	0.813187	0.8125	1851	0.780647
FreeBayes-Mutect2-Vardict-Pindel-Scalpel-Lancet	6	5	2078.5	952	3043	0.800515	0.787234	0.754098	2024.5	0.780616
Vardict-Scalpel-Lancet	3	3	2151	1987.5	2036	0.796368	0.727273	0.818182	2058.17	0.780608
FreeBayes-Mutect2-Vardict-Pindel	4	2	150	2161.5	3180	0.897959	0.706897	0.736842	1830.5	0.780566
FreeBayes-Mutect2-Vardict-Varscan2	4	3	2574	567	2806.5	0.762914	0.804348	0.774194	1982.5	0.780485
FreeBayes-Lofreq-Strelka-Pindel-Scalpel-Varscan2-Seurat	7	3	1330	3343.5	143	0.838164	0.558824	0.944444	1605.5	0.780477
Lofreq-Strelka-Pindel-Varscan2-Seurat-Lancet	6	5	3031	82.5	2521.5	0.716253	0.831461	0.793651	1878.33	0.780455
Strelka-Vardict-Pindel-Scalpel-Varscan2-Seurat	6	5	3031	82.5	2521.5	0.716253	0.831461	0.793651	1878.33	0.780455
FreeBayes-Strelka-Varscan2-Seurat	4	3	2988	1611	1203.5	0.720109	0.755556	0.865672	1934.17	0.780445
Vardict-Pindel-Scalpel-Varscan2-Seurat-Lancet	6	5	2996.5	441	2138.5	0.71978	0.808989	0.8125	1858.67	0.780423
FreeBayes-Strelka-Vardict-Pindel-Seurat	5	3	1925	1389.5	2945	0.808564	0.767677	0.764706	2086.5	0.780316
FreeBayes-Lofreq-Strelka-Vardict-Pindel-Seurat-Lancet	7	3	668.5	2693.5	2052.5	0.869359	0.655738	0.815789	1804.83	0.780295
FreeBayes-Lofreq-Strelka-Vardict-Pindel-Varscan2-Seurat-Lancet	8	3	567	3078	1338	0.873969	0.606061	0.860759	1661	0.780263
FreeBayes-Mutect2-Strelka-Pindel-Scalpel	5	2	509	3250.5	830.5	0.877348	0.577181	0.886076	1530	0.780202
FreeBayes-Lofreq-Strelka-Pindel-Scalpel-Varscan2-Seurat-Lancet	8	3	734	3321	567.5	0.865882	0.565517	0.909091	1540.83	0.780164
FreeBayes-Lofreq-Pindel-Varscan2-Lancet	5	4	3050.5	383.5	2138.5	0.714483	0.813187	0.8125	1857.5	0.780057
FreeBayes-Mutect2-Vardict-Scalpel-Varscan2-Seurat-Lancet	7	3	430	3407.5	389	0.882016	0.536913	0.921053	1408.83	0.779994
FreeBayes-Pindel-Scalpel-Varscan2	4	3	2875.5	722	2138.5	0.731707	0.795699	0.8125	1912	0.779969
Lofreq-Strelka-Vardict-Pindel-Scalpel-Lancet	6	3	502	2856	1931.5	0.877527	0.635659	0.826667	1763.17	0.779951
Strelka-Scalpel-Varscan2-Lancet	4	2	865	3381.5	229	0.859835	0.546667	0.933333	1491.83	0.779945
Lofreq-Strelka-Pindel-Seurat-Lancet	5	2	696.5	3098	1100.5	0.867925	0.6	0.871795	1631.67	0.779906
FreeBayes-Strelka-Vardict-Pindel-Scalpel-Lancet	6	5	2529.5	271	3043	0.767196	0.818182	0.754098	1947.83	0.779825
Mutect2-Strelka-Vardict-Pindel-Scalpel-Seurat-Lancet	7	6	2604.5	540	2806.5	0.760638	0.804598	0.774194	1983.67	0.77981
FreeBayes-Lofreq-Mutect2-Vardict-Seurat	5	4	2663	418	2806.5	0.755674	0.809524	0.774194	1962.5	0.779797
FreeBayes-Mutect2-Strelka-Varscan2-Seurat	5	2	1177	3329.5	328.5	0.846063	0.56338	0.929577	1611.67	0.779674
FreeBayes-Lofreq-Strelka-Vardict-Scalpel-Lancet	6	5	2324	642	3043	0.784876	0.8	0.754098	2003	0.779658
FreeBayes-Mutect2-Vardict-Pindel	4	3	1284	1353.5	3336	0.840796	0.770833	0.727273	1991.17	0.779634
Pindel-Varscan2-Seurat-Lancet	4	2	1596.5	3001.5	736.5	0.824691	0.616541	0.897436	1778.17	0.779556
Mutect2-Vardict-Varscan2-Seurat-Lancet	5	4	2780	220.5	2806.5	0.74224	0.822222	0.774194	1935.67	0.779552
Vardict-Pindel-Scalpel-Varscan2	4	3	1891	2130	2036	0.810191	0.71028	0.818182	2019	0.779551
Strelka-Pindel-Scalpel-Varscan2	4	2	1065.5	3360	229	0.851013	0.554054	0.933333	1551.5	0.779467
FreeBayes-Strelka-Scalpel-Varscan2-Seurat	5	4	3153	1295	1203.5	0.7	0.772727	0.865672	1883.83	0.779466
Lofreq-Mutect2-Strelka-Vardict-Varscan2-Seurat-Lancet	7	6	2954.5	18.5	2806.5	0.723288	0.840909	0.774194	1926.5	0.779463
FreeBayes-Mutect2-Vardict-Pindel-Scalpel-Seurat-Lancet	7	3	325	3085.5	1605	0.887872	0.604317	0.846154	1671.83	0.779447
FreeBayes-Mutect2-Vardict-Pindel-Varscan2-Lancet	6	2	69	2849.5	2416.5	0.904815	0.638298	0.795181	1778.33	0.779431
FreeBayes-Mutect2-Strelka-Vardict-Pindel-Scalpel-Seurat	7	3	329.5	3312	884.5	0.887628	0.567376	0.883117	1508.67	0.779373
FreeBayes-Lofreq-Vardict-Varscan2	4	3	2758	1485.5	1815	0.744311	0.762887	0.830769	2019.5	0.779322
FreeBayes-Mutect2-Strelka-Vardict-Pindel-Scalpel-Seurat-Lancet	8	3	204	3309	1052	0.895152	0.567568	0.875	1521.67	0.77924
Mutect2-Vardict-Pindel-Scalpel-Seurat-Lancet	6	5	2136.5	1422	2806.5	0.797419	0.765957	0.774194	2121.67	0.77919
Lofreq-Mutect2-Pindel-Scalpel-Seurat-Lancet	6	5	2483	885	2806.5	0.772069	0.791209	0.774194	2058.17	0.779157
FreeBayes-Strelka-Vardict-Scalpel	4	3	1829	1680.5	2806.5	0.812887	0.75	0.774194	2105.33	0.779027
FreeBayes-Mutect2-Strelka-Varscan2	4	3	2604.5	220.5	3043	0.760638	0.822222	0.754098	1956	0.778986
FreeBayes-Lofreq-Mutect2-Strelka-Vardict-Pindel-Scalpel-Varscan2-Lancet	9	3	66	3309	1302.5	0.905192	0.567568	0.864198	1559.17	0.778986
Lofreq-Mutect2-Strelka-Vardict-Pindel-Scalpel-Seurat	7	3	106	3462.5	414.5	0.901602	0.516129	0.918919	1327.67	0.778883
Lofreq-Mutect2-Strelka-Pindel-Varscan2-Seurat	6	5	2974	18.5	2806.5	0.721536	0.840909	0.774194	1933	0.77888
Lofreq-Mutect2-Scalpel-Varscan2-Seurat-Lancet	6	5	2996.5	567	2138.5	0.71978	0.804348	0.8125	1900.67	0.778876
Scalpel-Varscan2-Lancet	3	2	1578	3248	229	0.825822	0.577465	0.933333	1685	0.778873
FreeBayes-Lofreq-Pindel-Scalpel-Varscan2-Lancet	6	5	3081.5	383.5	2138.5	0.710927	0.813187	0.8125	1867.83	0.778871
FreeBayes-Lofreq-Strelka-Vardict-Pindel-Scalpel-Lancet	7	6	2565	271	3043	0.763926	0.818182	0.754098	1959.67	0.778735
Lofreq-Mutect2-Strelka-Vardict-Pindel-Scalpel-Seurat-Lancet	8	7	2640	540	2806.5	0.757333	0.804598	0.774194	1995.5	0.778708
Lofreq-Mutect2-Vardict-Scalpel-Seurat	5	3	363	3368.5	666.5	0.885781	0.551724	0.898551	1466	0.778685
Lofreq-Strelka-Vardict-Pindel-Scalpel-Varscan2-Seurat	7	6	3081.5	82.5	2521.5	0.710927	0.831461	0.793651	1895.17	0.778679
Lofreq-Pindel-Seurat	3	2	1981	2673	1114.5	0.805556	0.66087	0.869565	1922.83	0.778663
Lofreq-Vardict-Pindel-Scalpel-Varscan2-Seurat-Lancet	7	6	3050.5	441	2138.5	0.714483	0.808989	0.8125	1876.67	0.778657
FreeBayes-Strelka-Vardict-Pindel-Scalpel	5	3	1084	2259	2641	0.84994	0.697248	0.788732	1994.67	0.77864
FreeBayes-Lofreq-Vardict-Pindel-Seurat	5	4	2780	642	2521.5	0.74224	0.8	0.793651	1981.17	0.77863
FreeBayes-Mutect2-Strelka-Vardict-Pindel-Varscan2-Lancet	7	2	51	3080	1969.5	0.90708	0.605263	0.823529	1700.17	0.778624
FreeBayes-Lofreq-Mutect2-Vardict-Pindel-Lancet	6	5	2363.5	642	3043	0.781699	0.8	0.754098	2016.17	0.778599
FreeBayes-Strelka-Scalpel-Varscan2-Seurat	5	3	2419	2828.5	487	0.777349	0.644068	0.914286	1911.5	0.778567
FreeBayes-Lofreq-Pindel-Scalpel-Seurat	5	3	2027	2715	951.5	0.803526	0.649573	0.882353	1897.83	0.778484
FreeBayes-Lofreq-Mutect2-Strelka-Vardict-Pindel-Scalpel-Lancet	8	3	125.5	3098	1708	0.9	0.6	0.835443	1643.83	0.778481
FreeBayes-Lofreq-Mutect2-Seurat	4	3	2565	1199.5	2521.5	0.763926	0.777778	0.793651	2095.33	0.778451
FreeBayes-Strelka-Varscan2-Lancet	4	3	2905.5	383.5	2521.5	0.728513	0.813187	0.793651	1936.83	0.77845
FreeBayes-Vardict-Pindel-Varscan2-Lancet	5	3	1554	1953.5	2716	0.826633	0.730769	0.777778	2074.5	0.778393
FreeBayes-Strelka-Vardict-Lancet	4	2	577	2659	2340.5	0.873563	0.66129	0.8	1858.83	0.778285
Lofreq-Mutect2-Strelka-Vardict-Scalpel-Varscan2-Seurat	7	3	177	3557.5	31	0.896789	0.479042	0.958904	1255.17	0.778245
Mutect2-Strelka-Pindel-Scalpel-Varscan2-Lancet	6	2	58	3429.5	736.5	0.906426	0.530864	0.897436	1408	0.778242
Lofreq-Mutect2-Strelka-Pindel-Scalpel	5	2	50	3491.5	389	0.907429	0.505882	0.921053	1310.17	0.778121
Lofreq-Strelka-Pindel-Scalpel-Varscan2-Seurat-Lancet	7	6	3097.5	82.5	2521.5	0.709141	0.831461	0.793651	1900.5	0.778084
Lofreq-Mutect2-Strelka-Varscan2-Seurat	5	2	783	3438	143	0.863477	0.526316	0.944444	1454.67	0.778079
FreeBayes-Strelka-Vardict-Varscan2	4	2	1493	2976.5	1014.5	0.829964	0.624	0.88	1828	0.777988
Lofreq-Mutect2-Strelka-Vardict-Varscan2-Lancet	6	2	31	3409	830.5	0.911136	0.536585	0.886076	1423.5	0.777932
Lofreq-Mutect2-Vardict-Pindel-Seurat-Lancet	6	5	2363.5	1199.5	2806.5	0.781699	0.777778	0.774194	2123.17	0.77789
FreeBayes-Lofreq-Pindel-Scalpel-Varscan2-Seurat	6	3	1915.5	3240.5	143	0.808989	0.580153	0.944444	1766.33	0.777862
Mutect2-Vardict-Seurat	3	2	632	2868.5	1815	0.871152	0.631579	0.830769	1771.83	0.777833
Mutect2-Varscan2-Seurat	3	2	2569.5	2698.5	487	0.763636	0.655462	0.914286	1918.33	0.777795
Mutect2-Strelka-Vardict-Varscan2-Seurat	5	2	480	3485	143	0.878855	0.508876	0.944444	1369.33	0.777392
Mutect2-Strelka	2	2	1506.5	383.5	3538.5	0.829146	0.813187	0.689655	1809.5	0.777329
FreeBayes-Lofreq-Mutect2-Strelka-Lancet	5	4	1966	383.5	3427.5	0.806658	0.813187	0.711864	1925.67	0.777236
FreeBayes-Mutect2-Pindel-Scalpel-Lancet	5	4	1966	1353.5	3043	0.806658	0.770833	0.754098	2120.83	0.777197
FreeBayes-Lofreq-Vardict-Pindel-Varscan2	5	3	1907.5	1914.5	2641	0.809645	0.732673	0.788732	2154.33	0.777017
FreeBayes-Vardict-Varscan2-Lancet	4	3	2819	952	2251.5	0.737838	0.787234	0.80597	2007.5	0.777014
FreeBayes-Lofreq-Varscan2	3	2	2722	2071.5	1203.5	0.748353	0.716981	0.865672	1999	0.777002
FreeBayes-Mutect2-Strelka-Vardict-Scalpel	5	4	1722	642	3427.5	0.818758	0.8	0.711864	1930.5	0.776874
Lofreq-Mutect2-Vardict-Varscan2-Lancet	5	2	49	3316.5	1360.5	0.90764	0.565789	0.857143	1575.33	0.776857
Lofreq-Vardict-Varscan2-Seurat	4	3	2726.5	2071.5	1203.5	0.747664	0.716981	0.865672	2000.5	0.776772
FreeBayes-Mutect2-Scalpel-Lancet	4	2	599	3248	1014.5	0.872483	0.577465	0.88	1620.5	0.776649
FreeBayes-Vardict-Pindel-Varscan2-Lancet	5	4	2996.5	220.5	2652	0.71978	0.822222	0.787879	1956.33	0.776627
FreeBayes-Lofreq-Mutect2-Vardict-Varscan2	5	4	2780	383.5	2806.5	0.74224	0.813187	0.774194	1990	0.77654
FreeBayes-Vardict-Pindel-Scalpel	4	3	1761.5	2006.5	2641	0.816936	0.72381	0.788732	2136.33	0.776493
FreeBayes-Lofreq-Strelka-Pindel-Lancet	5	4	2447	642	3043	0.775296	0.8	0.754098	2044	0.776465
FreeBayes-Mutect2-Scalpel-Varscan2-Lancet	5	4	2996.5	47	2806.5	0.71978	0.835165	0.774194	1950	0.77638
Mutect2-Pindel-Scalpel-Varscan2-Lancet	5	2	262	3396.5	736.5	0.892202	0.539474	0.897436	1465	0.77637
Strelka-Scalpel-Varscan2	3	3	3258.5	567	1519.5	0.676136	0.804348	0.848485	1781.67	0.776323
Vardict-Pindel-Scalpel-Varscan2-Seurat	5	4	2985	722	2138.5	0.720548	0.795699	0.8125	1948.5	0.776249
Lofreq-Strelka-Vardict-Varscan2	4	2	886	3402.5	271	0.859172	0.537931	0.931507	1519.83	0.776203
Lofreq-Mutect2-Vardict-Varscan2-Seurat-Lancet	6	5	2869.5	220.5	2806.5	0.731973	0.822222	0.774194	1965.5	0.77613
FreeBayes-Mutect2-Varscan2-Seurat	4	3	2987	751	2138.5	0.720327	0.795455	0.8125	1958.83	0.776094
Lofreq-Strelka-Scalpel-Lancet	4	4	2675.5	642	2806.5	0.754011	0.8	0.774194	2041.33	0.776068
Lofreq-Strelka-Vardict-Scalpel-Seurat	5	3	1261	3390	143	0.841978	0.541667	0.944444	1598	0.77603
FreeBayes-Lofreq-Mutect2-Strelka-Vardict	5	4	1768.5	642	3427.5	0.816223	0.8	0.711864	1946	0.776029
FreeBayes-Strelka-Vardict-Pindel	4	3	2085.5	642	3336	0.800512	0.8	0.727273	2021.17	0.775928
FreeBayes-Lofreq-Mutect2-Vardict-Pindel-Scalpel-Lancet	7	6	2465.5	642	3043	0.773684	0.8	0.754098	2050.17	0.775928
FreeBayes-Vardict-Pindel-Scalpel-Lancet	5	3	1033	2154.5	2927	0.852657	0.707965	0.767123	2038.17	0.775915
Strelka-Vardict-Scalpel	3	3	2416	751	3043	0.777924	0.795455	0.754098	2070	0.775826
FreeBayes-Strelka-Pindel-Scalpel-Lancet	5	4	2483	642	3043	0.772069	0.8	0.754098	2056	0.775389
Mutect2-Vardict-Pindel-Varscan2-Seurat	5	4	2853.5	271	2806.5	0.733696	0.818182	0.774194	1977	0.775357
FreeBayes-Lofreq-Mutect2-Strelka-Pindel-Seurat	6	2	316	3360	884.5	0.888889	0.554054	0.883117	1520.17	0.775353
Lofreq-Mutect2-Strelka-Pindel-Scalpel-Varscan2-Seurat	7	6	3081.5	18.5	2806.5	0.710927	0.840909	0.774194	1968.83	0.775343
FreeBayes-Lofreq-Mutect2-Vardict-Scalpel-Seurat	6	5	2780	418	2806.5	0.74224	0.809524	0.774194	2001.5	0.775319
Strelka-Varscan2	2	2	3191	952	1519.5	0.690042	0.787234	0.848485	1887.5	0.775254
Lofreq-Vardict-Pindel-Scalpel	4	4	2616	1872	1815	0.759358	0.735632	0.830769	2101	0.775253
FreeBayes-Lofreq-Mutect2-Strelka-Vardict-Scalpel-Seurat	7	3	490	3495	143	0.878104	0.503145	0.944444	1376	0.775231
Lofreq-Mutect2	2	2	1305.5	1285	3427.5	0.839352	0.774194	0.711864	2006	0.775137
Lofreq-Strelka-Vardict-Scalpel-Seurat-Lancet	6	3	638	3442.5	271	0.870892	0.522876	0.931507	1450.5	0.775092
FreeBayes-Lofreq-Strelka-Vardict-Scalpel-Lancet	6	3	586	3208	1329.5	0.873108	0.590909	0.861111	1707.83	0.775043
FreeBayes-Lofreq-Strelka-Scalpel-Varscan2-Seurat	6	3	1611	3283	328.5	0.823961	0.571429	0.929577	1740.83	0.774989
FreeBayes-Mutect2-Strelka-Seurat	4	3	2540.5	540	3043	0.766182	0.804598	0.754098	2041.17	0.774959
FreeBayes-Strelka-Pindel-Seurat	4	2	1898	2711	1276	0.809816	0.65	0.864865	1961.67	0.774894
Lofreq-Vardict-Pindel	3	3	2495.5	1872	2036	0.770861	0.735632	0.818182	2134.5	0.774892
FreeBayes-Mutect2-Strelka-Vardict-Scalpel-Varscan2-Seurat-Lancet	8	3	291	3472.5	389	0.890395	0.512821	0.921053	1384.17	0.774756
Mutect2-Strelka-Vardict-Scalpel-Varscan2-Seurat-Lancet	7	6	3097.5	18.5	2806.5	0.709141	0.840909	0.774194	1974.17	0.774748
FreeBayes-Mutect2-Pindel-Seurat	4	2	781.5	2466	2685	0.863582	0.677966	0.782609	1977.5	0.774719
FreeBayes-Mutect2-Vardict-Pindel-Varscan2	5	2	163	2832	2665	0.897407	0.641221	0.78481	1886.67	0.774479
FreeBayes-Lofreq-Mutect2-Pindel-Lancet	5	4	2306	1064.5	3043	0.786458	0.782609	0.754098	2137.83	0.774388
FreeBayes-Lofreq-Strelka-Pindel-Scalpel-Lancet	6	5	2517	642	3043	0.768824	0.8	0.754098	2067.33	0.774308
FreeBayes-Lofreq-Vardict-Pindel-Seurat-Lancet	6	3	988.5	2375.5	2671.5	0.854722	0.684211	0.783784	2011.83	0.774239
Lofreq-Pindel-Seurat-Lancet	4	2	966	2835	1931.5	0.855422	0.640625	0.826667	1910.83	0.774238
Varscan2-Seurat-Lancet	3	2	2746	2865	143	0.745718	0.632479	0.944444	1918	0.774214
Lofreq-Strelka-Vardict-Scalpel	4	4	2473	751	3043	0.773087	0.795455	0.754098	2089	0.774213
Lofreq-Vardict-Scalpel-Varscan2	4	3	1857.5	2963	951.5	0.812106	0.628099	0.882353	1924	0.774186
Lofreq-Mutect2-Strelka-Vardict-Scalpel-Varscan2-Seurat-Lancet	8	7	3113	18.5	2806.5	0.707351	0.840909	0.774194	1979.33	0.774151
Lofreq-Mutect2-Vardict-Pindel-Scalpel-Seurat-Lancet	7	6	2500.5	1199.5	2806.5	0.770449	0.777778	0.774194	2168.83	0.77414
Pindel-Scalpel-Varscan2	3	2	1738	3228.5	414.5	0.817734	0.585714	0.918919	1793.67	0.774122
Lofreq-Mutect2-Scalpel	3	2	275.5	3460.5	487	0.891482	0.516556	0.914286	1407.67	0.774108
Strelka-Vardict-Pindel-Varscan2-Lancet	5	2	243	3079	1969.5	0.893023	0.605634	0.823529	1763.83	0.774062
FreeBayes-Lofreq-Vardict-Pindel-Scalpel-Seurat	6	5	2905.5	642	2521.5	0.728513	0.8	0.793651	2023	0.774055
Lofreq-Strelka-Varscan2-Seurat-Lancet	5	2	1160.5	3460.5	31	0.846698	0.516556	0.958904	1550.67	0.774053
FreeBayes-Strelka-Pindel	3	2	1857.5	1064.5	3336	0.812106	0.782609	0.727273	2086	0.773996
FreeBayes-Lofreq-Mutect2-Strelka-Vardict-Pindel-Scalpel	7	3	234	3091.5	1931.5	0.893471	0.601504	0.826667	1752.33	0.77388
FreeBayes-Mutect2-Vardict-Scalpel-Varscan2	5	4	2772	567	2806.5	0.742934	0.804348	0.774194	2048.5	0.773825
FreeBayes-Lofreq-Mutect2-Strelka-Vardict-Varscan2	6	2	241.5	3429.5	736.5	0.893054	0.530864	0.897436	1469.17	0.773785
Strelka-Scalpel-Varscan2	3	2	1982.5	3283	143	0.805452	0.571429	0.944444	1802.83	0.773775
FreeBayes-Strelka-Scalpel-Varscan2-Lancet	5	4	3050.5	383.5	2521.5	0.714483	0.813187	0.793651	1985.17	0.773773
FreeBayes-Mutect2-Vardict-Scalpel-Seurat	5	4	2652	904	2806.5	0.756325	0.790698	0.774194	2120.83	0.773739
FreeBayes-Mutect2-Vardict-Scalpel-Seurat	5	3	853	2952	1815	0.860492	0.629921	0.830769	1873.33	0.773728
Vardict-Lancet	2	2	1468	2040	2895	0.831234	0.718447	0.771429	2134.33	0.773703
FreeBayes-Mutect2-Strelka-Scalpel-Lancet	5	4	2165	383.5	3427.5	0.795866	0.813187	0.711864	1992	0.773639
FreeBayes-Mutect2-Strelka-Pindel-Varscan2-Seurat	6	2	413	3388	771.5	0.882821	0.543046	0.894737	1524.17	0.773535
FreeBayes-Lofreq-Pindel-Varscan2	4	2	1811.5	2333	2014	0.813983	0.684685	0.821918	2052.83	0.773528
FreeBayes-Mutect2-Vardict-Pindel-Lancet	5	4	1870.5	1184	3327.5	0.811224	0.778947	0.730159	2127.33	0.773444
Lofreq-Mutect2-Vardict-Scalpel-Varscan2-Seurat-Lancet	7	3	202.5	3557.5	76	0.895282	0.479042	0.945946	1278.67	0.773423
FreeBayes-Mutect2-Pindel-Seurat	4	3	2700.5	789	2806.5	0.75067	0.795181	0.774194	2098.67	0.773348
FreeBayes-Lofreq-Strelka-Vardict-Varscan2	5	4	2835.5	441	2806.5	0.736842	0.808989	0.774194	2027.67	0.773341
FreeBayes-Lofreq-Strelka-Varscan2-Lancet	5	4	2954.5	220.5	2806.5	0.723288	0.822222	0.774194	1993.83	0.773234
FreeBayes-Lofreq-Mutect2-Vardict-Scalpel-Varscan2	6	5	2869.5	383.5	2806.5	0.731973	0.813187	0.774194	2019.83	0.773118
FreeBayes-Mutect2-Pindel-Varscan2-Seurat-Lancet	6	2	271.5	3366.5	1052	0.891676	0.552632	0.875	1563.33	0.773103
Strelka-Vardict-Lancet	3	3	2458	904	3043	0.774108	0.790698	0.754098	2135	0.772968
FreeBayes-Lofreq-Mutect2-Scalpel-Seurat	5	4	2732.5	1199.5	2521.5	0.747312	0.777778	0.793651	2151.17	0.772913
Mutect2-Vardict-Scalpel-Varscan2-Seurat-Lancet	6	5	2974	220.5	2806.5	0.721536	0.822222	0.774194	2000.33	0.772651
Lofreq-Mutect2-Vardict-Pindel-Varscan2-Seurat	6	5	2940	271	2806.5	0.725034	0.818182	0.774194	2005.83	0.77247
FreeBayes-Mutect2-Pindel-Varscan2-Seurat	5	2	796.5	3341	771.5	0.863158	0.559441	0.894737	1636.33	0.772445
Lofreq-Varscan2-Seurat-Lancet	4	2	1636	3412.5	31	0.822384	0.535211	0.958904	1693.17	0.772167
Lofreq-Mutect2-Pindel-Varscan2-Seurat-Lancet	6	2	141	3427	830.5	0.898749	0.531646	0.886076	1466.17	0.772157
FreeBayes-Strelka-Vardict-Lancet	4	3	2022.5	1064.5	3327.5	0.803571	0.782609	0.730159	2138.17	0.772113
FreeBayes-Strelka-Vardict-Pindel-Lancet	5	4	2427	441	3327.5	0.776903	0.808989	0.730159	2065.17	0.772017
FreeBayes-Mutect2-Vardict-Pindel-Scalpel-Varscan2-Seurat	7	3	562	3386	736.5	0.874279	0.544218	0.897436	1561.5	0.771978
Lofreq-Mutect2-Vardict-Pindel-Scalpel-Varscan2-Seurat	7	3	159	3540	229	0.897583	0.484848	0.933333	1309.33	0.771922
Pindel-Scalpel	2	2	2015.5	2165.5	2251.5	0.803594	0.705882	0.80597	2144.17	0.771816
FreeBayes-Vardict-Lancet	3	2	1054	2266	2927	0.85172	0.696429	0.767123	2082.33	0.771757
FreeBayes-Strelka-Scalpel-Lancet	4	2	1210	3334.5	567.5	0.844495	0.561644	0.909091	1704	0.771743
FreeBayes-Lofreq-Mutect2-Pindel-Scalpel-Lancet	6	5	2403.5	1064.5	3043	0.778506	0.782609	0.754098	2170.33	0.771738
FreeBayes-Mutect2-Strelka-Scalpel-Varscan2	5	4	2812.5	220.5	3043	0.738836	0.822222	0.754098	2025.33	0.771719
FreeBayes-Mutect2-Vardict-Pindel-Seurat	5	4	2750	789	2806.5	0.745626	0.795181	0.774194	2115.17	0.771667
FreeBayes-Lofreq-Mutect2-Pindel-Seurat-Lancet	6	2	192	3234	1708	0.895857	0.583333	0.835443	1711.33	0.771544
Lofreq-Mutect2-Strelka-Vardict-Scalpel-Varscan2-Seurat-Lancet	8	3	89	3585	76	0.903299	0.465116	0.945946	1250	0.771454
Vardict-Pindel-Lancet	3	2	769.5	1920.5	3365.5	0.864078	0.732143	0.717949	2018.5	0.77139
FreeBayes-Mutect2-Strelka-Vardict-Lancet	5	4	2041.5	642	3427.5	0.802057	0.8	0.711864	2037	0.771307
FreeBayes-Lofreq-Mutect2-Varscan2-Seurat-Lancet	6	2	400	3511.5	229	0.883669	0.496894	0.933333	1380.17	0.771299
Strelka-Vardict-Seurat	3	2	1926	3208	487	0.808561	0.590909	0.914286	1873.67	0.771252
FreeBayes-Mutect2-Strelka-Pindel-Varscan2-Seurat-Lancet	7	2	152	3392	1052	0.897868	0.540881	0.875	1532	0.771249
FreeBayes-Lofreq-Pindel-Seurat	4	3	2732.5	1295	2521.5	0.747312	0.772727	0.793651	2183	0.77123
FreeBayes-Lofreq-Vardict-Varscan2-Seurat	5	3	2511	2453	1203.5	0.76943	0.678571	0.865672	2055.83	0.771224
FreeBayes-Lofreq-Strelka-Vardict-Pindel-Scalpel-Varscan2-Lancet	8	3	399	3321	1302.5	0.883774	0.565517	0.864198	1674.17	0.771163
FreeBayes-Lofreq-Mutect2-Strelka-Scalpel-Lancet	6	5	2284	383.5	3427.5	0.788036	0.813187	0.711864	2031.67	0.771029
Lofreq-Vardict-Pindel-Scalpel-Varscan2-Lancet	6	3	610	3103	1649.5	0.872162	0.59854	0.842105	1787.5	0.770936
FreeBayes-Lofreq-Mutect2-Pindel-Seurat	5	2	352	3219.5	1681	0.886621	0.588235	0.837838	1750.83	0.770898
FreeBayes-Lofreq-Mutect2-Varscan2-Lancet	5	4	2954.5	47	3043	0.723288	0.835165	0.754098	2014.83	0.77085
Lofreq-Strelka-Vardict-Lancet	4	4	2525	904	3043	0.767596	0.790698	0.754098	2157.33	0.770797
FreeBayes-Mutect2-Strelka-Vardict-Pindel	5	4	2165	540	3427.5	0.795866	0.804598	0.711864	2044.17	0.770776
Vardict-Pindel-Varscan2-Seurat	4	3	2835.5	1485.5	2138.5	0.736842	0.762887	0.8125	2153.17	0.770743
Strelka-Vardict-Pindel-Lancet	4	2	379.5	2478	3130.5	0.884977	0.677165	0.75	1996	0.770714
FreeBayes-Lofreq-Strelka-Seurat-Lancet	5	2	1383	3350.5	414.5	0.836066	0.557143	0.918919	1716	0.770709
FreeBayes-Strelka-Vardict-Scalpel-Varscan2	5	4	2819	642	2806.5	0.737838	0.8	0.774194	2089.17	0.770677
FreeBayes-Pindel-Varscan2-Lancet	4	3	2996.5	567	2652	0.71978	0.804348	0.787879	2071.83	0.770669
FreeBayes-Lofreq-Vardict-Pindel-Seurat	5	3	1864.5	2118.5	2641	0.811558	0.711538	0.788732	2208	0.77061
FreeBayes-Lofreq-Strelka-Vardict-Scalpel-Varscan2	6	5	2905.5	441	2806.5	0.728513	0.808989	0.774194	2051	0.770565
FreeBayes-Lofreq-Mutect2-Pindel-Seurat	5	4	2780	789	2806.5	0.74224	0.795181	0.774194	2125.17	0.770538
Lofreq-Mutect2-Vardict-Scalpel-Varscan2-Seurat-Lancet	7	6	3050.5	220.5	2806.5	0.714483	0.822222	0.774194	2025.83	0.7703
FreeBayes-Lofreq-Mutect2-Seurat	4	2	1030.5	3067	1519.5	0.852804	0.609375	0.848485	1872.33	0.770221
FreeBayes-Vardict-Pindel-Varscan2	4	3	2861	383.5	2945	0.7327	0.813187	0.764706	2063.17	0.770198
Mutect2-Vardict-Pindel-Scalpel-Varscan2-Seurat	6	5	3012	271	2806.5	0.718019	0.818182	0.774194	2029.83	0.770132
FreeBayes-Mutect2-Pindel-Lancet	4	3	1751	1485.5	3327.5	0.817259	0.762887	0.730159	2188	0.770101
FreeBayes-Mutect2-Vardict-Pindel-Varscan2	5	4	2905.5	118.5	3043	0.728513	0.827586	0.754098	2022.33	0.770066
FreeBayes-Strelka-Vardict-Pindel-Varscan2	5	4	2905.5	118.5	3043	0.728513	0.827586	0.754098	2022.33	0.770066
Lofreq-Vardict-Pindel-Scalpel	4	3	1263	2828.5	1969.5	0.841975	0.644068	0.823529	2020.33	0.769858
FreeBayes-Lofreq-Mutect2-Varscan2-Seurat	5	2	985	3479.5	143	0.854839	0.509804	0.944444	1535.83	0.769696
FreeBayes-Lofreq-Vardict-Seurat-Lancet	5	4	2812.5	1225	2521.5	0.738836	0.776471	0.793651	2186.33	0.769653
FreeBayes-Mutect2-Vardict-Pindel-Scalpel-Varscan2-Seurat-Lancet	8	3	320	3383.5	1052	0.888383	0.545455	0.875	1585.17	0.769612
FreeBayes-Lofreq-Mutect2-Strelka-Pindel-Seurat-Lancet	7	2	178	3379	1302.5	0.896781	0.547771	0.864198	1619.83	0.769583
FreeBayes-Strelka-Vardict-Pindel-Scalpel-Seurat-Lancet	7	3	689	3244	1338	0.86836	0.57931	0.860759	1757	0.769477
FreeBayes-Mutect2-Vardict-Varscan2-Lancet	5	4	2869.5	220.5	3043	0.731973	0.822222	0.754098	2044.33	0.769431
Lofreq-Mutect2-Strelka-Vardict-Pindel-Scalpel-Seurat-Lancet	8	3	54.5	3464.5	830.5	0.906818	0.515337	0.886076	1449.83	0.769411
FreeBayes-Vardict-Scalpel-Varscan2	4	3	2823.5	1815.5	1815	0.737401	0.74	0.830769	2151.33	0.76939
Lofreq-Mutect2-Scalpel-Lancet	4	2	113	3497.5	611.5	0.900922	0.503067	0.90411	1407.33	0.769366
FreeBayes-Lofreq-Mutect2-Vardict	4	2	305.5	3009	2261	0.889385	0.613139	0.805556	1858.5	0.76936
FreeBayes-Vardict-Scalpel-Varscan2-Seurat-Lancet	6	3	1107	3402.5	389	0.849057	0.537931	0.921053	1632.83	0.769347
FreeBayes-Lofreq-Vardict-Scalpel-Varscan2-Lancet	6	3	824	3306	1026	0.861865	0.569343	0.876712	1718.67	0.769307
FreeBayes-Lofreq-Mutect2-Strelka-Vardict-Scalpel	6	5	2165	642	3427.5	0.795866	0.8	0.711864	2078.17	0.769243
FreeBayes-Strelka-Vardict-Varscan2	4	3	2708	1064.5	2806.5	0.750663	0.782609	0.774194	2193	0.769155
FreeBayes-Lofreq-Mutect2-Varscan2-Seurat	5	4	3097.5	540	2521.5	0.709141	0.804598	0.793651	2053	0.76913
FreeBayes-Strelka-Vardict-Scalpel-Varscan2-Seurat-Lancet	7	3	784	3442.5	389	0.863426	0.522876	0.921053	1538.5	0.769118
FreeBayes-Lofreq-Strelka-Scalpel-Varscan2-Lancet	6	5	3081.5	220.5	2806.5	0.710927	0.822222	0.774194	2036.17	0.769114
FreeBayes-Lofreq-Mutect2-Vardict-Pindel-Scalpel-Lancet	7	3	138	3089	2271.5	0.899083	0.602941	0.805195	1832.83	0.769073
FreeBayes-Strelka-Vardict-Pindel-Scalpel-Seurat	6	3	1117	3255	884.5	0.848414	0.57554	0.883117	1752.17	0.769023
Lofreq-Strelka-Vardict	3	2	1164	3208	1114.5	0.846523	0.590909	0.869565	1828.83	0.768999
Pindel-Varscan2-Seurat	3	2	2823.5	2702	487	0.737401	0.655172	0.914286	2004.17	0.768953
Lofreq-Mutect2-Vardict-Pindel-Scalpel-Varscan2-Seurat	7	6	3050.5	271	2806.5	0.714483	0.818182	0.774194	2042.67	0.768953
Strelka-Vardict-Pindel-Varscan2-Seurat-Lancet	6	5	3050.5	271	2806.5	0.714483	0.818182	0.774194	2042.67	0.768953
FreeBayes-Lofreq-Mutect2-Vardict-Pindel-Seurat	6	5	2829.5	789	2806.5	0.737127	0.795181	0.774194	2141.67	0.768834
FreeBayes-Lofreq-Strelka-Seurat	4	2	1728	3259.5	487	0.818616	0.573529	0.914286	1824.83	0.76881
FreeBayes-Lofreq-Mutect2-Strelka-Vardict	5	2	277	3250.5	1681	0.891353	0.577181	0.837838	1736.17	0.768791
Lofreq-Vardict-Pindel-Scalpel-Lancet	5	3	730.5	2818	2428	0.866104	0.645669	0.794521	1992.17	0.768765
FreeBayes-Lofreq-Mutect2-Vardict-Scalpel-Varscan2-Seurat	7	3	566	3568.5	31	0.874007	0.473373	0.958904	1388.5	0.768761
[truncated: 3,112 more rows]
