# Supplementary material for: A benchmarking study of individual somatic variant callers and voting-based ensembles for whole-exome sequencing
Source: Brief Bioinform. 2025 Jan 18;26(1):bbae697. doi: 10.1093/bib/bbae697 (PMC11790059; doi:10.1093/bib/bbae697)
Supplement: TableS5_bbae697 [file tables5_bbae697.xls]

## Sheet: Feuille1
Table S5. Performance of all combinations of somatic variant callers for both SNVs and indels detection
Tools	Nb_Tools	Nb_Vote	Rank_NVG3	Rank_Seqc2	Rank_permed	rank_hcc1143	F1_NGV3	F1_seqc2	F1_permed	F1_hcc1143	Mean_rank	Mean_F1	VarF1	Tools	Nb_Vote	Rank_NVG3	Rank_Seqc2	Rank_permed	F1_NGV3	F1_seqc2	F1_permed	Mean_rank	Mean_F1	F1_Global
Mutect2-Strelka-Varscan2	3	2	8579	1294.5	1808.5	8463	0.946237	0.952962	0.851429	0.90167	5036.25	0.913074	0.002207	Mutect2-Strelka-Varscan2	2	1061	528	487	0.851169	0.808081	0.914286	692	0.857845	0.88546
FreeBayes-Lofreq-Mutect2-Strelka-Varscan2-Lancet	6	3	1731.5	914	281.5	6311	0.955319	0.954266	0.866279	0.905028	2309.5	0.920223	0.00184383	FreeBayes-Lofreq-Mutect2-Strelka-Varscan2-Lancet	3	800.5	1389.5	487	0.86303	0.767677	0.914286	892.333	0.848331	0.884277
Lofreq-Mutect2-Strelka-Varscan2-Seurat-Lancet	6	3	3257.5	1727	1180.5	11608	0.952891	0.951627	0.855491	0.895795	4443.25	0.913951	0.00222765	Lofreq-Mutect2-Strelka-Varscan2-Seurat-Lancet	3	718	1680.5	143	0.866505	0.75	0.944444	847.167	0.85365	0.8838
FreeBayes-Mutect2-Strelka-Varscan2-Lancet	5	3	5857	687	528.5	6768	0.949517	0.955369	0.86217	0.904315	3460.12	0.917843	0.00189796	FreeBayes-Mutect2-Strelka-Varscan2-Lancet	3	1305.5	313.5	951.5	0.839352	0.817204	0.882353	856.833	0.846303	0.882073
FreeBayes-Mutect2-Strelka-Varscan2-Seurat-Lancet	6	3	14802	1862	1180.5	11608	0.936975	0.951294	0.855491	0.895795	7363.12	0.909889	0.0018686	FreeBayes-Mutect2-Strelka-Varscan2-Seurat-Lancet	3	1215	1158.5	328.5	0.844172	0.78	0.929577	900.667	0.85125	0.880569
Lofreq-Mutect2-Strelka-Varscan2-Lancet	5	3	2935	1380.5	1206	2493	0.953413	0.952676	0.855457	0.911488	2003.62	0.918258	0.00213674	Lofreq-Mutect2-Strelka-Varscan2-Lancet	3	1005	1389.5	666.5	0.853988	0.767677	0.898551	1020.33	0.840072	0.879165
Lofreq-Mutect2-Strelka	3	2	221	746	409	2493	0.960172	0.955081	0.863905	0.911488	967.25	0.922661	0.00201173	Lofreq-Mutect2-Strelka	2	730.5	817.5	1519.5	0.866104	0.792079	0.848485	1022.5	0.835556	0.879109
FreeBayes-Mutect2-Strelka-Seurat-Lancet	5	3	8216	762	998.5	4716.5	0.946695	0.954987	0.857143	0.907721	3673.25	0.916636	0.00199775	FreeBayes-Mutect2-Strelka-Seurat-Lancet	3	1363	29	1519.5	0.836862	0.83871	0.848485	970.5	0.841352	0.878994
FreeBayes-Lofreq-Mutect2-Strelka-Seurat-Lancet	6	3	2900.5	1154	418.5	4040	0.953488	0.953427	0.863768	0.908752	2128.25	0.919859	0.00184243	FreeBayes-Lofreq-Mutect2-Strelka-Seurat-Lancet	3	884.5	1318.5	951.5	0.859223	0.772277	0.882353	1051.5	0.837951	0.878905
Lofreq-Mutect2-Strelka-Varscan2	4	2	2304.5	1779.5	2224.5	13340.5	0.954304	0.951473	0.849003	0.892532	4912.25	0.911828	0.00256509	Lofreq-Mutect2-Strelka-Varscan2	2	488	2106.5	143	0.878282	0.714286	0.944444	912.5	0.845671	0.878749
Lofreq-Mutect2-Strelka-Seurat-Lancet	5	3	2078.5	968	1560.5	1464.5	0.954741	0.954064	0.852941	0.913534	1517.88	0.91882	0.00230014	Lofreq-Mutect2-Strelka-Seurat-Lancet	3	1005	700	1203.5	0.853988	0.795918	0.865672	969.5	0.838526	0.878673
Mutect2-Strelka-Varscan2-Seurat-Lancet	5	3	10475	1348	2258.5	9365	0.943723	0.952759	0.848837	0.9	5861.62	0.91133	0.00226647	Mutect2-Strelka-Varscan2-Seurat-Lancet	3	1434.5	930.5	487	0.8325	0.787879	0.914286	950.667	0.844888	0.878109
Lofreq-Mutect2-Strelka-Vardict-Varscan2-Lancet	6	3	2019.5	5994.5	17537	8643.5	0.954839	0.943656	0.81337	0.901304	8548.62	0.903292	0.00412538	Lofreq-Mutect2-Strelka-Vardict-Varscan2-Lancet	3	224.5	1909.5	328.5	0.893868	0.733945	0.929577	820.833	0.852463	0.877878
FreeBayes-Mutect2-Strelka-Varscan2	4	2	19746.5	8099	1649.5	21674.5	0.927835	0.940573	0.852273	0.868327	12792.4	0.897252	0.0018906	FreeBayes-Mutect2-Strelka-Varscan2	2	906	999	328.5	0.858173	0.784314	0.929577	744.5	0.857355	0.877303
Lofreq-Mutect2-Strelka-Vardict-Varscan2-Seurat-Lancet	7	4	5407	696.5	6761	3682.5	0.950108	0.95529	0.833837	0.909434	4136.75	0.912167	0.00314741	Lofreq-Mutect2-Strelka-Vardict-Varscan2-Seurat-Lancet	4	968.5	1318.5	666.5	0.855392	0.772277	0.898551	984.5	0.842073	0.87712
FreeBayes-Lofreq-Mutect2-Strelka-Vardict-Varscan2-Seurat-Lancet	8	4	4704	580.5	5008	4279.5	0.950959	0.95583	0.838323	0.908411	3643	0.913381	0.00295748	FreeBayes-Lofreq-Mutect2-Strelka-Vardict-Varscan2-Seurat-Lancet	4	884.5	1461.5	666.5	0.859223	0.764706	0.898551	1004.17	0.840827	0.877104
FreeBayes-Lofreq-Mutect2-Strelka-Varscan2-Seurat-Lancet	7	3	12572	2533.5	539.5	14679.5	0.940563	0.949716	0.862069	0.889693	7581.12	0.91051	0.00174006	FreeBayes-Lofreq-Mutect2-Strelka-Varscan2-Seurat-Lancet	3	765	2019	143	0.864346	0.722222	0.944444	975.667	0.843671	0.87709
Mutect2-Strelka-Seurat	3	2	7979.5	1663	1808.5	5071	0.946921	0.951802	0.851429	0.907063	4130.5	0.914304	0.00215858	Mutect2-Strelka-Seurat	2	1051	999	951.5	0.851897	0.784314	0.882353	1000.5	0.839521	0.876913
Lofreq-Mutect2-Strelka-Varscan2-Seurat	5	3	9603.5	4396	4004.5	7947	0.944865	0.94614	0.841463	0.902394	6487.75	0.908716	0.00242339	Lofreq-Mutect2-Strelka-Varscan2-Seurat	3	1151	1318.5	487	0.846914	0.772277	0.914286	985.5	0.844492	0.876604
Lofreq-Mutect2-Varscan2-Lancet	4	2	1278.5	1736.5	2729	14499.5	0.956243	0.951585	0.846377	0.89011	5060.88	0.911079	0.00276886	Lofreq-Mutect2-Varscan2-Lancet	2	224.5	2185.5	328.5	0.893868	0.702703	0.929577	912.833	0.842049	0.876564
FreeBayes-Lofreq-Mutect2-Strelka-Lancet	5	3	2566.5	1104	142.5	3682.5	0.953912	0.953601	0.870871	0.909434	1873.88	0.921955	0.00159637	FreeBayes-Lofreq-Mutect2-Strelka-Lancet	3	1027.5	494	1815	0.852941	0.808511	0.830769	1112.17	0.83074	0.876347
FreeBayes-Mutect2-Strelka-Vardict-Varscan2-Seurat-Lancet	7	4	5685.5	407	5357.5	3486	0.949733	0.95656	0.837349	0.909774	3734	0.913354	0.00299323	FreeBayes-Mutect2-Strelka-Vardict-Varscan2-Seurat-Lancet	4	1486	587.5	951.5	0.830424	0.804124	0.882353	1008.33	0.838967	0.876161
FreeBayes-Lofreq-Mutect2-Strelka-Varscan2	5	3	1332	3751.5	2917.5	6547	0.95615	0.947416	0.845426	0.904673	3637	0.913416	0.00256042	FreeBayes-Lofreq-Mutect2-Strelka-Varscan2	3	1263	494	1203.5	0.841975	0.808511	0.865672	986.833	0.838719	0.876068
Lofreq-Mutect2-Lancet	3	2	4300.5	5036.5	1984.5	10768	0.951456	0.945163	0.850299	0.897485	5522.38	0.911101	0.00222366	Lofreq-Mutect2-Lancet	2	411	1572.5	951.5	0.883055	0.757282	0.882353	978.333	0.840896	0.875999
FreeBayes-Lofreq-Mutect2-Lancet	4	2	2157	1154	934	7574	0.954593	0.953427	0.857988	0.902985	2954.75	0.917248	0.00213959	FreeBayes-Lofreq-Mutect2-Lancet	2	142	1974	1085	0.898719	0.728972	0.873239	1067	0.833644	0.875446
FreeBayes-Lofreq-Mutect2-Strelka-Vardict-Seurat-Lancet	7	4	1428	593.5	5506	2493	0.955961	0.955752	0.836923	0.911488	2505.12	0.915031	0.00314897	FreeBayes-Lofreq-Mutect2-Strelka-Vardict-Seurat-Lancet	4	992.5	587.5	1519.5	0.854701	0.804124	0.848485	1033.17	0.83577	0.8754
Mutect2-Strelka-Vardict-Varscan2-Lancet	5	3	6153.5	5579.5	18055.5	11447.5	0.949189	0.944325	0.812325	0.896154	10309	0.900498	0.00402832	Mutect2-Strelka-Vardict-Varscan2-Lancet	3	415.5	1363.5	666.5	0.882775	0.769231	0.898551	815.167	0.850186	0.875342
FreeBayes-Lofreq-Mutect2-Strelka-Varscan2-Seurat-Lancet	7	4	2695.5	3306	5506	3303.5	0.953714	0.948175	0.836923	0.910112	3702.75	0.912231	0.00289618	FreeBayes-Lofreq-Mutect2-Strelka-Varscan2-Seurat-Lancet	4	1434.5	642	951.5	0.8325	0.8	0.882353	1009.33	0.838284	0.875258
FreeBayes-Lofreq-Mutect2-Strelka-Vardict-Varscan2-Lancet	7	4	2078.5	482	5867.5	2493	0.954741	0.956175	0.835913	0.911488	2730.25	0.914579	0.00318037	FreeBayes-Lofreq-Mutect2-Strelka-Vardict-Varscan2-Lancet	4	933.5	1030	1203.5	0.857143	0.783505	0.865672	1055.67	0.83544	0.87501
FreeBayes-Mutect2-Strelka-Vardict-Varscan2-Lancet	6	3	6374.5	4851	12095.5	6311	0.948936	0.94547	0.823204	0.905028	7408	0.90566	0.003419	FreeBayes-Mutect2-Strelka-Vardict-Varscan2-Lancet	3	240	1707.5	796.5	0.893067	0.747664	0.888889	914.667	0.843206	0.874433
FreeBayes-Lofreq-Mutect2-Strelka-Seurat	5	3	1731.5	7480	440	4279.5	0.955319	0.941441	0.863354	0.908411	3482.75	0.917131	0.00167244	FreeBayes-Lofreq-Mutect2-Strelka-Seurat	3	1369	587.5	1519.5	0.836634	0.804124	0.848485	1158.67	0.829747	0.873439
Lofreq-Mutect2-Strelka-Vardict-Varscan2	5	3	5493	264	4818.5	5761.5	0.95	0.957437	0.838906	0.906015	4084.25	0.91309	0.0029608	Lofreq-Mutect2-Strelka-Vardict-Varscan2	3	704.5	1680.5	951.5	0.86715	0.75	0.882353	1112.17	0.833168	0.873129
Mutect2-Strelka-Vardict-Varscan2-Seurat-Lancet	6	3	6374.5	7376	17732	11193	0.948936	0.941631	0.813187	0.896679	10668.9	0.900108	0.0038918	Mutect2-Strelka-Vardict-Varscan2-Seurat-Lancet	3	294	2194.5	143	0.889941	0.701754	0.944444	877.167	0.84538	0.872744
FreeBayes-Lofreq-Mutect2-Strelka-Vardict	5	3	336.5	196	3760.5	10605.5	0.959402	0.957932	0.842105	0.897727	3724.62	0.914291	0.00314154	FreeBayes-Lofreq-Mutect2-Strelka-Vardict	3	713	700	1815	0.866747	0.795918	0.830769	1076	0.831145	0.872718
FreeBayes-Lofreq-Mutect2-Strelka	4	2	7493	7016.5	186.5	16451.5	0.947589	0.942184	0.868805	0.885662	7786.88	0.91106	0.00157788	FreeBayes-Lofreq-Mutect2-Strelka	2	551	1508.5	1203.5	0.874704	0.761905	0.865672	1087.67	0.834094	0.872577
FreeBayes-Lofreq-Mutect2-Vardict-Varscan2-Lancet	6	3	3137.5	465.5	8873.5	6547	0.953092	0.956291	0.829268	0.904673	4755.88	0.910831	0.00351434	FreeBayes-Lofreq-Mutect2-Vardict-Varscan2-Lancet	3	224.5	1859.5	1085	0.893868	0.735849	0.873239	1056.33	0.834319	0.872575
Lofreq-Mutect2-Vardict-Varscan2-Lancet	5	3	8921.5	1323	14906.5	14442.5	0.94577	0.952847	0.818462	0.890173	9898.38	0.901813	0.00387321	Lofreq-Mutect2-Vardict-Varscan2-Lancet	3	443	1680.5	666.5	0.881437	0.75	0.898551	930	0.843329	0.872571
FreeBayes-Mutect2-Strelka-Vardict-Varscan2	5	3	7398	144	3694.5	8328	0.947705	0.958388	0.842424	0.901887	4891.12	0.912601	0.00278945	FreeBayes-Mutect2-Strelka-Vardict-Varscan2	3	1215	587.5	1519.5	0.844172	0.804124	0.848485	1107.33	0.83226	0.872431
Lofreq-Mutect2-Strelka-Seurat	4	3	6579	7174	1788	625	0.948634	0.941924	0.851735	0.91635	4041.5	0.914661	0.00195332	Lofreq-Mutect2-Strelka-Seurat	3	1498	104.5	1815	0.829574	0.829787	0.830769	1139.17	0.830043	0.872352
FreeBayes-Lofreq-Mutect2-Strelka-Vardict-Varscan2	6	3	3648	232	2625.5	8463	0.952381	0.95766	0.846847	0.90167	3742.12	0.914639	0.00267976	FreeBayes-Lofreq-Mutect2-Strelka-Vardict-Varscan2	3	633	1859.5	951.5	0.871122	0.735849	0.882353	1148	0.829775	0.872207
FreeBayes-Lofreq-Mutect2-Strelka-Vardict-Lancet	6	3	836	5360.5	13874	8643.5	0.957356	0.944659	0.820225	0.901304	7178.5	0.905886	0.00383712	FreeBayes-Lofreq-Mutect2-Strelka-Vardict-Lancet	3	190	1508.5	1360.5	0.895906	0.761905	0.857143	1019.67	0.838318	0.872102
Mutect2-Strelka-Varscan2-Lancet	4	2	6374.5	11364	30191.5	16451.5	0.948936	0.935539	0.762626	0.885662	16095.4	0.883191	0.00720155	Mutect2-Strelka-Varscan2-Lancet	2	128	1655	328.5	0.899882	0.752294	0.929577	703.833	0.860584	0.871888
FreeBayes-Lofreq-Mutect2-Varscan2-Lancet	5	3	4201	6216	10717.5	4716.5	0.951561	0.943311	0.825806	0.907721	6462.75	0.9071	0.003299	FreeBayes-Lofreq-Mutect2-Varscan2-Lancet	3	1226.5	1030	951.5	0.843672	0.783505	0.882353	1069.33	0.83651	0.871805
Lofreq-Mutect2-Vardict-Seurat-Lancet	5	3	4300.5	815.5	14360.5	13461.5	0.951456	0.954747	0.819572	0.892308	8234.5	0.904521	0.00403037	Lofreq-Mutect2-Vardict-Seurat-Lancet	3	344.5	1707.5	951.5	0.887039	0.747664	0.882353	1001.17	0.839019	0.87177
Mutect2-Vardict-Varscan2-Seurat-Lancet	5	3	14640	815.5	12332.5	14037	0.937229	0.954747	0.822823	0.891013	10456.2	0.901453	0.00347064	Mutect2-Vardict-Varscan2-Seurat-Lancet	3	661	1800	487	0.869565	0.740741	0.914286	982.667	0.841531	0.871492
FreeBayes-Lofreq-Mutect2-Strelka-Vardict-Varscan2-Lancet	7	3	4357	5851.5	11676.5	12045	0.951374	0.943897	0.824176	0.895028	8482.5	0.903619	0.00342931	FreeBayes-Lofreq-Mutect2-Strelka-Vardict-Varscan2-Lancet	3	161.5	2106.5	611.5	0.897436	0.714286	0.90411	959.833	0.83861	0.871115
FreeBayes-Lofreq-Mutect2-Strelka-Varscan2-Seurat	6	3	12098	5074.5	2307.5	12278	0.9413	0.945114	0.848485	0.894545	7939.5	0.907361	0.00206925	FreeBayes-Lofreq-Mutect2-Strelka-Varscan2-Seurat	3	1166.5	1774	487	0.846341	0.742857	0.914286	1142.5	0.834495	0.870928
Lofreq-Mutect2-Strelka-Vardict-Seurat-Lancet	6	3	560	5956	18640.5	7391.5	0.958378	0.943704	0.811111	0.903346	8137	0.904135	0.00438736	Lofreq-Mutect2-Strelka-Vardict-Seurat-Lancet	3	290	2154.5	487	0.890459	0.707965	0.914286	977.167	0.83757	0.870852
FreeBayes-Mutect2-Varscan2-Lancet	4	2	14477	1251	2065	18729.5	0.9375	0.953091	0.849711	0.878843	9130.62	0.904786	0.00236996	FreeBayes-Mutect2-Varscan2-Lancet	2	248.5	1974	796.5	0.892562	0.728972	0.888889	1006.33	0.836808	0.870797
Lofreq-Mutect2-Strelka-Lancet	4	3	4876.5	5473.5	707.5	10235.5	0.950712	0.944544	0.859756	0.898438	5323.25	0.913362	0.00182122	Lofreq-Mutect2-Strelka-Lancet	3	1200	494	1815	0.845105	0.808511	0.830769	1169.67	0.828128	0.870745
FreeBayes-Lofreq-Mutect2-Strelka-Vardict-Varscan2-Seurat	7	4	7729.5	2777	2498	3303.5	0.947255	0.949213	0.847352	0.910112	4077	0.913483	0.0022673	FreeBayes-Lofreq-Mutect2-Strelka-Vardict-Varscan2-Seurat	4	1331.5	1158.5	1203.5	0.838072	0.78	0.865672	1231.17	0.827914	0.870699
Lofreq-Mutect2-Vardict-Varscan2-Seurat-Lancet	6	3	7550	677	11830	12224	0.947481	0.955408	0.823881	0.89464	8070.25	0.905352	0.00367762	Lofreq-Mutect2-Vardict-Varscan2-Seurat-Lancet	3	319	2317	328.5	0.888626	0.689655	0.929577	988.167	0.835953	0.870653
Mutect2-Strelka-Varscan2-Lancet	4	3	16029.5	3553.5	1984.5	16112	0.93495	0.947698	0.850299	0.886275	9419.88	0.904806	0.00202093	Mutect2-Strelka-Varscan2-Lancet	3	1935	313.5	951.5	0.808184	0.817204	0.882353	1066.67	0.835914	0.87036
Lofreq-Mutect2-Strelka-Lancet	4	2	799	8794	30506	9365	0.957447	0.939574	0.760925	0.9	12366	0.889487	0.00792196	Lofreq-Mutect2-Strelka-Lancet	2	235	1739.5	487	0.893318	0.745455	0.914286	820.5	0.851019	0.870253
Mutect2-Strelka-Lancet	3	2	7729.5	11299	30162	14261.5	0.947255	0.935678	0.762887	0.890595	15863	0.884104	0.00712789	Mutect2-Strelka-Lancet	2	308	693.5	951.5	0.889154	0.796117	0.882353	651	0.855874	0.869989
Lofreq-Mutect2-Strelka-Vardict-Lancet	5	3	2862.5	7005.5	20375.5	15762	0.953514	0.942192	0.806818	0.887189	11501.4	0.897428	0.00448811	Lofreq-Mutect2-Strelka-Vardict-Lancet	3	383	1206	1203.5	0.884661	0.776699	0.865672	930.833	0.842344	0.869886
Mutect2-Strelka-Vardict-Varscan2-Seurat-Lancet	6	4	13802	743.5	7153.5	9662.5	0.938596	0.955091	0.832827	0.899614	7840.38	0.906532	0.00295548	Mutect2-Strelka-Vardict-Varscan2-Seurat-Lancet	4	1678.5	413.5	1203.5	0.820707	0.8125	0.865672	1098.5	0.83296	0.869746
Lofreq-Mutect2-Varscan2-Seurat-Lancet	5	3	14415.5	4900	9216.5	9585.5	0.937568	0.945372	0.82866	0.899628	9529.38	0.902807	0.00284266	Lofreq-Mutect2-Varscan2-Seurat-Lancet	3	1388	1539.5	487	0.835411	0.76	0.914286	1138.17	0.836566	0.869687
Mutect2-Seurat-Lancet	3	2	12436	2283.5	4576	14937.5	0.940797	0.950266	0.83965	0.888889	8558.25	0.904901	0.00262019	Mutect2-Seurat-Lancet	2	591	1461.5	1203.5	0.873035	0.764706	0.865672	1085.33	0.834471	0.869686
Mutect2-Strelka-Seurat-Lancet	4	3	12359.5	2160.5	2285	12966	0.940919	0.950513	0.848665	0.893204	7442.75	0.908325	0.00221006	Mutect2-Strelka-Seurat-Lancet	3	1751	161	1519.5	0.817259	0.826087	0.848485	1143.83	0.83061	0.869468
Mutect2-Strelka-Vardict-Varscan2-Seurat	5	3	11001.5	591.5	6547.5	5278.5	0.942949	0.95576	0.83432	0.906716	5854.75	0.909936	0.00297265	Mutect2-Strelka-Vardict-Varscan2-Seurat	3	1234	1974	487	0.843403	0.728972	0.914286	1231.67	0.828887	0.869412
FreeBayes-Mutect2-Vardict-Varscan2-Seurat-Lancet	6	3	10245	762	8001.5	8463	0.944034	0.954987	0.830861	0.90167	6867.88	0.907888	0.00316557	FreeBayes-Mutect2-Vardict-Varscan2-Seurat-Lancet	3	519	1987.5	796.5	0.876485	0.727273	0.888889	1101	0.830882	0.869385
FreeBayes-Mutect2-Strelka-Varscan2-Seurat	5	3	14353.5	6149	3260.5	12583.5	0.937698	0.943447	0.844037	0.893855	9086.62	0.904759	0.00212928	FreeBayes-Mutect2-Strelka-Varscan2-Seurat	3	2242	413.5	666.5	0.790757	0.8125	0.898551	1107.33	0.833936	0.869348
Lofreq-Mutect2-Strelka-Vardict-Varscan2-Seurat	6	4	10908.5	3099	4738.5	3894	0.943107	0.948556	0.839117	0.909091	5660	0.909968	0.00253597	Lofreq-Mutect2-Strelka-Vardict-Varscan2-Seurat	4	1434.5	930.5	1203.5	0.8325	0.787879	0.865672	1189.5	0.828683	0.869326
Mutect2-Varscan2-Lancet	3	2	14896.5	4151	4064.5	19858	0.936819	0.946619	0.841176	0.87524	10742.5	0.899964	0.00253409	Mutect2-Varscan2-Lancet	2	727	1680.5	666.5	0.86618	0.75	0.898551	1024.67	0.838244	0.869104
FreeBayes-Lofreq-Mutect2-Varscan2-Seurat-Lancet	6	3	10867	4231	4307	9937	0.943158	0.946469	0.840491	0.899083	7335.5	0.9073	0.00245032	FreeBayes-Lofreq-Mutect2-Varscan2-Seurat-Lancet	3	1162	1953.5	487	0.846626	0.730769	0.914286	1200.83	0.83056	0.86893
Mutect2-Strelka-Vardict-Seurat-Lancet	5	3	1947	6082.5	20194	11447.5	0.954936	0.943559	0.807799	0.896154	9917.75	0.900612	0.00447651	Mutect2-Strelka-Vardict-Seurat-Lancet	3	411	1508.5	1203.5	0.883055	0.761905	0.865672	1041	0.836877	0.868745
FreeBayes-Lofreq-Mutect2-Strelka-Vardict-Varscan2-Seurat-Lancet	8	5	6422	3359.5	7645.5	2660	0.948857	0.948081	0.831746	0.911153	5021.75	0.909959	0.00302836	FreeBayes-Lofreq-Mutect2-Strelka-Vardict-Varscan2-Seurat-Lancet	5	1643.5	494	1519.5	0.822194	0.808511	0.848485	1219	0.826397	0.868178
Lofreq-Strelka-Varscan2-Seurat-Lancet	5	3	14976.5	6767	10212	12803.5	0.936681	0.942549	0.826748	0.893382	11189.8	0.89984	0.00285518	Lofreq-Strelka-Varscan2-Seurat-Lancet	3	1712	1539.5	328.5	0.819216	0.76	0.929577	1193.33	0.836265	0.868052
FreeBayes-Lofreq-Mutect2-Strelka-Vardict-Seurat	6	4	3000.5	6549.5	3660	8885.5	0.953312	0.942831	0.842444	0.900763	5523.88	0.909837	0.00253428	FreeBayes-Lofreq-Mutect2-Strelka-Vardict-Seurat	4	1539	29	2138.5	0.8275	0.83871	0.8125	1235.5	0.826237	0.868037
Lofreq-Mutect2-Varscan2	3	2	9890	6871.5	10717.5	3486	0.944505	0.942351	0.825806	0.909774	7741.25	0.905609	0.0030829	Lofreq-Mutect2-Varscan2	2	835	1953.5	666.5	0.860976	0.730769	0.898551	1151.67	0.830099	0.867854
Lofreq-Mutect2-Strelka-Vardict-Varscan2-Seurat-Lancet	7	3	4468	7545.5	16080	16244	0.951271	0.941328	0.816438	0.886076	11084.4	0.898778	0.00383572	Lofreq-Mutect2-Strelka-Vardict-Varscan2-Seurat-Lancet	3	190	2693.5	31	0.895906	0.655738	0.958904	971.5	0.836849	0.867814
Lofreq-Mutect2-Seurat-Lancet	4	2	695	1030.5	3288	12803.5	0.957806	0.953846	0.843931	0.893382	4454.25	0.912241	0.00294303	Lofreq-Mutect2-Seurat-Lancet	2	316	2706.5	328.5	0.888889	0.650407	0.929577	1117	0.822958	0.867599
Lofreq-Mutect2-Strelka-Vardict-Seurat-Lancet	6	4	6498.5	1052	8574.5	11895.5	0.948746	0.953778	0.829721	0.895349	7005.12	0.906898	0.00334619	Lofreq-Mutect2-Strelka-Vardict-Seurat-Lancet	4	1122	587.5	1815	0.848335	0.804124	0.830769	1174.83	0.827743	0.867321
FreeBayes-Mutect2-Strelka-Vardict-Varscan2-Seurat	6	3	13370	1032	5205.5	9937	0.939331	0.953833	0.837758	0.899083	7386.12	0.907501	0.00269823	FreeBayes-Mutect2-Strelka-Vardict-Varscan2-Seurat	3	1058	2094.5	487	0.85127	0.715596	0.914286	1213.17	0.827051	0.867276
Lofreq-Mutect2-Strelka-Varscan2	4	3	11213	6871.5	10717.5	1197	0.942605	0.942351	0.825806	0.914286	7499.75	0.906262	0.00305357	Lofreq-Mutect2-Strelka-Varscan2	3	1554	494	1519.5	0.826633	0.808511	0.848485	1189.17	0.827876	0.867069
Lofreq-Mutect2-Strelka-Varscan2-Lancet	5	2	2825	11812	30191.5	20358.5	0.953586	0.934856	0.762626	0.87344	16296.8	0.881127	0.0074129	Lofreq-Mutect2-Strelka-Varscan2-Lancet	2	84.5	2277.5	31	0.9036	0.694915	0.958904	797.667	0.852473	0.8668
FreeBayes-Mutect2-Strelka-Vardict-Seurat	5	3	6088.5	576	2804.5	6183.5	0.94926	0.955837	0.845921	0.905303	3913.12	0.91408	0.00256798	FreeBayes-Mutect2-Strelka-Vardict-Seurat	3	1166.5	1158.5	1815	0.846341	0.78	0.830769	1380	0.819037	0.866559
FreeBayes-Mutect2-Strelka-Vardict-Seurat-Lancet	6	3	7700	6429	14706	4279.5	0.947257	0.943041	0.818681	0.908411	8278.62	0.904348	0.00356454	FreeBayes-Mutect2-Strelka-Vardict-Seurat-Lancet	3	232.5	1909.5	1360.5	0.893567	0.733945	0.857143	1167.5	0.828218	0.866283
FreeBayes-Lofreq-Strelka-Varscan2-Lancet	5	3	6973	7242.5	19669.5	6547	0.948164	0.941813	0.808777	0.904673	10108	0.900857	0.0041362	FreeBayes-Lofreq-Strelka-Varscan2-Lancet	3	1698.5	850	951.5	0.820126	0.791667	0.882353	1166.67	0.831382	0.866119
Mutect2-Strelka-Seurat-Lancet	4	2	8460	11867	29674	10829	0.946372	0.934801	0.766497	0.897436	15207.5	0.886277	0.00681256	Mutect2-Strelka-Seurat-Lancet	2	155	1992	487	0.897767	0.725664	0.914286	878	0.845906	0.866091
Lofreq-Mutect2-Strelka-Varscan2-Seurat-Lancet	6	4	14607.5	4349	9216.5	2660	0.937294	0.946227	0.82866	0.911153	7708.25	0.905834	0.00286845	Lofreq-Mutect2-Strelka-Varscan2-Seurat-Lancet	4	1822.5	642	1203.5	0.813215	0.8	0.865672	1222.67	0.826295	0.866064
FreeBayes-Lofreq-Mutect2-Vardict-Lancet	5	3	393	1193.5	9216.5	17072	0.95914	0.953313	0.82866	0.883721	6968.75	0.906208	0.00384664	FreeBayes-Lofreq-Mutect2-Vardict-Lancet	3	300.5	1461.5	1969.5	0.889417	0.764706	0.823529	1243.83	0.825884	0.866046
FreeBayes-Lofreq-Mutect2-Vardict-Varscan2-Seurat-Lancet	7	4	10290	3359.5	7645.5	4716.5	0.943966	0.948081	0.831746	0.907721	6502.88	0.907879	0.0029049	FreeBayes-Lofreq-Mutect2-Vardict-Varscan2-Seurat-Lancet	4	1321.5	1389.5	1203.5	0.83871	0.767677	0.865672	1304.83	0.824019	0.865949
FreeBayes-Lofreq-Mutect2-Strelka-Varscan2-Lancet	6	4	6422	5933.5	12859	3894	0.948857	0.943739	0.822006	0.909091	7277.12	0.905923	0.0034418	FreeBayes-Lofreq-Mutect2-Strelka-Varscan2-Lancet	4	1690	161	1815	0.820253	0.826087	0.830769	1222	0.825703	0.865813
FreeBayes-Lofreq-Mutect2-Strelka-Vardict-Varscan2	6	4	5641	4141.5	11359.5	8885.5	0.949782	0.946655	0.824675	0.900763	7506.88	0.905469	0.00340321	FreeBayes-Lofreq-Mutect2-Strelka-Vardict-Varscan2	4	1491	313.5	1815	0.83	0.817204	0.830769	1206.5	0.825991	0.86573
Lofreq-Mutect2-Strelka-Vardict-Varscan2-Seurat	6	3	6532.5	751	6132	10829	0.948718	0.955041	0.835294	0.897436	6061.12	0.909122	0.00308785	Lofreq-Mutect2-Strelka-Vardict-Varscan2-Seurat	3	664.5	2583.5	328.5	0.869461	0.666667	0.929577	1192.17	0.821902	0.865512
FreeBayes-Lofreq-Strelka-Vardict-Varscan2-Seurat-Lancet	7	4	10369	4231	13383.5	4501.5	0.943844	0.946469	0.820988	0.908068	8121.25	0.904842	0.00343198	FreeBayes-Lofreq-Strelka-Vardict-Varscan2-Seurat-Lancet	4	1681	1261.5	951.5	0.820577	0.77551	0.882353	1298	0.826147	0.865494
FreeBayes-Lofreq-Mutect2-Vardict-Seurat-Lancet	6	3	2255.5	459.5	8219.5	6311	0.954401	0.95633	0.830303	0.905028	4311.38	0.911515	0.00349501	FreeBayes-Lofreq-Mutect2-Vardict-Seurat-Lancet	3	258	2154.5	1360.5	0.892272	0.707965	0.857143	1257.67	0.819126	0.865321
FreeBayes-Lofreq-Mutect2-Strelka-Seurat-Lancet	6	4	4505.5	8218	4226	3894	0.951246	0.940373	0.840764	0.909091	5210.88	0.910369	0.00247254	FreeBayes-Lofreq-Mutect2-Strelka-Seurat-Lancet	4	1658.5	161	2138.5	0.821745	0.826087	0.8125	1319.33	0.820111	0.86524
FreeBayes-Lofreq-Strelka-Varscan2-Seurat-Lancet	6	3	13065.5	7762.5	8219.5	14811.5	0.93981	0.941019	0.830303	0.889292	10964.8	0.900106	0.00274655	FreeBayes-Lofreq-Strelka-Varscan2-Seurat-Lancet	3	1476.5	1953.5	328.5	0.830655	0.730769	0.929577	1252.83	0.830334	0.86522
Lofreq-Mutect2-Strelka-Vardict-Seurat	5	3	1482	260	4500.5	4501.5	0.955867	0.957475	0.839879	0.908068	2686	0.915322	0.00305499	Lofreq-Mutect2-Strelka-Vardict-Seurat	3	779.5	2094.5	1203.5	0.863691	0.715596	0.865672	1359.17	0.814986	0.865154
Lofreq-Mutect2-Strelka-Vardict-Varscan2-Lancet	6	4	9304.5	1484	9216.5	11895.5	0.945295	0.952339	0.82866	0.895349	7975.12	0.905411	0.00326162	Lofreq-Mutect2-Strelka-Vardict-Varscan2-Lancet	4	1247.5	1030	1519.5	0.842627	0.783505	0.848485	1265.67	0.824872	0.865142
FreeBayes-Mutect2-Strelka-Vardict-Varscan2-Seurat-Lancet	7	3	13922.5	8877	14263	13340.5	0.938349	0.93942	0.819672	0.892532	12600.8	0.897493	0.00316926	FreeBayes-Mutect2-Strelka-Vardict-Varscan2-Seurat-Lancet	3	200.5	2418.5	414.5	0.895349	0.683761	0.918919	1011.17	0.832676	0.865085
Mutect2-Vardict-Varscan2	3	2	12239.5	421.5	15740	18561	0.94105	0.956484	0.817073	0.879208	11740.5	0.898454	0.00405838	Mutect2-Vardict-Varscan2	2	160	2117	951.5	0.897527	0.711864	0.882353	1076.17	0.830581	0.864518
Mutect2-Strelka-Vardict-Varscan2	4	2	10173	22198.5	18746.5	13340.5	0.944152	0.914427	0.810667	0.892532	16114.6	0.890444	0.00327617	Mutect2-Strelka-Vardict-Varscan2	2	12	2684.5	143	0.914089	0.656489	0.944444	946.5	0.838341	0.864393
FreeBayes-Lofreq-Mutect2-Strelka-Varscan2	5	2	19594.5	9937	2032.5	23328.5	0.928131	0.937819	0.849858	0.861646	13723.1	0.894364	0.00202661	FreeBayes-Lofreq-Mutect2-Strelka-Varscan2	2	489	2466	143	0.87822	0.677966	0.944444	1032.67	0.833544	0.863954
FreeBayes-Lofreq-Mutect2-Varscan2-Lancet	5	2	13544.5	1587.5	1425.5	20695	0.938987	0.952007	0.853868	0.871886	9313.12	0.904187	0.0023577	FreeBayes-Lofreq-Mutect2-Varscan2-Lancet	2	130	2583.5	611.5	0.899654	0.666667	0.90411	1108.33	0.823477	0.863832
FreeBayes-Lofreq-Strelka-Seurat-Lancet	5	3	5777.5	10410	9986.5	4279.5	0.949625	0.937076	0.82716	0.908411	7613.38	0.905568	0.00302985	FreeBayes-Lofreq-Strelka-Seurat-Lancet	3	1647.5	1261.5	1203.5	0.822055	0.77551	0.865672	1370.83	0.821079	0.863324
FreeBayes-Mutect2-Strelka-Lancet	4	2	8375	15777	30124.5	16732.5	0.946485	0.928242	0.763359	0.884826	17752.2	0.880728	0.00679128	FreeBayes-Mutect2-Strelka-Lancet	2	133.5	1081.5	1360.5	0.899533	0.780952	0.857143	858.5	0.845876	0.863302
Mutect2-Strelka-Vardict-Varscan2	4	3	10116.5	677	9986.5	20527.5	0.944262	0.955408	0.82716	0.87251	10326.9	0.899835	0.00369681	Mutect2-Strelka-Vardict-Varscan2	3	1526.5	252	1815	0.828105	0.821053	0.830769	1197.83	0.826642	0.863239
FreeBayes-Lofreq-Mutect2-Varscan2	4	2	15077	4892.5	2188	16244	0.936524	0.945389	0.849057	0.886076	9600.38	0.904262	0.0020369	FreeBayes-Lofreq-Mutect2-Varscan2	2	649	2259	666.5	0.870392	0.697248	0.898551	1191.5	0.822064	0.863163
FreeBayes-Lofreq-Mutect2-Vardict-Varscan2-Seurat-Lancet	7	3	9173.5	824	7526.5	12455.5	0.945493	0.954725	0.831858	0.894161	7494.88	0.906559	0.00318991	FreeBayes-Lofreq-Mutect2-Vardict-Varscan2-Seurat-Lancet	3	244	2663	611.5	0.892774	0.661157	0.90411	1172.83	0.819347	0.862953
Mutect2-Strelka-Vardict-Seurat	4	3	7273	360.5	6517	20527.5	0.947826	0.956828	0.834356	0.87251	8669.5	0.90288	0.00351615	Mutect2-Strelka-Vardict-Seurat	3	1429.5	252	2138.5	0.832918	0.821053	0.8125	1273.33	0.822157	0.862518
FreeBayes-Lofreq-Mutect2-Vardict-Varscan2	5	3	6791	3856	11359.5	8541.5	0.948387	0.947178	0.824675	0.901515	7637	0.905439	0.00337496	FreeBayes-Lofreq-Mutect2-Vardict-Varscan2	3	922	1639.5	1519.5	0.857491	0.752475	0.848485	1360.33	0.819484	0.862461
FreeBayes-Mutect2-Varscan2-Seurat-Lancet	5	3	17980.5	5830	3455.5	12201	0.931478	0.943942	0.843077	0.894737	9866.75	0.903308	0.00204863	FreeBayes-Mutect2-Varscan2-Seurat-Lancet	3	2462	494	951.5	0.773856	0.808511	0.882353	1302.5	0.821573	0.862441
FreeBayes-Mutect2-Strelka-Varscan2-Seurat-Lancet	6	4	10741.5	4725	4604	8885.5	0.943355	0.945652	0.839506	0.900763	7239	0.907319	0.00246986	FreeBayes-Mutect2-Strelka-Varscan2-Seurat-Lancet	4	2517	47	1519.5	0.768824	0.835165	0.848485	1361.17	0.817491	0.862405
FreeBayes-Lofreq-Mutect2-Seurat-Lancet	5	3	2501.5	8218	3153	5761.5	0.954011	0.940373	0.844444	0.906015	4908.5	0.911211	0.00238901	FreeBayes-Lofreq-Mutect2-Seurat-Lancet	3	1255	1389.5	1815	0.842236	0.767677	0.830769	1486.5	0.813561	0.862386
Lofreq-Mutect2-Strelka-Vardict	4	3	3361	2380	9764	20662.5	0.952695	0.950022	0.827586	0.872	9041.88	0.900576	0.00376848	Lofreq-Mutect2-Strelka-Vardict	3	992.5	587.5	2138.5	0.854701	0.804124	0.8125	1239.5	0.823775	0.862175
Lofreq-Strelka-Vardict-Varscan2-Seurat-Lancet	6	4	14694.5	6718	21163	2855	0.937155	0.942612	0.805031	0.910816	11357.6	0.898904	0.00410917	Lofreq-Strelka-Vardict-Varscan2-Seurat-Lancet	4	1891	1030	951.5	0.810191	0.783505	0.882353	1290.83	0.82535	0.862127
Mutect2-Strelka-Varscan2-Seurat	4	3	21397	6436.5	5506	8541.5	0.923757	0.943038	0.836923	0.901515	10470.2	0.901308	0.00213027	Mutect2-Strelka-Varscan2-Seurat	3	2574	252	951.5	0.762914	0.821053	0.882353	1259.17	0.822106	0.861707
Strelka-Vardict-Varscan2-Seurat-Lancet	5	3	16051	9449	19042.5	10280.5	0.934924	0.938616	0.810345	0.898336	13705.8	0.895555	0.00355755	Strelka-Vardict-Varscan2-Seurat-Lancet	3	1600	1974	328.5	0.824561	0.728972	0.929577	1300.83	0.827704	0.861629
FreeBayes-Lofreq-Mutect2-Strelka-Varscan2-Seurat	6	4	8139	10160.5	6943.5	6405.5	0.946797	0.937471	0.833333	0.904943	7912.12	0.905636	0.00264529	FreeBayes-Lofreq-Mutect2-Strelka-Varscan2-Seurat	4	2417	161	1519.5	0.777487	0.826087	0.848485	1365.83	0.817353	0.861495
FreeBayes-Lofreq-Mutect2-Strelka-Vardict-Lancet	6	4	2935	1494.5	6011.5	15921	0.953413	0.952296	0.835443	0.886719	6590.5	0.906968	0.00324587	FreeBayes-Lofreq-Mutect2-Strelka-Vardict-Lancet	4	1188	494	2521.5	0.845488	0.808511	0.793651	1401.17	0.815883	0.861425
Lofreq-Mutect2-Vardict-Varscan2-Seurat-Lancet	6	4	15933.5	5673.5	13771	11895.5	0.935094	0.944167	0.820513	0.895349	11818.4	0.898781	0.00317206	Lofreq-Mutect2-Vardict-Varscan2-Seurat-Lancet	4	1498	1261.5	1203.5	0.829574	0.77551	0.865672	1321	0.823585	0.861183
FreeBayes-Mutect2-Vardict-Varscan2-Lancet	5	3	10290	709	11451.5	14604	0.943966	0.955211	0.824615	0.889749	9263.62	0.903385	0.00357443	FreeBayes-Mutect2-Vardict-Varscan2-Lancet	3	553	1572.5	1969.5	0.874699	0.757282	0.823529	1365	0.818503	0.860944
FreeBayes-Lofreq-Strelka-Vardict-Varscan2-Lancet	6	4	7520.5	8779.5	20641.5	6614.5	0.947484	0.939628	0.806452	0.90458	10889	0.899536	0.00419882	FreeBayes-Lofreq-Strelka-Vardict-Varscan2-Lancet	4	1910.5	494	1519.5	0.80916	0.808511	0.848485	1308	0.822052	0.860794
FreeBayes-Lofreq-Strelka-Vardict-Seurat-Lancet	6	4	5557.5	11265.5	13063.5	5381	0.949891	0.935763	0.821656	0.906667	8816.88	0.903494	0.0033005	FreeBayes-Lofreq-Strelka-Vardict-Seurat-Lancet	4	1809.5	494	1815	0.814159	0.808511	0.830769	1372.83	0.817813	0.860654
FreeBayes-Lofreq-Mutect2-Strelka-Vardict-Seurat-Lancet	7	3	4892	6612.5	12960.5	10110	0.950682	0.942735	0.821918	0.898711	8643.75	0.903511	0.00348137	FreeBayes-Lofreq-Mutect2-Strelka-Vardict-Seurat-Lancet	3	197	2583.5	796.5	0.895592	0.666667	0.888889	1192.33	0.817049	0.86028
FreeBayes-Mutect2-Strelka	3	2	9473.5	7880.5	145.5	18709	0.945032	0.940821	0.870588	0.878957	9052.12	0.908849	0.00156293	FreeBayes-Mutect2-Strelka	2	1085	104.5	3043	0.849817	0.829787	0.754098	1410.83	0.811234	0.860042
FreeBayes-Mutect2-Strelka-Vardict-Varscan2-Seurat	6	4	11233.5	4114.5	3555.5	9365	0.942579	0.946703	0.842767	0.9	7067.12	0.908012	0.00233763	FreeBayes-Mutect2-Strelka-Vardict-Varscan2-Seurat	4	2439.5	104.5	1815	0.775457	0.829787	0.830769	1453	0.812004	0.860008
FreeBayes-Lofreq-Mutect2-Strelka-Vardict-Seurat	6	3	3427	631.5	2435	6103.5	0.952681	0.955575	0.847761	0.90538	3149.25	0.915349	0.00255977	FreeBayes-Lofreq-Mutect2-Strelka-Vardict-Seurat	3	668.5	2457.5	1203.5	0.869359	0.678261	0.865672	1443.17	0.80443	0.85989
FreeBayes-Mutect2-Strelka-Vardict-Varscan2-Lancet	6	4	8139	847.5	7802	14937.5	0.946797	0.954626	0.83125	0.888889	7931.5	0.905391	0.00330259	FreeBayes-Mutect2-Strelka-Vardict-Varscan2-Lancet	4	1622.5	161	2521.5	0.823232	0.826087	0.793651	1435	0.814323	0.859857
FreeBayes-Mutect2-Strelka-Vardict-Seurat-Lancet	6	4	3562.5	650.5	6295.5	14937.5	0.952484	0.955516	0.834891	0.888889	6361.5	0.907945	0.00331558	FreeBayes-Mutect2-Strelka-Vardict-Seurat-Lancet	4	1643.5	29	2806.5	0.822194	0.83871	0.774194	1493	0.811699	0.859822
Lofreq-Mutect2-Vardict-Varscan2-Seurat	5	3	11233.5	2851.5	4738.5	7817	0.942579	0.94903	0.839117	0.902622	6660.12	0.908337	0.00255084	Lofreq-Mutect2-Vardict-Varscan2-Seurat	3	992.5	2266	951.5	0.854701	0.696429	0.882353	1403.33	0.811161	0.859749
FreeBayes-Lofreq-Mutect2-Strelka-Vardict-Varscan2-Seurat	7	3	11784.5	1242.5	4880.5	14679.5	0.941788	0.953125	0.83871	0.889693	8146.75	0.905829	0.00276511	FreeBayes-Lofreq-Mutect2-Strelka-Vardict-Varscan2-Seurat	3	626	2843	328.5	0.871311	0.639344	0.929577	1265.83	0.813411	0.85962
Lofreq-Strelka-Vardict-Varscan2-Lancet	5	3	6498.5	9590	24931.5	10019.5	0.948746	0.938347	0.792899	0.898876	12759.9	0.894717	0.00506895	Lofreq-Strelka-Vardict-Varscan2-Lancet	3	1263	1953.5	666.5	0.841975	0.730769	0.898551	1294.33	0.823765	0.859241
FreeBayes-Lofreq-Mutect2-Strelka-Lancet	5	2	7238.5	16320	30124.5	19090.5	0.947917	0.927197	0.763359	0.877698	18193.4	0.879042	0.00681567	FreeBayes-Lofreq-Mutect2-Strelka-Lancet	2	112	2115	611.5	0.901149	0.713043	0.90411	946.167	0.839434	0.859238
Lofreq-Mutect2-Strelka-Vardict-Seurat	5	4	8962	11986.5	9890	20492	0.945736	0.934554	0.827362	0.872727	12832.6	0.895095	0.00306989	Lofreq-Mutect2-Strelka-Vardict-Seurat	4	1712	2	2521.5	0.819216	0.857143	0.793651	1411.83	0.823337	0.859216
FreeBayes-Mutect2-Strelka-Vardict-Lancet	5	3	4121.5	4950	15076.5	14604	0.951665	0.945282	0.818182	0.889749	9688	0.901219	0.0038377	FreeBayes-Mutect2-Strelka-Vardict-Lancet	3	294	817.5	2907	0.889941	0.792079	0.769231	1339.5	0.817084	0.859151
Lofreq-Strelka-Vardict-Seurat-Lancet	5	3	4578	8334	24649.5	10019.5	0.95114	0.940253	0.794118	0.898876	11895.2	0.896097	0.005129	Lofreq-Strelka-Vardict-Seurat-Lancet	3	1185	2019	666.5	0.845588	0.722222	0.898551	1290.17	0.82212	0.859109
FreeBayes-Strelka-Varscan2-Seurat-Lancet	5	3	17894.5	8303	8219.5	14937.5	0.931624	0.940278	0.830303	0.888889	12338.6	0.897774	0.00252791	FreeBayes-Strelka-Varscan2-Seurat-Lancet	3	2504.5	1261.5	487	0.770235	0.77551	0.914286	1417.67	0.82001	0.858892
Lofreq-Strelka-Varscan2-Lancet	4	2	4925	14097	28660.5	20423.5	0.950644	0.931212	0.774026	0.872987	17026.5	0.882217	0.00629108	Lofreq-Strelka-Varscan2-Lancet	2	962	2299.5	31	0.855758	0.690909	0.958904	1097.5	0.83519	0.858704
Strelka-Varscan2-Lancet	3	2	14242.5	14328	30003	19603.5	0.937841	0.930856	0.764398	0.876155	19544.2	0.877312	0.0064272	Strelka-Varscan2-Lancet	2	1793	1261.5	328.5	0.814721	0.77551	0.929577	1127.67	0.839936	0.858624
Lofreq-Strelka-Varscan2	3	2	10827.5	10347.5	19694.5	14499.5	0.943231	0.93722	0.808642	0.89011	13842.2	0.894801	0.00386341	Lofreq-Strelka-Varscan2	2	1408.5	2176	328.5	0.833747	0.703704	0.929577	1304.33	0.822343	0.858572
Lofreq-Mutect2-Vardict-Lancet	4	3	12629.5	7790.5	11794.5	23168	0.940529	0.940964	0.823899	0.862348	13845.6	0.891935	0.00342315	Lofreq-Mutect2-Vardict-Lancet	3	650.5	1318.5	1815	0.870303	0.772277	0.830769	1261.33	0.82445	0.858192
FreeBayes-Mutect2-Strelka-Varscan2-Lancet	5	2	19090	18411	30527.5	24385	0.929231	0.923269	0.760705	0.856643	23103.4	0.867462	0.00614796	FreeBayes-Mutect2-Strelka-Varscan2-Lancet	2	104.5	1992	414.5	0.901734	0.725664	0.918919	837	0.848772	0.858117
FreeBayes-Lofreq-Mutect2	3	2	2371	16182.5	4340.5	8885.5	0.954207	0.927456	0.840391	0.900763	7944.88	0.905704	0.00237196	FreeBayes-Lofreq-Mutect2	2	815.5	1261.5	2521.5	0.862319	0.77551	0.793651	1532.83	0.810493	0.858099
Mutect2-Strelka-Vardict	3	2	3911.5	21336	18091	22809.5	0.951974	0.916805	0.812155	0.863813	16537	0.886187	0.00374894	Mutect2-Strelka-Vardict	2	42.5	1703	1815	0.908881	0.747826	0.830769	1186.83	0.829159	0.857673
Lofreq-Strelka-Vardict-Varscan2-Seurat	5	3	13322	5212.5	8873.5	12803.5	0.939394	0.944917	0.829268	0.893382	10052.9	0.90174	0.00286803	Lofreq-Strelka-Vardict-Varscan2-Seurat	3	1459.5	2457.5	328.5	0.831683	0.678261	0.929577	1415.17	0.813174	0.857457
Lofreq-Mutect2-Strelka-Seurat	4	2	3521	2488	1808.5	13340.5	0.952582	0.949827	0.851429	0.892532	5289.5	0.911592	0.002375	Lofreq-Mutect2-Strelka-Seurat	2	654	2971	487	0.869976	0.625	0.914286	1370.67	0.803087	0.85734
FreeBayes-Lofreq-Mutect2-Vardict-Varscan2-Seurat	6	3	12321	2933	2498	7947	0.940928	0.948879	0.847352	0.902394	6424.75	0.909888	0.00215023	FreeBayes-Lofreq-Mutect2-Vardict-Varscan2-Seurat	3	873	2505	951.5	0.859544	0.672414	0.882353	1443.17	0.80477	0.857329
FreeBayes-Lofreq-Strelka-Vardict-Lancet	5	3	2078.5	9553	22922	11115.5	0.954741	0.938401	0.8	0.896811	11417.2	0.897488	0.00481873	FreeBayes-Lofreq-Strelka-Vardict-Lancet	3	1236.5	1389.5	1661.5	0.843137	0.767677	0.84058	1429.17	0.817131	0.85731
Lofreq-Strelka-Vardict-Varscan2-Seurat-Lancet	6	3	10154.5	8710	17441.5	17607	0.944206	0.939696	0.813754	0.882033	13478.2	0.894922	0.00372937	Lofreq-Strelka-Vardict-Varscan2-Seurat-Lancet	3	1025	2667.5	143	0.852977	0.661017	0.944444	1278.5	0.819479	0.857201
Lofreq-Mutect2-Strelka-Vardict-Varscan2-Seurat-Lancet	7	5	16820.5	5673.5	13771	10979.5	0.933628	0.944167	0.820513	0.897087	11811.1	0.898849	0.00313433	Lofreq-Mutect2-Strelka-Vardict-Varscan2-Seurat-Lancet	5	1951	494	1815	0.807152	0.808511	0.830769	1420	0.815477	0.857163
FreeBayes-Lofreq-Mutect2-Strelka-Vardict-Varscan2-Seurat-Lancet	8	3	12396.5	9118	12291.5	18292.5	0.94081	0.939123	0.822888	0.880143	13024.6	0.895741	0.00315467	FreeBayes-Lofreq-Mutect2-Strelka-Vardict-Varscan2-Seurat-Lancet	3	164.5	2971	229	0.897347	0.625	0.933333	1121.5	0.81856	0.857151
Lofreq-Strelka-Seurat-Lancet	4	3	11902.5	11816	18587	4119	0.941566	0.934852	0.811321	0.908745	11606.1	0.899121	0.00362658	Lofreq-Strelka-Seurat-Lancet	3	1951	952	1519.5	0.807152	0.787234	0.848485	1474.17	0.81429	0.856706
FreeBayes-Lofreq-Strelka-Vardict-Varscan2	5	3	9603.5	5317	12376	11728	0.944865	0.944719	0.822785	0.895522	9756.12	0.901973	0.00332644	FreeBayes-Lofreq-Strelka-Vardict-Varscan2	3	1530	1836	1203.5	0.827757	0.737864	0.865672	1523.17	0.810431	0.856202
Lofreq-Strelka-Lancet	3	2	718.5	13467	30800.5	10926	0.957655	0.932292	0.759358	0.897196	13978	0.886625	0.00781308	Lofreq-Strelka-Lancet	2	1293.5	1639.5	951.5	0.840295	0.752475	0.882353	1294.83	0.825041	0.855833
FreeBayes-Mutect2-Lancet	3	2	5685.5	4359	1244	15776.5	0.949733	0.946198	0.855422	0.88716	6766.25	0.909628	0.00212964	FreeBayes-Mutect2-Lancet	2	424	1318.5	3130.5	0.882494	0.772277	0.75	1624.33	0.80159	0.855609
FreeBayes-Lofreq-Mutect2-Vardict-Varscan2-Lancet	6	4	10025.5	7950	17800.5	15921	0.944384	0.940747	0.813115	0.886719	12924.2	0.896241	0.0037664	FreeBayes-Lofreq-Mutect2-Vardict-Varscan2-Lancet	4	1481	1030	1815	0.830615	0.783505	0.830769	1442	0.814963	0.855602
Lofreq-Mutect2-Varscan2-Lancet	4	3	21192.5	13301.5	22459	13739	0.924276	0.932476	0.801325	0.891519	17673	0.887399	0.00360588	Lofreq-Mutect2-Varscan2-Lancet	3	1690	1030	1203.5	0.820253	0.783505	0.865672	1307.83	0.823143	0.855271
FreeBayes-Mutect2-Vardict-Seurat-Lancet	5	3	4768.5	508	9449.5	15603.5	0.950855	0.956098	0.828221	0.887597	7582.38	0.905693	0.00363653	FreeBayes-Mutect2-Vardict-Seurat-Lancet	3	563	1363.5	2907	0.874251	0.769231	0.769231	1611.17	0.804238	0.854965
FreeBayes-Lofreq-Strelka-Vardict-Varscan2-Lancet	6	3	7398	7259.5	21239	12045	0.947705	0.94179	0.804665	0.895028	11985.4	0.897297	0.00436883	FreeBayes-Lofreq-Strelka-Vardict-Varscan2-Lancet	3	1047	2130	1085	0.851942	0.71028	0.873239	1420.67	0.811821	0.854559
Mutect2-Strelka-Vardict-Lancet	4	3	13102	10295	21771	23968	0.939759	0.937282	0.803468	0.858871	17284	0.884845	0.00435402	Mutect2-Strelka-Vardict-Lancet	3	650.5	528	2521.5	0.870303	0.808081	0.793651	1233.33	0.824012	0.854428
Lofreq-Mutect2-Strelka-Seurat-Lancet	5	4	16319.5	13914	7463	11551.5	0.934372	0.931494	0.832258	0.895874	12312	0.8985	0.00225676	Lofreq-Mutect2-Strelka-Seurat-Lancet	4	1990	383.5	2138.5	0.805128	0.813187	0.8125	1504	0.810272	0.854386
Lofreq-Strelka-Vardict-Lancet	4	3	5114.5	13805	22922	21870	0.950386	0.931688	0.8	0.867704	15927.9	0.887445	0.00465177	Lofreq-Strelka-Vardict-Lancet	3	1455	1030	1519.5	0.83188	0.783505	0.848485	1334.83	0.82129	0.854367
Lofreq-Mutect2-Vardict-Seurat	4	3	5740.5	11371	9890	19208.5	0.949672	0.935528	0.827362	0.877264	11552.5	0.897456	0.00316565	Lofreq-Mutect2-Vardict-Seurat	3	1113.5	1318.5	2138.5	0.848708	0.772277	0.8125	1523.5	0.811162	0.854309
FreeBayes-Strelka-Vardict-Varscan2-Lancet	5	3	9352	7442.5	21760	9048.5	0.94522	0.941536	0.803519	0.900563	11900.8	0.897709	0.00435266	FreeBayes-Strelka-Vardict-Varscan2-Lancet	3	1635	1389.5	1661.5	0.8225	0.767677	0.84058	1562	0.810252	0.853981
FreeBayes-Strelka-Vardict-Varscan2-Seurat-Lancet	6	3	14879.5	10830	19042.5	13530	0.936842	0.936336	0.810345	0.892139	14570.5	0.893915	0.00354314	FreeBayes-Strelka-Vardict-Varscan2-Seurat-Lancet	3	1518	2141	611.5	0.828607	0.709091	0.90411	1423.5	0.813936	0.853926
Strelka-Vardict-Varscan2-Seurat	4	3	21276	6970	11451.5	8541.5	0.924092	0.942238	0.824615	0.901515	12059.8	0.898115	0.00267848	Strelka-Vardict-Varscan2-Seurat	3	2635	1572.5	487	0.757616	0.757282	0.914286	1564.83	0.809728	0.853922
Lofreq-Strelka-Vardict-Seurat	4	3	5038	11816	13063.5	10860	0.950495	0.934852	0.821656	0.897338	10194.4	0.901085	0.00330152	Lofreq-Strelka-Vardict-Seurat	3	1675	1680.5	1519.5	0.821026	0.75	0.848485	1625	0.806504	0.853795
FreeBayes-Lofreq-Lancet	3	2	5777.5	17797.5	14263	9459.5	0.949625	0.924494	0.819672	0.899811	11824.4	0.8984	0.00316831	FreeBayes-Lofreq-Lancet	2	1558	1539.5	1661.5	0.826303	0.76	0.84058	1586.33	0.808961	0.853681
Lofreq-Mutect2-Vardict-Varscan2	4	2	6286	127.5	9154	15862.5	0.949045	0.958497	0.828829	0.886861	7857.5	0.905808	0.00364344	Lofreq-Mutect2-Vardict-Varscan2	2	62	3114.5	622.5	0.905963	0.595745	0.901408	1266.33	0.801039	0.853423
FreeBayes-Lofreq-Mutect2-Vardict-Seurat-Lancet	6	4	6331.5	9645.5	7890	16765	0.948969	0.938272	0.831169	0.88454	10158	0.900737	0.00294573	FreeBayes-Lofreq-Mutect2-Vardict-Seurat-Lancet	4	1449	850	2521.5	0.83208	0.791667	0.793651	1606.83	0.805799	0.853268
Lofreq-Mutect2-Strelka-Vardict-Lancet	5	4	11464.5	8509	6439	23420	0.942222	0.939955	0.834395	0.861224	12458.1	0.894449	0.00302114	Lofreq-Mutect2-Strelka-Vardict-Lancet	4	1413.5	494	2521.5	0.833542	0.808511	0.793651	1476.33	0.811901	0.853175
FreeBayes-Lofreq-Strelka-Varscan2-Seurat-Lancet	6	4	16423	11955	19099	7453	0.934211	0.934614	0.810127	0.903226	13732.5	0.895544	0.00345889	FreeBayes-Lofreq-Strelka-Varscan2-Seurat-Lancet	4	2630	494	1203.5	0.757979	0.808511	0.865672	1442.5	0.81072	0.853132
Lofreq-Strelka-Varscan2-Lancet	4	3	17109.5	10818.5	27516	9365	0.933185	0.936364	0.780645	0.9	16202.2	0.887548	0.00534965	Lofreq-Strelka-Varscan2-Lancet	3	2127	850	1203.5	0.797941	0.791667	0.865672	1393.5	0.818426	0.852987
FreeBayes-Strelka-Vardict-Varscan2-Seurat-Lancet	6	4	16267	4659.5	11977.5	7660	0.934498	0.94575	0.823529	0.902857	10141	0.901659	0.0030427	FreeBayes-Strelka-Vardict-Varscan2-Seurat-Lancet	4	2560.5	642	1519.5	0.764163	0.8	0.848485	1574	0.804216	0.852937
FreeBayes-Lofreq-Mutect2-Vardict-Seurat	5	3	3971	6160.5	3660	9459.5	0.951872	0.943413	0.842444	0.899811	5812.75	0.909385	0.00251195	FreeBayes-Lofreq-Mutect2-Vardict-Seurat	3	988.5	2019	2138.5	0.854722	0.722222	0.8125	1715.33	0.796481	0.852933
Lofreq-Vardict-Seurat-Lancet	4	3	13475	14649	15254.5	18716	0.939092	0.930275	0.817891	0.878906	15523.6	0.891541	0.00311511	Lofreq-Vardict-Seurat-Lancet	3	1673.5	1616	1203.5	0.821159	0.755102	0.865672	1497.67	0.813977	0.852759
FreeBayes-Strelka-Vardict-Varscan2-Seurat	5	3	18338.5	7318	7570.5	13658	0.930777	0.941704	0.831804	0.891791	11721.2	0.899019	0.00246689	FreeBayes-Strelka-Vardict-Varscan2-Seurat	3	2437	1974	487	0.775773	0.728972	0.914286	1632.67	0.806344	0.852681
FreeBayes-Lofreq-Strelka-Varscan2-Seurat	5	3	17252	13387.5	14666.5	14778.5	0.932907	0.932365	0.81875	0.889299	15021.1	0.89333	0.00288951	FreeBayes-Lofreq-Strelka-Varscan2-Seurat	3	2434	1750.5	487	0.776197	0.745098	0.914286	1557.17	0.81186	0.852595
Lofreq-Mutect2-Strelka-Varscan2-Lancet	5	4	20499.5	13301.5	22459	14937.5	0.926009	0.932476	0.801325	0.888889	17799.4	0.887175	0.0036445	Lofreq-Mutect2-Strelka-Varscan2-Lancet	4	2165	161	1815	0.795866	0.826087	0.830769	1380.33	0.817574	0.852374
Lofreq-Strelka-Varscan2-Seurat	4	3	18701.5	13591.5	18587	11963.5	0.930078	0.931995	0.811321	0.895131	15710.9	0.892131	0.00318945	Lofreq-Strelka-Varscan2-Seurat	3	2725	1261.5	487	0.747989	0.77551	0.914286	1491.17	0.812595	0.852363
FreeBayes-Mutect2-Seurat-Lancet	4	2	26000	2698.5	5275	12045	0.910911	0.949389	0.837607	0.895028	11504.6	0.898234	0.0021545	FreeBayes-Mutect2-Seurat-Lancet	2	405	2466	1360.5	0.88345	0.677966	0.857143	1410.5	0.806186	0.85221
Lofreq-Mutect2-Vardict-Varscan2	4	3	11902.5	11694.5	23671.5	19208.5	0.941566	0.935041	0.797342	0.877264	16619.2	0.887803	0.00447203	Lofreq-Mutect2-Vardict-Varscan2	3	1272.5	1539.5	1519.5	0.841191	0.76	0.848485	1443.83	0.816559	0.852181
Lofreq-Mutect2-Seurat-Lancet	4	3	18015.5	13914	7463	10235.5	0.931416	0.931494	0.832258	0.898438	12407	0.898401	0.00218668	Lofreq-Mutect2-Seurat-Lancet	3	1564.5	1184	2138.5	0.826196	0.778947	0.8125	1629	0.805881	0.852141
FreeBayes-Lofreq-Strelka-Vardict-Varscan2-Seurat	6	3	16997.5	5847	7153.5	15536	0.933333	0.9439	0.832827	0.887681	11383.5	0.899435	0.00256702	FreeBayes-Lofreq-Strelka-Vardict-Varscan2-Seurat	3	1404	2711	328.5	0.834146	0.65	0.929577	1481.17	0.804575	0.852005
FreeBayes-Lofreq-Mutect2-Strelka-Vardict-Seurat-Lancet	7	5	7520.5	9973	7890	16905	0.947484	0.937786	0.831169	0.884086	10572.1	0.900131	0.00289112	FreeBayes-Lofreq-Mutect2-Strelka-Vardict-Seurat-Lancet	5	1870.5	161	2806.5	0.811224	0.826087	0.774194	1612.67	0.803835	0.851983
FreeBayes-Lofreq-Mutect2-Strelka-Vardict-Varscan2-Lancet	7	5	11062	8321	17800.5	16905	0.942857	0.940264	0.813115	0.884086	13522.1	0.895081	0.00372115	FreeBayes-Lofreq-Mutect2-Strelka-Vardict-Varscan2-Lancet	5	1966	161	2521.5	0.806658	0.826087	0.793651	1549.5	0.808799	0.85194
FreeBayes-Lofreq-Mutect2-Strelka-Vardict-Varscan2-Seurat	7	5	10263.5	10568	14263	11895.5	0.944018	0.936813	0.819672	0.895349	11747.5	0.898963	0.00325422	FreeBayes-Lofreq-Mutect2-Strelka-Vardict-Varscan2-Seurat	5	2540.5	47	2138.5	0.766182	0.835165	0.8125	1575.33	0.804616	0.851789
Strelka-Seurat-Lancet	3	2	13080.5	13332	28914	12224	0.939785	0.932415	0.771654	0.89464	16887.6	0.884623	0.00606311	Strelka-Seurat-Lancet	2	1698.5	1836	666.5	0.820126	0.737864	0.898551	1400.33	0.818847	0.851735
FreeBayes-Mutect2-Vardict-Varscan2	4	2	17043.5	877	5896.5	15088.5	0.933196	0.954447	0.835821	0.888483	9726.38	0.902987	0.00276079	FreeBayes-Mutect2-Vardict-Varscan2	2	288.5	2474.5	1724	0.890661	0.677419	0.833333	1495.67	0.800471	0.851729
Mutect2-Varscan2-Seurat-Lancet	4	2	22925.5	2592.5	6161.5	24119	0.919875	0.949584	0.835227	0.858144	13949.6	0.890707	0.00281853	Mutect2-Varscan2-Seurat-Lancet	2	583	2991	143	0.873373	0.620155	0.944444	1239	0.812657	0.851682
Lofreq-Mutect2-Strelka-Seurat-Lancet	5	2	4743.5	12263	29674	18388	0.950888	0.934122	0.766497	0.879713	16267.1	0.882805	0.00693524	Lofreq-Mutect2-Strelka-Seurat-Lancet	2	202.5	3073.5	31	0.895282	0.607407	0.958904	1102.33	0.820531	0.851668
FreeBayes-Lofreq-Vardict-Varscan2-Lancet	5	3	10369	8724	20641.5	8328	0.943844	0.939683	0.806452	0.901887	12015.6	0.897966	0.00407845	FreeBayes-Lofreq-Vardict-Varscan2-Lancet	3	1486	1750.5	1661.5	0.830424	0.745098	0.84058	1632.67	0.805367	0.851667
Lofreq-Strelka-Vardict-Varscan2	4	3	8962	10887	24394.5	11942.5	0.945736	0.936306	0.794788	0.895238	14046.5	0.893017	0.00476902	Lofreq-Strelka-Vardict-Varscan2	3	1846	1639.5	1203.5	0.812658	0.752475	0.865672	1563	0.810268	0.851643
FreeBayes-Strelka-Varscan2-Lancet	4	2	20772	19201	28894.5	24215.5	0.925311	0.921577	0.772021	0.857645	23270.8	0.869138	0.00515638	FreeBayes-Strelka-Varscan2-Lancet	2	1353	1750.5	414.5	0.837209	0.745098	0.918919	1172.67	0.833742	0.85144
Mutect2-Vardict-Varscan2-Lancet	4	3	20991.5	5354	21163	23826	0.924779	0.944669	0.805031	0.85947	17833.6	0.883488	0.00406012	Mutect2-Vardict-Varscan2-Lancet	3	978.5	1318.5	1815	0.855037	0.772277	0.830769	1370.67	0.819361	0.851424
Lofreq-Mutect2-Seurat	3	2	4925	7146.5	1788	6768	0.950644	0.941976	0.851735	0.904315	5156.88	0.912168	0.00202758	Lofreq-Mutect2-Seurat	2	956.5	2583.5	1519.5	0.856106	0.666667	0.848485	1686.5	0.790419	0.851293
FreeBayes-Lofreq-Mutect2-Varscan2-Seurat-Lancet	6	4	15933.5	12058	13530.5	8885.5	0.935094	0.934434	0.820847	0.900763	12601.9	0.897784	0.0028878	FreeBayes-Lofreq-Mutect2-Varscan2-Seurat-Lancet	4	2549	313.5	1815	0.765563	0.817204	0.830769	1559.17	0.804512	0.851148
Lofreq-Mutect2-Vardict	3	2	393	1736.5	15497	22949.5	0.95914	0.951585	0.817337	0.863281	10144	0.897836	0.0047737	Lofreq-Mutect2-Vardict	2	91	2686.5	1417.5	0.903226	0.65625	0.852941	1398.33	0.804139	0.850987
Mutect2-Vardict-Seurat-Lancet	4	3	17775.5	2933	16155.5	22674	0.931868	0.948879	0.816199	0.864646	14884.5	0.890398	0.00376946	Mutect2-Vardict-Seurat-Lancet	3	787	700	2806.5	0.863415	0.795918	0.774194	1431.17	0.811176	0.850787
Lofreq-Varscan2-Lancet	3	2	19030.5	11929	27516	18155.5	0.92936	0.934664	0.780645	0.880597	19157.8	0.881317	0.00509646	Lofreq-Varscan2-Lancet	2	1668	2006.5	487	0.821608	0.72381	0.914286	1387.17	0.819901	0.850609
FreeBayes-Mutect2-Strelka-Seurat	4	2	27733	10739	3006.5	19452	0.902584	0.936515	0.84507	0.876565	15232.6	0.890184	0.001507	FreeBayes-Mutect2-Strelka-Seurat	2	1101	2418.5	666.5	0.849348	0.683761	0.898551	1395.33	0.810553	0.850368
Lofreq-Strelka-Vardict-Seurat-Lancet	5	4	13748	15210	15254.5	18432	0.938685	0.929293	0.817891	0.879684	15661.1	0.891388	0.00307082	Lofreq-Strelka-Vardict-Seurat-Lancet	4	2101	383.5	2138.5	0.799486	0.813187	0.8125	1541	0.808391	0.84989
Mutect2-Strelka-Vardict-Seurat-Lancet	5	4	19279.5	3473	10295	23703	0.928889	0.947889	0.826498	0.860041	14187.6	0.890829	0.00326357	Mutect2-Strelka-Vardict-Seurat-Lancet	4	1935	8.5	2806.5	0.808184	0.844444	0.774194	1583.33	0.808941	0.849885
Lofreq-Mutect2-Strelka-Vardict-Varscan2	5	4	11464.5	11986.5	23671.5	20492	0.942222	0.934554	0.797342	0.872727	16903.6	0.886711	0.00451759	Lofreq-Mutect2-Strelka-Vardict-Varscan2	4	1920.5	313.5	2138.5	0.808673	0.817204	0.8125	1457.5	0.812793	0.849752
FreeBayes-Strelka-Vardict-Seurat-Lancet	5	3	9000.5	8813	22168	5761.5	0.945687	0.939539	0.802326	0.906015	11435.8	0.898392	0.00440558	FreeBayes-Strelka-Vardict-Seurat-Lancet	3	1651.5	1572.5	1969.5	0.821918	0.757282	0.823529	1731.17	0.80091	0.849651
FreeBayes-Mutect2-Vardict-Varscan2-Seurat	5	3	14673.5	4282.5	3555.5	10605.5	0.937167	0.946372	0.842767	0.897727	8279.25	0.906009	0.00222271	FreeBayes-Mutect2-Vardict-Varscan2-Seurat	3	2335	1461.5	1815	0.784062	0.764706	0.830769	1870.5	0.793179	0.849594
FreeBayes-Lofreq-Strelka-Vardict-Varscan2-Seurat	6	4	12149.5	11341.5	13771	8885.5	0.941176	0.935587	0.820513	0.900763	11536.9	0.89951	0.00309326	FreeBayes-Lofreq-Strelka-Vardict-Varscan2-Seurat	4	2538	1030	1519.5	0.766404	0.783505	0.848485	1695.83	0.799465	0.849487
FreeBayes-Lofreq-Mutect2-Strelka-Varscan2-Seurat-Lancet	7	5	16738.5	12058	13530.5	8120	0.933775	0.934434	0.820847	0.902111	12611.8	0.897792	0.00285886	FreeBayes-Lofreq-Mutect2-Strelka-Varscan2-Seurat-Lancet	5	2663	47	2138.5	0.755674	0.835165	0.8125	1616.17	0.801113	0.849452
Strelka-Vardict-Seurat-Lancet	4	3	14694.5	10259	25445.5	16765	0.937155	0.937308	0.79056	0.88454	16791	0.887391	0.00478417	Strelka-Vardict-Seurat-Lancet	3	1880.5	850	1815	0.810673	0.791667	0.830769	1515.17	0.811036	0.849214
FreeBayes-Lofreq-Strelka-Lancet	4	3	3166.5	17891	16452	8120	0.953005	0.924424	0.815789	0.902111	11407.4	0.898833	0.00349884	FreeBayes-Lofreq-Strelka-Lancet	3	1880.5	383.5	2806.5	0.810673	0.813187	0.774194	1690.17	0.799351	0.849092
FreeBayes-Mutect2-Varscan2	3	2	16687	11011	10717.5	20095.5	0.933893	0.936112	0.825806	0.874296	14627.8	0.892527	0.00279827	FreeBayes-Mutect2-Varscan2	2	2421	494	1815	0.777053	0.808511	0.830769	1576.67	0.805444	0.848986
FreeBayes-Lofreq-Vardict-Varscan2-Seurat-Lancet	6	4	15751.5	13566.5	20168	7877	0.935378	0.932048	0.807818	0.902486	14340.8	0.894432	0.00355281	FreeBayes-Lofreq-Vardict-Varscan2-Seurat-Lancet	4	2594	642	1519.5	0.761905	0.8	0.848485	1585.17	0.803463	0.848948
Mutect2-Strelka-Vardict-Varscan2-Seurat	5	4	20228	6326.5	10106.5	21639.5	0.926667	0.943156	0.826923	0.868687	14575.1	0.891358	0.00286519	Mutect2-Strelka-Vardict-Varscan2-Seurat	4	2711	2	2138.5	0.749665	0.857143	0.8125	1617.17	0.806436	0.848897
Lofreq-Vardict-Varscan2-Seurat-Lancet	5	3	16913.5	6970	21163	12583.5	0.933479	0.942238	0.805031	0.893855	14407.5	0.893651	0.00393348	Lofreq-Vardict-Varscan2-Seurat-Lancet	3	1512.5	2333	666.5	0.828964	0.684685	0.898551	1504	0.804066	0.848859
FreeBayes-Lofreq-Strelka-Vardict-Seurat-Lancet	6	3	7979.5	7730	20789.5	11193	0.946921	0.941075	0.805797	0.896679	11923	0.897618	0.00425042	FreeBayes-Lofreq-Strelka-Vardict-Seurat-Lancet	3	1135	2457.5	1085	0.847458	0.678261	0.873239	1559.17	0.799653	0.848635
FreeBayes-Lofreq-Mutect2-Strelka	4	3	699.5	16301.5	5572	9662.5	0.957746	0.927256	0.836601	0.899614	8058.88	0.905304	0.00266151	FreeBayes-Lofreq-Mutect2-Strelka	3	1548	383.5	3258	0.827068	0.813187	0.733333	1729.83	0.791196	0.84825
Lofreq-Mutect2-Strelka-Varscan2-Seurat	5	4	20005	12753	13530.5	3894	0.927212	0.933395	0.820847	0.909091	12545.6	0.897636	0.00272706	Lofreq-Mutect2-Strelka-Varscan2-Seurat	4	2804	161	1815	0.739541	0.826087	0.830769	1593.33	0.798799	0.848218
Strelka-Varscan2-Seurat-Lancet	4	3	22402	8203.5	12166	16074	0.921199	0.940379	0.823171	0.886364	14711.4	0.892778	0.00265331	Strelka-Varscan2-Seurat-Lancet	3	2787	1353.5	666.5	0.74124	0.770833	0.898551	1602.33	0.803541	0.84816
Mutect2-Varscan2-Seurat-Lancet	4	3	23417	10717.5	8276	19427.5	0.918618	0.936559	0.830189	0.876712	15459.5	0.890519	0.00224652	Mutect2-Varscan2-Seurat-Lancet	3	2732.5	567	1203.5	0.747312	0.804348	0.865672	1501	0.805777	0.848148
FreeBayes-Lofreq-Mutect2-Varscan2-Seurat	5	3	14673.5	10424.5	6943.5	9817	0.937167	0.937044	0.833333	0.899254	10464.6	0.9017	0.0023957	FreeBayes-Lofreq-Mutect2-Varscan2-Seurat	3	2356	1639.5	1519.5	0.782383	0.752475	0.848485	1838.33	0.794448	0.848074
FreeBayes-Lofreq-Strelka-Varscan2	4	2	18914.5	15865	13671.5	23859	0.929607	0.928007	0.820669	0.859155	18077.5	0.884359	0.0028814	FreeBayes-Lofreq-Strelka-Varscan2	2	1318	2583.5	328.5	0.838788	0.666667	0.929577	1410	0.811677	0.848018
FreeBayes-Lofreq-Strelka-Vardict-Seurat	5	3	8579	9038.5	5315	9817	0.946237	0.939217	0.8375	0.899254	8187.38	0.905552	0.00248643	FreeBayes-Lofreq-Strelka-Vardict-Seurat	3	1596.5	2266	1519.5	0.824691	0.696429	0.848485	1794	0.789868	0.84771
FreeBayes-Lofreq-Strelka-Vardict-Varscan2-Seurat-Lancet	7	5	14783	13871.5	20168	8386	0.937017	0.931557	0.807818	0.901734	14302.1	0.894531	0.00358235	FreeBayes-Lofreq-Strelka-Vardict-Varscan2-Seurat-Lancet	5	2670.5	313.5	1815	0.754667	0.817204	0.830769	1599.67	0.80088	0.847706
Mutect2-Vardict-Varscan2-Lancet	4	2	7111	25713.5	14076	25674	0.948038	0.903783	0.819945	0.850909	18143.6	0.880669	0.00321532	Mutect2-Vardict-Varscan2-Lancet	2	40.5	2583.5	1127.5	0.909091	0.666667	0.868421	1250.5	0.814726	0.847697
FreeBayes-Lofreq-Mutect2-Strelka-Varscan2-Lancet	6	2	18945.5	18889	30527.5	26720	0.92952	0.922181	0.760705	0.845361	23770.5	0.864442	0.00623143	FreeBayes-Lofreq-Mutect2-Strelka-Varscan2-Lancet	2	93.5	2689	229	0.903079	0.656	0.933333	1003.83	0.830804	0.847623
Lofreq-Mutect2-Strelka-Vardict	4	2	152	21166	17283.5	16599	0.960929	0.917081	0.814208	0.885246	13800.1	0.894366	0.0038184	Lofreq-Mutect2-Strelka-Vardict	2	54.5	3065	863.5	0.906818	0.609929	0.885714	1327.67	0.800821	0.847593
Strelka-Vardict-Varscan2-Lancet	4	3	18101.5	11865	26749	19850	0.931264	0.934802	0.784431	0.875248	19141.4	0.881436	0.00492632	Strelka-Vardict-Varscan2-Lancet	3	2067.5	850	1519.5	0.801027	0.791667	0.848485	1479	0.813726	0.847581
Mutect2-Strelka-Varscan2-Seurat	4	2	21764	4216	4642	23630.5	0.92276	0.946506	0.839437	0.86014	13563.1	0.892211	0.00256495	Mutect2-Strelka-Varscan2-Seurat	2	1125	2952	328.5	0.848193	0.629921	0.929577	1468.5	0.802564	0.847387
FreeBayes-Lofreq-Mutect2-Vardict	4	3	1661	20078.5	14004	21115	0.955483	0.919722	0.82	0.870445	14214.6	0.891413	0.00348194	FreeBayes-Lofreq-Mutect2-Vardict	3	1122	952	2806.5	0.848335	0.787234	0.774194	1626.83	0.803254	0.847333
Lofreq-Vardict-Varscan2-Lancet	4	3	19478.5	13796	26245	20718	0.928412	0.931745	0.786885	0.871795	20059.4	0.879709	0.0045862	Lofreq-Vardict-Varscan2-Lancet	3	1740.5	1539.5	1203.5	0.817722	0.76	0.865672	1494.5	0.814464	0.847087
FreeBayes-Lofreq-Vardict-Seurat-Lancet	5	3	11001.5	10887	13063.5	9279	0.942949	0.936306	0.821656	0.900188	11057.8	0.900275	0.00310009	FreeBayes-Lofreq-Vardict-Seurat-Lancet	3	1503	2130	1661.5	0.829208	0.71028	0.84058	1764.83	0.793356	0.846815
Mutect2-Strelka-Varscan2-Seurat-Lancet	5	4	24043	10200	8276	18028.5	0.91704	0.937414	0.830189	0.880952	15136.9	0.891399	0.00221024	Mutect2-Strelka-Varscan2-Seurat-Lancet	4	2841.5	220.5	1519.5	0.735414	0.822222	0.848485	1527.17	0.80204	0.84672
FreeBayes-Lofreq-Vardict-Lancet	4	3	9377	19845	14004	21357	0.945175	0.920149	0.82	0.869565	16145.8	0.888722	0.00308811	FreeBayes-Lofreq-Vardict-Lancet	3	1712	1353.5	1969.5	0.819216	0.770833	0.823529	1678.33	0.804526	0.846624
Lofreq-Strelka-Seurat	3	2	9603.5	12000.5	4818.5	12455.5	0.944865	0.934529	0.838906	0.894161	9719.5	0.903115	0.00231097	Lofreq-Strelka-Seurat	2	1550	2958.5	487	0.826994	0.629032	0.914286	1665.17	0.790104	0.84661
FreeBayes-Lofreq-Strelka-Lancet	4	2	9250.5	17909	28605.5	19239.5	0.945378	0.92432	0.774869	0.877256	18751.1	0.880456	0.00576591	FreeBayes-Lofreq-Strelka-Lancet	2	1192.5	2071.5	1085	0.845411	0.716981	0.873239	1449.67	0.811877	0.846166
FreeBayes-Lofreq-Strelka-Vardict-Varscan2-Seurat-Lancet	7	3	14721	10183	17441.5	18984	0.937107	0.937419	0.813754	0.878136	15332.4	0.891604	0.00347054	FreeBayes-Lofreq-Strelka-Vardict-Varscan2-Seurat-Lancet	3	1010.5	2958.5	414.5	0.853717	0.629032	0.918919	1461.17	0.800556	0.84608
FreeBayes-Lofreq-Varscan2-Lancet	4	2	15975	8988	18031.5	20880.5	0.93501	0.939271	0.8125	0.871429	15968.8	0.889553	0.00360132	FreeBayes-Lofreq-Varscan2-Lancet	2	1410	2333	796.5	0.833741	0.684685	0.888889	1513.17	0.802438	0.845995
FreeBayes-Mutect2-Strelka-Lancet	4	3	10568	4596.5	196	16905	0.943601	0.945861	0.868502	0.884086	8066.38	0.910513	0.00160255	FreeBayes-Mutect2-Strelka-Lancet	3	1722	383.5	3427.5	0.818758	0.813187	0.711864	1844.33	0.78127	0.845891
FreeBayes-Lofreq-Strelka	3	2	4624	21778	5453.5	18590	0.951064	0.915619	0.837061	0.879121	12611.4	0.895716	0.00239179	FreeBayes-Lofreq-Strelka	2	1538	1713.5	2138.5	0.827586	0.747475	0.8125	1796.67	0.795854	0.845785
FreeBayes-Lofreq-Mutect2-Seurat-Lancet	5	2	25920.5	3454	3214.5	15536	0.911266	0.947917	0.844193	0.887681	12031.2	0.897764	0.00188972	FreeBayes-Lofreq-Mutect2-Seurat-Lancet	2	386	3134.5	611.5	0.884615	0.592593	0.90411	1377.33	0.793773	0.845768
FreeBayes-Lofreq-Varscan2-Seurat-Lancet	5	3	21542.5	13030	19099	13488	0.923409	0.932907	0.810127	0.892193	16789.9	0.889659	0.00311377	FreeBayes-Lofreq-Varscan2-Seurat-Lancet	3	2571	1539.5	951.5	0.763158	0.76	0.882353	1687.33	0.801837	0.845748
FreeBayes-Lofreq-Mutect2-Vardict-Varscan2-Seurat	6	4	12149.5	10279.5	14263	11447.5	0.941176	0.9373	0.819672	0.896154	12034.9	0.898576	0.00318201	FreeBayes-Lofreq-Mutect2-Vardict-Varscan2-Seurat	4	2470	850	2138.5	0.773263	0.791667	0.8125	1819.5	0.792477	0.845526
FreeBayes-Lofreq-Mutect2-Lancet	4	3	7273	21001.5	11734.5	14721	0.947826	0.917483	0.82392	0.889328	13682.5	0.894639	0.00279335	FreeBayes-Lofreq-Mutect2-Lancet	3	1564.5	494	3043	0.826196	0.808511	0.754098	1700.5	0.796268	0.845454
Lofreq-Mutect2-Varscan2-Seurat	4	3	20143	12753	13530.5	6614.5	0.926829	0.933395	0.820847	0.90458	13260.2	0.896413	0.00268991	Lofreq-Mutect2-Varscan2-Seurat	3	2688.5	1030	1519.5	0.751337	0.783505	0.848485	1746	0.794442	0.845428
FreeBayes-Mutect2-Vardict	3	2	4964	1689	8035.5	21174	0.950578	0.951754	0.830769	0.870259	8965.62	0.90084	0.00363709	FreeBayes-Mutect2-Vardict	2	296	1655	3336	0.889908	0.752294	0.727273	1762.33	0.789825	0.845333
Lofreq-Mutect2-Strelka-Vardict-Varscan2	5	2	5538.5	22603	19814	20561	0.949896	0.913366	0.808511	0.87234	17129.1	0.886028	0.00367425	Lofreq-Mutect2-Strelka-Vardict-Varscan2	2	39	3345	76	0.909502	0.558442	0.945946	1153.33	0.80463	0.845329
FreeBayes-Lofreq-Strelka-Vardict	4	3	2468	17797.5	11734.5	13002.5	0.954048	0.924494	0.82392	0.89313	11250.6	0.898898	0.0031172	FreeBayes-Lofreq-Strelka-Vardict	3	1759	1064.5	2806.5	0.817043	0.782609	0.774194	1876.67	0.791282	0.84509
Lofreq-Strelka-Vardict-Varscan2-Lancet	5	4	18529.5	14083.5	26245	21174	0.930337	0.931256	0.786885	0.870259	20008	0.879684	0.00464194	Lofreq-Strelka-Vardict-Varscan2-Lancet	4	2222	494	1815	0.791721	0.808511	0.830769	1510.33	0.810333	0.845009
FreeBayes-Mutect2-Strelka-Vardict	4	2	10969.5	26142.5	13707.5	19524	0.943005	0.902489	0.820652	0.876364	17585.9	0.885627	0.00262804	FreeBayes-Mutect2-Strelka-Vardict	2	184	2076	2340.5	0.896396	0.716667	0.8	1533.5	0.804354	0.844991
Mutect2-Strelka-Vardict-Varscan2-Lancet	5	4	20790	5989	16690.5	25299.5	0.925307	0.943668	0.815287	0.852459	17192.2	0.88418	0.00366092	Mutect2-Strelka-Vardict-Varscan2-Lancet	4	2136.5	161	2521.5	0.797419	0.826087	0.793651	1606.33	0.805719	0.84495
FreeBayes-Mutect2-Strelka-Vardict-Varscan2-Seurat-Lancet	7	5	16029.5	5372.5	8111.5	17127.5	0.93495	0.944646	0.830671	0.883629	11660.2	0.898474	0.00276	FreeBayes-Mutect2-Strelka-Vardict-Varscan2-Seurat-Lancet	5	2586	47	2806.5	0.762284	0.835165	0.774194	1813.17	0.790548	0.844511
FreeBayes-Mutect2-Vardict-Varscan2-Seurat-Lancet	6	4	18074	5059	8111.5	16765	0.931298	0.945125	0.830671	0.88454	12002.4	0.897908	0.00268127	FreeBayes-Mutect2-Vardict-Varscan2-Seurat-Lancet	4	2509.5	494	2521.5	0.769433	0.808511	0.793651	1841.67	0.790532	0.84422
Lofreq-Strelka-Vardict-Varscan2-Seurat	5	4	17379.5	15849	24012.5	9874	0.932735	0.928044	0.796053	0.899225	16778.8	0.889014	0.00406033	Lofreq-Strelka-Vardict-Varscan2-Seurat	4	2804	494	1519.5	0.739541	0.808511	0.848485	1605.83	0.798846	0.84393
Lofreq-Mutect2-Varscan2-Seurat-Lancet	5	2	18549	3109	3823.5	25249	0.930328	0.948517	0.841808	0.852686	12682.6	0.893335	0.00290695	Lofreq-Mutect2-Varscan2-Seurat-Lancet	2	336	3407.5	31	0.887356	0.536913	0.958904	1258.17	0.794391	0.843863
FreeBayes-Mutect2-Strelka-Vardict	4	3	5186.5	871.5	5315	22350	0.950324	0.954485	0.8375	0.865731	8430.75	0.90201	0.00352185	FreeBayes-Mutect2-Strelka-Vardict	3	1342.5	567	3427.5	0.83767	0.804348	0.711864	1779	0.784628	0.843319
Lofreq-Strelka-Seurat-Lancet	4	2	7318	13771	28005.5	17889	0.947817	0.931847	0.778068	0.881295	16745.9	0.884757	0.00586287	Lofreq-Strelka-Seurat-Lancet	2	1175	3007	143	0.846154	0.614173	0.944444	1441.67	0.801591	0.843174
Lofreq-Strelka	2	2	13019.5	22701.5	20100	10327.5	0.939866	0.913306	0.807947	0.898273	16537.1	0.889848	0.00327695	Lofreq-Strelka	2	1770	1184	2521.5	0.816121	0.778947	0.793651	1825.17	0.79624	0.843044
Lofreq-Mutect2-Strelka-Vardict-Seurat-Lancet	6	5	18529.5	17520.5	10475.5	23541.5	0.930337	0.925	0.82623	0.860656	17516.8	0.885556	0.00256694	Lofreq-Mutect2-Strelka-Vardict-Seurat-Lancet	5	2165	82.5	2806.5	0.795866	0.831461	0.774194	1684.67	0.800507	0.843031
Strelka-Vardict-Varscan2	3	2	14477	22891	24772.5	16272	0.9375	0.912662	0.793296	0.886029	19603.1	0.882372	0.00396816	Strelka-Vardict-Varscan2	2	1472	2711	328.5	0.831073	0.65	0.929577	1503.83	0.80355	0.842961
Mutect2-Vardict-Varscan2-Seurat	4	3	20393.5	6012	10106.5	20380	0.926293	0.943636	0.826923	0.873239	14223	0.892523	0.00280939	Mutect2-Vardict-Varscan2-Seurat	3	2628	930.5	1815	0.758621	0.787879	0.830769	1791.17	0.792423	0.842473
FreeBayes-Vardict-Varscan2-Seurat-Lancet	5	3	20545	5739	11977.5	10019.5	0.925886	0.944094	0.823529	0.898876	12070.2	0.898096	0.00281629	FreeBayes-Vardict-Varscan2-Seurat-Lancet	3	2537	1639.5	1661.5	0.766623	0.752475	0.84058	1946	0.786559	0.842328
Mutect2-Strelka-Vardict-Seurat	4	2	16087.5	23447	18746.5	11401.5	0.93485	0.911111	0.810667	0.896175	17420.6	0.888201	0.00292539	Mutect2-Strelka-Vardict-Seurat	2	372	3216	487	0.885428	0.589041	0.914286	1358.33	0.796252	0.842226
FreeBayes-Lofreq-Vardict-Varscan2-Seurat-Lancet	6	3	18272	5251.5	13383.5	13687.5	0.930925	0.944818	0.820988	0.891743	12648.6	0.897118	0.00308097	FreeBayes-Lofreq-Vardict-Varscan2-Seurat-Lancet	3	1427	2702	1085	0.832924	0.655172	0.873239	1738	0.787112	0.842115
Mutect2-Vardict-Lancet	3	2	9504	27258	18561	29085.5	0.944984	0.898671	0.811429	0.83237	21102.1	0.871863	0.00375912	Mutect2-Vardict-Lancet	2	68	1786	2641	0.904818	0.741379	0.788732	1498.33	0.811643	0.841753
Lofreq-Seurat-Lancet	3	2	14976.5	12294.5	18587	13302	0.936681	0.934061	0.811321	0.892593	14790	0.893664	0.00342132	Lofreq-Seurat-Lancet	2	1672	2719	666.5	0.82134	0.649123	0.898551	1685.83	0.789671	0.841668
FreeBayes-Mutect2-Strelka-Seurat	4	3	7642	12438.5	885.5	12735.5	0.947368	0.933881	0.858044	0.893617	8425.38	0.908228	0.00164064	FreeBayes-Mutect2-Strelka-Seurat	3	2540.5	540	3043	0.766182	0.804598	0.754098	2041.17	0.774959	0.841593
FreeBayes-Mutect2-Strelka-Vardict-Varscan2	5	2	21367.5	27232	18489.5	23630.5	0.923858	0.898904	0.811671	0.86014	22679.9	0.873643	0.00239416	FreeBayes-Mutect2-Strelka-Vardict-Varscan2	2	135	2866	771.5	0.899329	0.632353	0.894737	1257.5	0.808806	0.841225
Lofreq-Mutect2-Vardict-Seurat-Lancet	5	4	18899	17212.5	10475.5	22436	0.929609	0.925497	0.82623	0.865306	17255.8	0.886661	0.00248693	Lofreq-Mutect2-Vardict-Seurat-Lancet	4	1751	722	2806.5	0.817259	0.795699	0.774194	1759.83	0.795717	0.841189
FreeBayes-Mutect2-Vardict-Lancet	4	2	4676	25839	12432	24202.5	0.950991	0.903358	0.822535	0.857671	16787.4	0.883639	0.00311103	FreeBayes-Mutect2-Vardict-Lancet	2	111	2123.5	2671.5	0.901249	0.710744	0.783784	1635.33	0.798592	0.841115
FreeBayes-Strelka-Varscan2	3	2	21407	16807.5	22534.5	22806	0.92372	0.926353	0.801242	0.863884	20888.8	0.8788	0.0035056	FreeBayes-Strelka-Varscan2	2	2556	1485.5	951.5	0.764629	0.762887	0.882353	1664.33	0.80329	0.841045
FreeBayes-Lofreq-Strelka-Varscan2	4	3	11062	19131	21610	11082.5	0.942857	0.921795	0.803987	0.896947	15721.4	0.891396	0.00374786	FreeBayes-Lofreq-Strelka-Varscan2	3	2745	383.5	2138.5	0.745989	0.813187	0.8125	1755.67	0.790559	0.840978
Lofreq-Varscan2-Seurat-Lancet	4	3	22043	15999	26481.5	15588	0.922049	0.927816	0.785714	0.887619	20027.9	0.8808	0.00433326	Lofreq-Varscan2-Seurat-Lancet	3	2787	1184	951.5	0.74124	0.778947	0.882353	1640.83	0.800847	0.840823
FreeBayes-Lofreq-Strelka-Varscan2-Lancet	5	2	18718	19648	27960.5	26831.5	0.930041	0.920608	0.778351	0.844828	23289.5	0.868457	0.00506329	FreeBayes-Lofreq-Strelka-Varscan2-Lancet	2	955	2715	229	0.856124	0.649573	0.933333	1299.67	0.81301	0.840733
FreeBayes-Mutect2-Vardict-Lancet	4	3	12359.5	6559.5	10295	24299.5	0.940919	0.942819	0.826498	0.857143	13378.4	0.891845	0.00349366	FreeBayes-Mutect2-Vardict-Lancet	3	818.5	1261.5	3327.5	0.862027	0.77551	0.730159	1802.5	0.789232	0.840538
FreeBayes-Lofreq-Mutect2-Vardict-Varscan2-Seurat-Lancet	7	5	16114.5	13737.5	18356.5	17852	0.934807	0.93186	0.811881	0.881423	16515.1	0.889993	0.003312	FreeBayes-Lofreq-Mutect2-Vardict-Varscan2-Seurat-Lancet	5	2604.5	313.5	2521.5	0.760638	0.817204	0.793651	1813.17	0.790498	0.840245
Mutect2-Strelka-Varscan2-Seurat-Lancet	5	2	21964.5	14962	30846.5	25590	0.92229	0.929684	0.758794	0.851211	23340.8	0.865495	0.0063117	Mutect2-Strelka-Varscan2-Seurat-Lancet	2	260.5	3073.5	143	0.892236	0.607407	0.944444	1159	0.814696	0.840095
Mutect2-Strelka-Vardict-Lancet	4	2	1643.5	32167.5	30394.5	25201.5	0.955508	0.876929	0.761905	0.852995	22351.8	0.861834	0.00635559	Mutect2-Strelka-Vardict-Lancet	2	15	2327	1408	0.913892	0.6875	0.853333	1250	0.818242	0.840038
FreeBayes-Lofreq-Varscan2-Lancet	4	3	19640.5	20720.5	26344.5	15173.5	0.928018	0.91814	0.786441	0.888454	20469.8	0.880263	0.00419496	FreeBayes-Lofreq-Varscan2-Lancet	3	2869.5	313.5	1519.5	0.731973	0.817204	0.848485	1567.5	0.799221	0.839742
FreeBayes-Mutect2-Strelka-Varscan2	4	3	8028	10082	12859	13628.5	0.946912	0.937642	0.822006	0.891892	11149.4	0.899613	0.00325528	FreeBayes-Mutect2-Strelka-Varscan2	3	2604.5	220.5	3043	0.760638	0.822222	0.754098	1956	0.778986	0.8393
FreeBayes-Lofreq-Mutect2-Varscan2	4	3	10908.5	21072	23797.5	12331	0.943107	0.917406	0.797297	0.894531	17027.2	0.888085	0.00405703	FreeBayes-Lofreq-Mutect2-Varscan2	3	2700.5	161	2521.5	0.75067	0.826087	0.793651	1794.33	0.790136	0.839111
Lofreq-Mutect2-Vardict-Varscan2-Lancet	5	4	21937.5	16903.5	25083	23670.5	0.922385	0.926063	0.791946	0.860082	21898.6	0.875119	0.00399104	Lofreq-Mutect2-Vardict-Varscan2-Lancet	4	1838	1030	2138.5	0.812739	0.783505	0.8125	1668.83	0.802915	0.839017
Lofreq-Vardict-Varscan2-Seurat-Lancet	5	4	22430.5	18021.5	25029	20662.5	0.921171	0.924004	0.792079	0.872	21535.9	0.877314	0.00379886	Lofreq-Vardict-Varscan2-Seurat-Lancet	4	2819	383.5	1519.5	0.737838	0.813187	0.848485	1574	0.799836	0.838575
FreeBayes-Mutect2-Vardict-Seurat	4	3	8744	12321	5236.5	23826	0.946004	0.934005	0.837662	0.85947	12531.9	0.894286	0.00289026	FreeBayes-Mutect2-Vardict-Seurat	3	2508	540	2806.5	0.769634	0.804598	0.774194	1951.5	0.782808	0.838547
Lofreq-Mutect2-Strelka-Vardict-Varscan2-Lancet	6	5	21169	17168.5	25083	25181.5	0.924294	0.925566	0.791946	0.853002	22150.5	0.873702	0.00412064	Lofreq-Mutect2-Strelka-Vardict-Varscan2-Lancet	5	2284	161	2521.5	0.788036	0.826087	0.793651	1655.5	0.802591	0.838147
Mutect2-Vardict-Seurat	3	2	16211	576	11624	19143	0.934599	0.955837	0.824242	0.87747	11888.5	0.898037	0.00351543	Mutect2-Vardict-Seurat	2	632	2868.5	1815	0.871152	0.631579	0.830769	1771.83	0.777833	0.837935
Lofreq-Strelka-Varscan2-Seurat-Lancet	5	4	20966.5	15524.5	26481.5	10979.5	0.924804	0.92867	0.785714	0.897087	18488	0.884069	0.00449723	Lofreq-Strelka-Varscan2-Seurat-Lancet	4	2880.5	722	1519.5	0.730978	0.795699	0.848485	1707.33	0.791721	0.837895
Strelka-Vardict-Varscan2-Seurat-Lancet	5	4	23154.5	9500.5	22922	20281	0.919283	0.938497	0.8	0.873747	18964.5	0.882882	0.00379028	Strelka-Vardict-Varscan2-Seurat-Lancet	4	2846.5	383.5	1815	0.734417	0.813187	0.830769	1681.67	0.792791	0.837836
Vardict-Varscan2-Seurat-Lancet	4	3	24939	9747.5	22922	20718	0.914539	0.938126	0.8	0.871795	19581.6	0.881115	0.00367797	Vardict-Varscan2-Seurat-Lancet	3	2739.5	1353.5	1203.5	0.746988	0.770833	0.865672	1765.5	0.794498	0.837806
FreeBayes-Lofreq-Mutect2-Seurat	4	3	5407	19053	13271.5	11895.5	0.950108	0.921933	0.821192	0.895349	12406.8	0.897146	0.00306388	FreeBayes-Lofreq-Mutect2-Seurat	3	2565	1199.5	2521.5	0.763926	0.777778	0.793651	2095.33	0.778451	0.837799
FreeBayes-Lofreq-Mutect2-Vardict	4	2	6478.5	498	6096.5	17034.5	0.948798	0.956106	0.835366	0.883978	7526.88	0.906062	0.00327215	FreeBayes-Lofreq-Mutect2-Vardict	2	305.5	3009	2261	0.889385	0.613139	0.805556	1858.5	0.76936	0.837711
FreeBayes-Lofreq-Mutect2-Strelka-Vardict-Varscan2-Seurat-Lancet	8	6	17588	14027.5	18356.5	18765.5	0.932297	0.931368	0.811881	0.878728	17184.4	0.888569	0.0032406	FreeBayes-Lofreq-Mutect2-Strelka-Vardict-Varscan2-Seurat-Lancet	6	2700.5	47	2806.5	0.75067	0.835165	0.774194	1851.33	0.786676	0.837622
FreeBayes-Mutect2-Vardict-Varscan2-Lancet	5	2	15601.5	26470.5	9798	26015	0.935649	0.901385	0.827397	0.84922	19471.2	0.878413	0.00241949	FreeBayes-Mutect2-Vardict-Varscan2-Lancet	2	115	2831	1605	0.900677	0.641791	0.846154	1517	0.796207	0.83731
Lofreq-Mutect2-Varscan2-Seurat	4	2	22090	6857.5	5692	23328.5	0.921956	0.942385	0.836364	0.861646	14492	0.890588	0.0024816	Lofreq-Mutect2-Varscan2-Seurat	2	916	3376	143	0.85782	0.549296	0.944444	1478.33	0.783853	0.837221
FreeBayes-Mutect2-Strelka-Seurat-Lancet	5	2	27274.5	20051	30846.5	21029	0.90495	0.919817	0.758794	0.870796	24800.2	0.86359	0.00530211	FreeBayes-Mutect2-Strelka-Seurat-Lancet	2	246	2856	611.5	0.892694	0.635659	0.90411	1237.83	0.810821	0.837205
Lofreq-Mutect2-Strelka-Vardict-Varscan2-Seurat	6	5	19158	17212.5	24046.5	21580.5	0.929134	0.925497	0.795987	0.868852	20499.4	0.879868	0.00388887	Lofreq-Mutect2-Strelka-Vardict-Varscan2-Seurat	5	2861	5	2521.5	0.7327	0.853933	0.793651	1795.83	0.793428	0.836648
FreeBayes-Lofreq-Strelka-Vardict-Lancet	5	4	8962	19845	14004	21174	0.945736	0.920149	0.82	0.870259	15996.2	0.889036	0.00310049	FreeBayes-Lofreq-Strelka-Vardict-Lancet	4	2127	642	3043	0.797941	0.8	0.754098	1937.33	0.784013	0.836525
FreeBayes-Varscan2-Lancet	3	2	22503.5	11352.5	23995	23220	0.92094	0.935572	0.796178	0.86194	20267.8	0.878658	0.00403644	FreeBayes-Varscan2-Lancet	2	2790.5	1030	1360.5	0.74094	0.783505	0.857143	1727	0.793863	0.83626
Lofreq-Mutect2-Vardict-Varscan2-Seurat	5	4	19405.5	16951.5	24046.5	20328.5	0.928571	0.925994	0.795987	0.873469	20183	0.881005	0.00385718	Lofreq-Mutect2-Vardict-Varscan2-Seurat	4	2755	313.5	2138.5	0.744624	0.817204	0.8125	1735.67	0.791443	0.836224
Mutect2-Strelka-Vardict-Varscan2-Lancet	5	2	8293	32928	30098.5	26576	0.946597	0.873328	0.763547	0.846287	24473.9	0.85744	0.0057139	Mutect2-Strelka-Vardict-Varscan2-Lancet	2	5	2975	736.5	0.917808	0.624113	0.897436	1238.83	0.813119	0.835279
FreeBayes-Strelka-Lancet	3	2	13968	17651	29408.5	17827.5	0.938298	0.924786	0.768421	0.881481	19713.8	0.878247	0.00594807	FreeBayes-Strelka-Lancet	2	1706	952	2907	0.819549	0.787234	0.769231	1855	0.792005	0.835126
FreeBayes-Lofreq-Mutect2-Strelka-Seurat	5	2	28097.5	11940.5	3006.5	21843.5	0.900794	0.934635	0.84507	0.867725	16222	0.887056	0.00152965	FreeBayes-Lofreq-Mutect2-Strelka-Seurat	2	790	3283	487	0.863375	0.571429	0.914286	1520	0.78303	0.835043
Lofreq-Mutect2-Strelka-Varscan2-Seurat-Lancet	6	5	23870	18330.5	21610	17199	0.917514	0.923434	0.803987	0.883534	20252.4	0.882117	0.00302213	Lofreq-Mutect2-Strelka-Varscan2-Seurat-Lancet	5	2905.5	220.5	2138.5	0.728513	0.822222	0.8125	1754.83	0.787745	0.834931
FreeBayes-Lofreq-Mutect2-Vardict-Lancet	5	4	14783	23504	14645	23670.5	0.937017	0.910882	0.818792	0.860082	19150.6	0.881693	0.00277875	FreeBayes-Lofreq-Mutect2-Vardict-Lancet	4	1802	722	3043	0.814249	0.795699	0.754098	1855.67	0.788016	0.834854
FreeBayes-Lofreq-Mutect2-Strelka-Lancet	5	4	6849	21204	14004	16834	0.948295	0.916978	0.82	0.884462	14722.8	0.892434	0.00301102	FreeBayes-Lofreq-Mutect2-Strelka-Lancet	4	1966	383.5	3427.5	0.806658	0.813187	0.711864	1925.67	0.777236	0.834835
FreeBayes-Lofreq-Mutect2-Seurat	4	2	26706	10726	800	12629	0.907816	0.93655	0.858896	0.893773	12715.2	0.899259	0.00104105	FreeBayes-Lofreq-Mutect2-Seurat	2	1030.5	3067	1519.5	0.852804	0.609375	0.848485	1872.33	0.770221	0.83474
Lofreq-Mutect2-Strelka-Varscan2-Seurat	5	2	20806	5448.5	4642	25249	0.925281	0.944564	0.839437	0.852686	14036.4	0.890492	0.00272333	Lofreq-Mutect2-Strelka-Varscan2-Seurat	2	783	3438	143	0.863477	0.526316	0.944444	1454.67	0.778079	0.834286
Mutect2-Strelka	2	2	10197	11970.5	3260.5	27500	0.94414	0.934588	0.844037	0.841667	13232	0.891108	0.00312102	Mutect2-Strelka	2	1506.5	383.5	3538.5	0.829146	0.813187	0.689655	1809.5	0.777329	0.834219
Lofreq-Lancet	2	2	25758	26299.5	23420.5	29186	0.911798	0.901979	0.798658	0.831601	26166	0.861009	0.00300355	Lofreq-Lancet	2	2202.5	1184	1519.5	0.793814	0.778947	0.848485	1635.33	0.807082	0.834046
Lofreq-Mutect2-Vardict-Lancet	4	2	95.5	25727	16924	25996	0.961783	0.903704	0.814607	0.849365	17185.6	0.882365	0.00414761	Lofreq-Mutect2-Vardict-Lancet	2	60	2979.5	1931.5	0.906178	0.623188	0.826667	1657	0.785345	0.833855
Lofreq-Mutect2-Varscan2-Seurat-Lancet	5	4	24480.5	18330.5	21610	16182	0.915825	0.923434	0.803987	0.886228	20150.8	0.882368	0.0029881	Lofreq-Mutect2-Varscan2-Seurat-Lancet	4	2829.5	567	2138.5	0.737127	0.804348	0.8125	1845	0.784658	0.833513
Mutect2-Vardict-Varscan2-Seurat	4	2	26288.5	2120	14175	22972.5	0.909651	0.950607	0.819767	0.863158	16389	0.885796	0.00321391	Mutect2-Vardict-Varscan2-Seurat	2	635.5	3435	143	0.870932	0.528302	0.944444	1404.5	0.781226	0.833511
FreeBayes-Mutect2-Varscan2-Lancet	4	3	17192.5	15524.5	20100	21305.5	0.933041	0.92867	0.807947	0.869739	18530.6	0.884849	0.00346164	FreeBayes-Mutect2-Varscan2-Lancet	3	2841.5	47	2806.5	0.735414	0.835165	0.774194	1898.33	0.781591	0.83322
FreeBayes-Lofreq-Mutect2-Vardict-Varscan2	5	2	17997.5	1066	4388.5	21479.5	0.931423	0.95374	0.840237	0.869258	11232.9	0.898664	0.00279498	FreeBayes-Lofreq-Mutect2-Vardict-Varscan2	2	297	3339	1408	0.889878	0.56	0.853333	1681.33	0.767737	0.833201
FreeBayes-Lofreq-Strelka-Seurat	4	3	6422	18692.5	11359.5	12183.5	0.948857	0.922652	0.824675	0.894837	12164.4	0.897756	0.00286016	FreeBayes-Lofreq-Strelka-Seurat	3	2648	1611	2521.5	0.756614	0.755556	0.793651	2260.17	0.768607	0.833181
FreeBayes-Lofreq-Vardict-Varscan2-Seurat	5	3	19130	11286.5	13771	11963.5	0.929185	0.935705	0.820513	0.895131	14037.8	0.895133	0.00279124	FreeBayes-Lofreq-Vardict-Varscan2-Seurat	3	2511	2453	1203.5	0.76943	0.678571	0.865672	2055.83	0.771224	0.833179
FreeBayes-Strelka-Varscan2-Lancet	4	3	15831	10082	24995.5	16503	0.935236	0.937642	0.792332	0.885437	16852.9	0.887662	0.00461801	FreeBayes-Strelka-Varscan2-Lancet	3	2905.5	383.5	2521.5	0.728513	0.813187	0.793651	1936.83	0.77845	0.833056
FreeBayes-Lofreq-Mutect2-Strelka-Vardict	5	4	5114.5	20099.5	14004	21768.5	0.950386	0.919647	0.82	0.868154	15246.6	0.889547	0.00330061	FreeBayes-Lofreq-Mutect2-Strelka-Vardict	4	1768.5	642	3427.5	0.816223	0.8	0.711864	1946	0.776029	0.832788
FreeBayes-Strelka-Varscan2-Seurat	4	3	24699	14921	20711	17380.5	0.915217	0.929809	0.806349	0.883019	19427.9	0.883599	0.0030343	FreeBayes-Strelka-Varscan2-Seurat	3	2988	1611	1203.5	0.720109	0.755556	0.865672	1934.17	0.780445	0.832022
Lofreq-Strelka-Vardict-Varscan2-Seurat-Lancet	6	5	21645	18262	25029	22074.5	0.923077	0.923505	0.792079	0.866935	21752.6	0.876399	0.00386573	Lofreq-Strelka-Vardict-Varscan2-Seurat-Lancet	5	2918.5	220.5	2138.5	0.72752	0.822222	0.8125	1759.17	0.787414	0.831907
FreeBayes-Mutect2-Vardict-Varscan2	4	3	14139.5	11099.5	22922	23960	0.937976	0.935956	0.8	0.858896	18030.2	0.883207	0.00443219	FreeBayes-Mutect2-Vardict-Varscan2	3	2574	567	2806.5	0.762914	0.804348	0.774194	1982.5	0.780485	0.831846
FreeBayes-Lofreq-Mutect2-Vardict-Seurat	5	4	7762.5	22249	18199.5	23247.5	0.947253	0.914366	0.812081	0.861856	17864.6	0.883889	0.00352858	FreeBayes-Lofreq-Mutect2-Vardict-Seurat	4	2663	418	2806.5	0.755674	0.809524	0.774194	1962.5	0.779797	0.831843
FreeBayes-Strelka-Vardict-Varscan2	4	3	12149.5	7429	22498.5	12544.5	0.941176	0.94155	0.801303	0.894027	13655.4	0.894514	0.00435943	FreeBayes-Strelka-Vardict-Varscan2	3	2708	1064.5	2806.5	0.750663	0.782609	0.774194	2193	0.769155	0.831835
Lofreq-Vardict-Varscan2-Seurat	4	3	20143	15304.5	24012.5	12183.5	0.926829	0.929032	0.796053	0.894837	17910.9	0.886688	0.00389518	Lofreq-Vardict-Varscan2-Seurat	3	2726.5	2071.5	1203.5	0.747664	0.716981	0.865672	2000.5	0.776772	0.83173
FreeBayes-Mutect2-Strelka-Vardict-Lancet	5	4	13867.5	6970	6943.5	25299.5	0.938462	0.942238	0.833333	0.852459	13270.1	0.891623	0.00322909	FreeBayes-Mutect2-Strelka-Vardict-Lancet	4	2041.5	642	3427.5	0.802057	0.8	0.711864	2037	0.771307	0.831465
FreeBayes-Mutect2-Varscan2-Seurat	4	3	24459	15524.5	15826.5	16750.5	0.915847	0.92867	0.816993	0.884615	18140.1	0.886531	0.00249142	FreeBayes-Mutect2-Varscan2-Seurat	3	2987	751	2138.5	0.720327	0.795455	0.8125	1958.83	0.776094	0.831313
FreeBayes-Lofreq-Vardict-Varscan2	4	3	13183	21204	26063.5	14937.5	0.939627	0.916978	0.787671	0.888889	18847	0.883291	0.00449433	FreeBayes-Lofreq-Vardict-Varscan2	3	2758	1485.5	1815	0.744311	0.762887	0.830769	2019.5	0.779322	0.831307
FreeBayes-Mutect2-Varscan2-Seurat-Lancet	5	2	30330.5	5950	7731.5	27958	0.891496	0.943723	0.831461	0.83959	17992.5	0.876567	0.00271154	FreeBayes-Mutect2-Varscan2-Seurat-Lancet	2	418.5	3354.5	414.5	0.882759	0.555556	0.918919	1395.83	0.785744	0.831156
FreeBayes-Mutect2-Seurat-Lancet	4	3	14976.5	16101	2241	19143	0.936681	0.92755	0.848875	0.87747	13115.4	0.897644	0.00173456	FreeBayes-Mutect2-Seurat-Lancet	3	2717	904	3043	0.748993	0.790698	0.754098	2221.33	0.764596	0.83112
Strelka-Varscan2-Seurat-Lancet	4	2	24567.5	16312	30080	25804	0.915537	0.927226	0.763636	0.850174	24190.9	0.864143	0.00563917	Strelka-Varscan2-Seurat-Lancet	2	1580.5	2976.5	143	0.825553	0.624	0.944444	1566.67	0.797999	0.831071
FreeBayes-Strelka-Seurat-Lancet	4	3	14822.5	12194	9986.5	13628.5	0.936957	0.934307	0.82716	0.891892	12657.9	0.897579	0.0026302	FreeBayes-Strelka-Seurat-Lancet	3	2804	1225	2806.5	0.739541	0.776471	0.774194	2278.5	0.763402	0.83049
Mutect2-Varscan2-Seurat	3	2	27855.5	9038.5	7570.5	23846.5	0.901919	0.939217	0.831804	0.85918	17077.8	0.88303	0.00223554	Mutect2-Varscan2-Seurat	2	2569.5	2698.5	487	0.763636	0.655462	0.914286	1918.33	0.777795	0.830412
FreeBayes-Strelka-Vardict-Lancet	4	3	10025.5	10375.5	22922	20404.5	0.944384	0.937143	0.8	0.873016	15931.9	0.888636	0.00452036	FreeBayes-Strelka-Vardict-Lancet	3	2022.5	1064.5	3327.5	0.803571	0.782609	0.730159	2138.17	0.772113	0.830374
Mutect2-Vardict-Seurat-Lancet	4	2	12572	26208.5	16667	24204	0.940563	0.902089	0.815427	0.857664	19912.9	0.878936	0.00293995	Mutect2-Vardict-Seurat-Lancet	2	445	3129	1127.5	0.881356	0.593103	0.868421	1567.17	0.78096	0.829948
FreeBayes-Mutect2-Seurat	3	2	26762.5	15119	1507	15892.5	0.907445	0.929412	0.853583	0.886792	14820.2	0.894308	0.00103996	FreeBayes-Mutect2-Seurat	2	2414	2165.5	2138.5	0.778061	0.705882	0.8125	2239.33	0.765481	0.829895
FreeBayes-Mutect2-Strelka-Vardict-Lancet	5	2	10724.5	34762.5	30012.5	26342.5	0.943357	0.863919	0.764268	0.847222	25460.5	0.854692	0.005393	FreeBayes-Mutect2-Strelka-Vardict-Lancet	2	109	2583.5	1605	0.901345	0.666667	0.846154	1432.5	0.804722	0.829707
FreeBayes-Lofreq-Strelka-Vardict-Seurat	5	4	6011	20119.5	16267.5	15173.5	0.949339	0.919572	0.816054	0.888454	14392.9	0.893355	0.00327371	FreeBayes-Lofreq-Strelka-Vardict-Seurat	4	2726.5	789	3043	0.747664	0.795181	0.754098	2186.17	0.765648	0.829501
FreeBayes-Lofreq-Varscan2	3	2	20281.5	19652.5	21610	19603.5	0.926518	0.920591	0.803987	0.876155	20286.9	0.881813	0.00319706	FreeBayes-Lofreq-Varscan2	2	2722	2071.5	1203.5	0.748353	0.716981	0.865672	1999	0.777002	0.829407
FreeBayes-Lofreq-Strelka-Vardict-Varscan2	5	4	9832.5	21204	26063.5	13430	0.944568	0.916978	0.787671	0.892368	17632.5	0.885396	0.00469914	FreeBayes-Lofreq-Strelka-Vardict-Varscan2	4	2835.5	441	2806.5	0.736842	0.808989	0.774194	2027.67	0.773341	0.829369
Lofreq-Mutect2-Vardict-Varscan2-Lancet	5	2	2056	25725	13419	26342.5	0.954784	0.903728	0.820937	0.847222	16885.6	0.881668	0.00356916	Lofreq-Mutect2-Vardict-Varscan2-Lancet	2	49	3316.5	1360.5	0.90764	0.565789	0.857143	1575.33	0.776857	0.829263
FreeBayes-Lofreq-Seurat-Lancet	4	3	17192.5	19172	18356.5	13628.5	0.933041	0.92165	0.811881	0.891892	17087.4	0.889616	0.00298659	FreeBayes-Lofreq-Seurat-Lancet	3	2750	1718	2138.5	0.745626	0.747253	0.8125	2202.17	0.76846	0.829038
FreeBayes-Lofreq-Vardict-Varscan2-Lancet	5	4	20499.5	22650	26956.5	24299.5	0.926009	0.913349	0.783505	0.857143	23601.4	0.870001	0.00422093	FreeBayes-Lofreq-Vardict-Varscan2-Lancet	4	2905.5	567	1815	0.728513	0.804348	0.830769	1762.5	0.787877	0.828939
Mutect2-Strelka-Vardict-Varscan2-Seurat-Lancet	6	5	25368.5	12753	18994	26509	0.913191	0.933395	0.810458	0.846473	20906.1	0.875879	0.00328162	Mutect2-Strelka-Vardict-Varscan2-Seurat-Lancet	5	2885	18.5	2806.5	0.730245	0.840909	0.774194	1903.33	0.781783	0.828831
Mutect2-Vardict-Varscan2-Seurat-Lancet	5	4	25251	12415	18994	25062.5	0.91358	0.933884	0.810458	0.853608	20430.6	0.877883	0.00318197	Mutect2-Vardict-Varscan2-Seurat-Lancet	4	2780	220.5	2806.5	0.74224	0.822222	0.774194	1935.67	0.779552	0.828717
Lofreq-Mutect2-Vardict-Seurat	4	2	12651	726.5	8525	17607	0.940439	0.955159	0.829851	0.882033	9877.38	0.90187	0.00330252	Lofreq-Mutect2-Vardict-Seurat	2	603.5	3490	863.5	0.872364	0.506024	0.885714	1652.33	0.754701	0.828286
Lofreq-Strelka-Vardict-Varscan2	4	2	12149.5	22921.5	23544	21282.5	0.941176	0.912573	0.797784	0.869875	19974.4	0.880352	0.00388835	Lofreq-Strelka-Vardict-Varscan2	2	886	3402.5	271	0.859172	0.537931	0.931507	1519.83	0.776203	0.828278
FreeBayes-Lofreq-Mutect2-Strelka-Seurat	5	4	7762.5	19306.5	13271.5	12507	0.947253	0.921432	0.821192	0.894118	13211.9	0.895999	0.0029578	FreeBayes-Lofreq-Mutect2-Strelka-Seurat	4	2663	904	3258	0.755674	0.790698	0.733333	2275	0.759902	0.82795
FreeBayes-Lofreq-Strelka-Varscan2-Lancet	5	4	17790.5	20742	26344.5	15627	0.931844	0.918063	0.786441	0.887574	20126	0.88098	0.00431448	FreeBayes-Lofreq-Strelka-Varscan2-Lancet	4	2954.5	220.5	2806.5	0.723288	0.822222	0.774194	1993.83	0.773234	0.827107
Strelka-Vardict-Seurat	3	2	18062	23763	22922	14643.5	0.931362	0.910224	0.8	0.889706	19847.6	0.882823	0.00333797	Strelka-Vardict-Seurat	2	1926	3208	487	0.808561	0.590909	0.914286	1873.67	0.771252	0.827038
FreeBayes-Strelka-Seurat-Lancet	4	2	28103.5	20557	29223.5	20695	0.900702	0.918531	0.770026	0.871886	24644.8	0.865286	0.00440246	FreeBayes-Strelka-Seurat-Lancet	2	1579	2711	796.5	0.825666	0.65	0.888889	1695.5	0.788185	0.826736
FreeBayes-Strelka-Vardict-Seurat	4	3	11165.5	11075.5	5084.5	12735.5	0.942703	0.935996	0.838095	0.893617	10015.2	0.902603	0.0023217	FreeBayes-Strelka-Vardict-Seurat	3	2709.5	1718	3043	0.75033	0.747253	0.754098	2490.17	0.75056	0.826582
FreeBayes-Lofreq-Mutect2-Strelka-Varscan2	5	4	12840	21273	23797.5	11551.5	0.940133	0.9169	0.797297	0.895874	17365.5	0.887551	0.00394708	FreeBayes-Lofreq-Mutect2-Strelka-Varscan2	4	2797	220.5	3258	0.740541	0.822222	0.733333	2091.83	0.765365	0.826458
Lofreq-Varscan2-Seurat-Lancet	4	2	26178	9303.5	13014.5	25370.5	0.910243	0.938812	0.821752	0.852174	18466.6	0.880745	0.00284612	Lofreq-Varscan2-Seurat-Lancet	2	1636	3412.5	31	0.822384	0.535211	0.958904	1693.17	0.772167	0.826456
FreeBayes-Vardict-Varscan2-Lancet	4	3	20874.5	12898.5	26778.5	23703	0.92511	0.93315	0.784053	0.860041	21063.6	0.875589	0.0047954	FreeBayes-Vardict-Varscan2-Lancet	3	2819	952	2251.5	0.737838	0.787234	0.80597	2007.5	0.777014	0.826301
FreeBayes-Lofreq-Vardict-Seurat-Lancet	5	4	15637	21273	16267.5	23048	0.935556	0.9169	0.816054	0.862903	19056.4	0.882853	0.00293231	FreeBayes-Lofreq-Vardict-Seurat-Lancet	4	2812.5	1225	2521.5	0.738836	0.776471	0.793651	2186.33	0.769653	0.826253
Lofreq-Mutect2-Strelka-Varscan2-Seurat-Lancet	6	2	20980.5	15321	30846.5	27636	0.924797	0.929021	0.758794	0.841026	23696	0.863409	0.00650625	Lofreq-Mutect2-Strelka-Varscan2-Seurat-Lancet	2	318	3456.5	31	0.888636	0.518987	0.958904	1268.5	0.788843	0.826126
Lofreq-Strelka-Vardict	3	2	1249	23636	25595	19603.5	0.956332	0.910391	0.789625	0.876155	17520.9	0.883126	0.00496449	Lofreq-Strelka-Vardict	2	1164	3208	1114.5	0.846523	0.590909	0.869565	1828.83	0.768999	0.826062
FreeBayes-Mutect2-Strelka-Vardict-Seurat	5	4	9377	12117	5236.5	24299.5	0.945175	0.934374	0.837662	0.857143	12757.5	0.893589	0.00292688	FreeBayes-Mutect2-Strelka-Vardict-Seurat	4	2681.5	418	3427.5	0.753004	0.809524	0.711864	2175.67	0.758131	0.82586
Strelka-Vardict-Varscan2-Lancet	4	2	12011.5	33023	30921.5	27073	0.941427	0.873217	0.758105	0.84375	25757.2	0.854125	0.00577123	Strelka-Vardict-Varscan2-Lancet	2	406	3013.5	736.5	0.883392	0.61194	0.897436	1385.33	0.797589	0.825857
FreeBayes-Lofreq-Seurat-Lancet	4	2	26259	14089.5	12166	14811.5	0.909828	0.931236	0.823171	0.889292	16831.5	0.888382	0.00218324	FreeBayes-Lofreq-Seurat-Lancet	2	1737	3106.5	1085	0.817746	0.598425	0.873239	1976.17	0.763137	0.825759
FreeBayes-Lofreq-Mutect2-Strelka-Seurat-Lancet	6	2	27606.5	20298	30846.5	24299.5	0.903162	0.919188	0.758794	0.857143	25762.6	0.859572	0.00520541	FreeBayes-Lofreq-Mutect2-Strelka-Seurat-Lancet	2	321	3360	229	0.888143	0.554054	0.933333	1303.33	0.791844	0.825708
FreeBayes-Lofreq-Mutect2-Strelka-Vardict	5	2	12149.5	26306.5	14400.5	22370	0.941176	0.901913	0.819407	0.865724	18806.6	0.882055	0.00269371	FreeBayes-Lofreq-Mutect2-Strelka-Vardict	2	277	3250.5	1681	0.891353	0.577181	0.837838	1736.17	0.768791	0.825423
FreeBayes-Lofreq-Mutect2-Varscan2-Seurat	5	4	20790	21685	23797.5	15427.5	0.925307	0.915888	0.797297	0.888016	20425	0.881627	0.00341134	FreeBayes-Lofreq-Mutect2-Varscan2-Seurat	4	3097.5	540	2521.5	0.709141	0.804598	0.793651	2053	0.76913	0.825378
FreeBayes-Lofreq-Strelka-Seurat	4	2	28103.5	19585.5	5896.5	21479.5	0.900702	0.920914	0.835821	0.869258	18766.2	0.881674	0.00138617	FreeBayes-Lofreq-Strelka-Seurat	2	1728	3259.5	487	0.818616	0.573529	0.914286	1824.83	0.76881	0.825242
FreeBayes-Lofreq-Mutect2-Vardict-Varscan2	5	4	12770	23899.5	26956.5	23382.5	0.940265	0.909774	0.783505	0.861284	21752.1	0.873707	0.00467387	FreeBayes-Lofreq-Mutect2-Vardict-Varscan2	4	2780	383.5	2806.5	0.74224	0.813187	0.774194	1990	0.77654	0.825124
Lofreq-Strelka-Vardict	3	3	20337	26497.5	22922	27740.5	0.926387	0.90113	0.8	0.84058	24374.2	0.867024	0.00329291	Lofreq-Strelka-Vardict	3	2101	751	3043	0.799486	0.795455	0.754098	1965	0.783013	0.825019
FreeBayes-Lofreq-Mutect2-Strelka-Vardict-Lancet	6	5	13748	23504	14645	24704.5	0.938685	0.910882	0.818792	0.855372	19150.4	0.880933	0.00291568	FreeBayes-Lofreq-Mutect2-Strelka-Vardict-Lancet	5	2194	642	3427.5	0.794308	0.8	0.711864	2087.83	0.768724	0.824828
Mutect2-Vardict	2	2	19201.5	21130	24995.5	30749.5	0.929047	0.917314	0.792332	0.818966	24019.1	0.864415	0.0047457	Mutect2-Vardict	2	292	1261.5	3538.5	0.889952	0.77551	0.689655	1697.33	0.785039	0.824727
Varscan2-Seurat-Lancet	3	2	28725	10707	15076.5	26516	0.897959	0.936572	0.818182	0.846429	20256.1	0.874785	0.00278757	Varscan2-Seurat-Lancet	2	2746	2865	143	0.745718	0.632479	0.944444	1918	0.774214	0.8245
FreeBayes-Mutect2-Strelka-Varscan2-Seurat	5	2	32183.5	14188.5	6943.5	29483	0.88241	0.93102	0.833333	0.82968	20699.6	0.869111	0.00228148	FreeBayes-Mutect2-Strelka-Varscan2-Seurat	2	1177	3329.5	328.5	0.846063	0.56338	0.929577	1611.67	0.779674	0.824392
Lofreq-Mutect2-Strelka-Vardict-Varscan2-Seurat-Lancet	7	6	24081.5	21273	24501.5	26404.5	0.916951	0.9169	0.794613	0.84696	24065.1	0.868856	0.00353762	Lofreq-Mutect2-Strelka-Vardict-Varscan2-Seurat-Lancet	6	2954.5	18.5	2806.5	0.723288	0.840909	0.774194	1926.5	0.779463	0.82416
FreeBayes-Mutect2-Vardict-Seurat-Lancet	5	4	19640.5	18083	7298.5	26044.5	0.928018	0.923933	0.832787	0.848861	17766.6	0.8834	0.00246276	FreeBayes-Mutect2-Vardict-Seurat-Lancet	4	2764.5	789	3043	0.743935	0.795181	0.754098	2198.83	0.764405	0.823902
FreeBayes-Lofreq-Mutect2-Varscan2-Seurat-Lancet	6	2	30291	6962	5151.5	28861	0.891707	0.942241	0.837989	0.833898	17816.4	0.876459	0.00261707	FreeBayes-Lofreq-Mutect2-Varscan2-Seurat-Lancet	2	400	3511.5	229	0.883669	0.496894	0.933333	1380.17	0.771299	0.823879
FreeBayes-Lofreq-Strelka-Varscan2-Seurat	5	4	19405.5	19620.5	21610	13628.5	0.928571	0.920723	0.803987	0.891892	18566.1	0.886293	0.00325953	FreeBayes-Lofreq-Strelka-Varscan2-Seurat	4	3106	1075.5	2521.5	0.70816	0.781609	0.793651	2234.33	0.76114	0.823717
Lofreq-Mutect2-Strelka-Vardict-Seurat	5	2	14657	23959.5	18746.5	21029	0.937178	0.909614	0.810667	0.870796	19598	0.882064	0.00300703	Lofreq-Mutect2-Strelka-Vardict-Seurat	2	505	3535.5	271	0.877462	0.485876	0.931507	1437.17	0.764948	0.823506
Lofreq-Mutect2-Vardict-Varscan2-Seurat-Lancet	6	5	24748.5	21072	24501.5	24934.5	0.915062	0.917406	0.794613	0.854167	23814.1	0.870312	0.00340381	Lofreq-Mutect2-Vardict-Varscan2-Seurat-Lancet	5	2869.5	220.5	2806.5	0.731973	0.822222	0.774194	1965.5	0.77613	0.823221
FreeBayes-Lofreq-Mutect2-Seurat-Lancet	5	4	18701.5	22835.5	16267.5	18474.5	0.930078	0.91284	0.816054	0.879518	19069.8	0.884622	0.00253005	FreeBayes-Lofreq-Mutect2-Seurat-Lancet	4	2797	904	3043	0.740541	0.790698	0.754098	2248	0.761779	0.823201
Lofreq-Vardict-Varscan2	3	2	14976.5	10304.5	24394.5	19603.5	0.936681	0.937273	0.794788	0.876155	17319.8	0.886224	0.00453793	Lofreq-Vardict-Varscan2	2	1394	3252.5	1114.5	0.835165	0.575758	0.869565	1920.33	0.760163	0.823193
FreeBayes-Lofreq-Strelka-Seurat-Lancet	5	4	14180.5	19403	18356.5	14227.5	0.937916	0.92115	0.811881	0.890625	16541.9	0.890393	0.00312286	FreeBayes-Lofreq-Strelka-Seurat-Lancet	4	2829.5	1225	3043	0.737127	0.776471	0.754098	2365.83	0.755899	0.823146
FreeBayes-Lofreq-Mutect2-Vardict-Lancet	5	2	7024.5	25998.5	11507	23519	0.948133	0.902936	0.824513	0.86067	17012.2	0.884063	0.00285154	FreeBayes-Lofreq-Mutect2-Vardict-Lancet	2	254.5	3216	2271.5	0.892342	0.589041	0.805195	1914	0.762193	0.823128
FreeBayes-Lofreq-Mutect2-Varscan2-Seurat	5	2	31064	11018.5	4672.5	27333	0.888235	0.936095	0.839286	0.842466	18522	0.87652	0.00207751	FreeBayes-Lofreq-Mutect2-Varscan2-Seurat	2	985	3479.5	143	0.854839	0.509804	0.944444	1535.83	0.769696	0.823108
Strelka-Lancet	2	2	20499.5	19444	32067	28987	0.926009	0.921041	0.751351	0.83299	25249.4	0.857848	0.00686625	Strelka-Lancet	2	2381.5	885	2521.5	0.780105	0.791209	0.793651	1929.33	0.788321	0.823085
Lofreq-Mutect2-Strelka-Vardict-Lancet	5	2	144	32074	30394.5	24546	0.961094	0.877124	0.761905	0.85614	21789.6	0.864066	0.00669486	Lofreq-Mutect2-Strelka-Vardict-Lancet	2	46	3245	1360.5	0.908475	0.578947	0.857143	1550.5	0.781522	0.822794
FreeBayes-Strelka-Vardict-Varscan2	4	2	23791	27245	23544	24672.5	0.917695	0.898812	0.797784	0.855634	24813.1	0.867481	0.00283372	FreeBayes-Strelka-Vardict-Varscan2	2	1493	2976.5	1014.5	0.829964	0.624	0.88	1828	0.777988	0.822735
FreeBayes-Varscan2-Seurat-Lancet	4	3	25966.5	15452.5	24696.5	18799	0.911087	0.928866	0.793548	0.878613	21228.6	0.878029	0.00360486	FreeBayes-Varscan2-Seurat-Lancet	3	3120	1477	1815	0.706207	0.764045	0.830769	2137.33	0.767007	0.822518
Mutect2-Strelka-Vardict-Varscan2-Seurat	5	2	25910.5	24954.5	22254.5	26062.5	0.91129	0.906263	0.802111	0.848797	24795.5	0.867115	0.0026817	Mutect2-Strelka-Vardict-Varscan2-Seurat	2	480	3485	143	0.878855	0.508876	0.944444	1369.33	0.777392	0.822253
FreeBayes-Lofreq-Mutect2-Varscan2-Lancet	5	4	21259.5	24227	26063.5	20776.5	0.924107	0.908749	0.787671	0.87169	23081.6	0.873054	0.00372421	FreeBayes-Lofreq-Mutect2-Varscan2-Lancet	4	2954.5	47	3043	0.723288	0.835165	0.754098	2014.83	0.77085	0.821952
Vardict-Varscan2-Lancet	3	2	21475.5	28443	27157.5	28796	0.923581	0.894493	0.782353	0.834264	26468	0.858673	0.00397222	Vardict-Varscan2-Lancet	2	830.5	2693.5	1681	0.861314	0.655738	0.837838	1735	0.784963	0.821818
Strelka-Varscan2-Seurat	3	2	28694	11825.5	15925	24993.5	0.898089	0.934821	0.816817	0.854093	20359.5	0.875955	0.00264349	Strelka-Varscan2-Seurat	2	2629	2958.5	487	0.758442	0.629032	0.914286	2024.83	0.767253	0.821604
Lofreq-Strelka-Varscan2-Seurat	4	2	25272.5	11468	11830	24934.5	0.913452	0.935398	0.823881	0.854167	18376.2	0.881724	0.00266427	Lofreq-Strelka-Varscan2-Seurat	2	1475	3439.5	328.5	0.830732	0.52349	0.929577	1747.67	0.761267	0.821495
Lofreq-Strelka-Lancet	3	3	26375.5	26460.5	23420.5	29137	0.9093	0.901462	0.798658	0.831933	26348.4	0.860338	0.0028999	Lofreq-Strelka-Lancet	3	2465.5	642	2806.5	0.773684	0.8	0.774194	1971.33	0.782626	0.821482
FreeBayes-Vardict-Seurat-Lancet	4	3	18147	13566.5	10717.5	22350	0.931148	0.932048	0.825806	0.865731	16195.2	0.888683	0.00272132	FreeBayes-Vardict-Seurat-Lancet	3	2770	1680.5	2907	0.743316	0.75	0.769231	2452.5	0.754182	0.821433
FreeBayes-Mutect2-Strelka-Varscan2-Seurat	5	4	21109	15558	15826.5	14937.5	0.924444	0.928604	0.816993	0.888889	16857.8	0.889733	0.00266921	FreeBayes-Mutect2-Strelka-Varscan2-Seurat	4	3050.5	904	3043	0.714483	0.790698	0.754098	2332.5	0.753093	0.821413
FreeBayes-Lofreq-Mutect2-Strelka-Vardict-Varscan2	6	2	21645	27462	19281	27209.5	0.923077	0.897893	0.809524	0.843003	23899.4	0.868374	0.00265693	FreeBayes-Lofreq-Mutect2-Strelka-Vardict-Varscan2	2	241.5	3429.5	736.5	0.893054	0.530864	0.897436	1469.17	0.773785	0.82108
FreeBayes-Lofreq-Vardict-Seurat	4	3	10025.5	20099.5	16267.5	16503	0.944384	0.919647	0.816054	0.885437	15723.9	0.89138	0.00310594	FreeBayes-Lofreq-Vardict-Seurat	3	2709.5	2151	2521.5	0.75033	0.708333	0.793651	2460.67	0.750771	0.821076
Lofreq-Vardict-Lancet	3	3	27954	29704.5	24594.5	33679.5	0.901506	0.889207	0.794521	0.79386	28983.1	0.844773	0.00343685	Lofreq-Vardict-Lancet	3	2251.5	1363.5	1815	0.790091	0.769231	0.830769	1810	0.796697	0.820735
FreeBayes-Vardict-Lancet	3	2	13586.5	28295	22553	27688	0.938907	0.894935	0.801187	0.840909	23030.6	0.868984	0.0036491	FreeBayes-Vardict-Lancet	2	1054	2266	2927	0.85172	0.696429	0.767123	2082.33	0.771757	0.820371
FreeBayes-Mutect2-Strelka-Vardict-Varscan2	5	4	11811	11145	22922	23960	0.941694	0.935897	0.8	0.858896	17459.5	0.884122	0.00456938	FreeBayes-Mutect2-Strelka-Vardict-Varscan2	4	2717	441	3427.5	0.748993	0.808989	0.711864	2195.17	0.756615	0.820369
FreeBayes-Mutect2-Vardict-Varscan2-Seurat	5	4	21912	16518	23420.5	24877.5	0.922395	0.92692	0.798658	0.854209	21682	0.875545	0.0037337	FreeBayes-Mutect2-Vardict-Varscan2-Seurat	4	3004	642	2806.5	0.718793	0.8	0.774194	2150.83	0.764329	0.819937
Mutect2-Strelka-Vardict-Seurat-Lancet	5	2	16483	33308.5	29494.5	24651.5	0.934156	0.871373	0.767327	0.855652	25984.4	0.857127	0.00473424	Mutect2-Strelka-Vardict-Seurat-Lancet	2	314	3338	736.5	0.889135	0.56051	0.897436	1462.83	0.78236	0.819744
FreeBayes-Mutect2-Vardict-Varscan2-Lancet	5	4	21109	17770	25485.5	27797.5	0.924444	0.924502	0.790541	0.840336	23040.5	0.869956	0.00437614	FreeBayes-Mutect2-Vardict-Varscan2-Lancet	4	2869.5	220.5	3043	0.731973	0.822222	0.754098	2044.33	0.769431	0.819693
Lofreq-Strelka-Varscan2-Seurat-Lancet	5	2	22323.5	16626	29223.5	27333	0.921488	0.926684	0.770026	0.842466	23876.5	0.865166	0.00550783	Lofreq-Strelka-Varscan2-Seurat-Lancet	2	1160.5	3460.5	31	0.846698	0.516556	0.958904	1550.67	0.774053	0.819609
FreeBayes-Strelka-Vardict-Varscan2-Lancet	5	4	19348	12614	26778.5	23420	0.928731	0.933578	0.784053	0.861224	20540.1	0.876896	0.00492167	FreeBayes-Strelka-Vardict-Varscan2-Lancet	4	2954.5	441	3043	0.723288	0.808989	0.754098	2146.17	0.762125	0.819511
FreeBayes-Lofreq-Varscan2-Seurat-Lancet	5	4	22607.5	21174.5	26344.5	17648	0.92067	0.917055	0.786441	0.88189	21943.6	0.876514	0.00391182	FreeBayes-Lofreq-Varscan2-Seurat-Lancet	4	3143.5	1295	2138.5	0.70195	0.772727	0.8125	2192.33	0.762392	0.819453
FreeBayes-Mutect2-Varscan2-Seurat	4	2	31126.5	12156	6336	27820	0.888016	0.934339	0.834835	0.840278	19359.6	0.874367	0.00216926	FreeBayes-Mutect2-Varscan2-Seurat	2	2219	3225.5	487	0.792547	0.586466	0.914286	1977.17	0.764433	0.8194
Lofreq-Mutect2	2	2	17456.5	29186.5	26956.5	26777	0.932584	0.891325	0.783505	0.845188	25094.1	0.863151	0.00409363	Lofreq-Mutect2	2	1305.5	1285	3427.5	0.839352	0.774194	0.711864	2006	0.775137	0.819144
FreeBayes-Strelka-Vardict-Seurat-Lancet	5	4	16897	13301.5	10717.5	22674	0.933481	0.932476	0.825806	0.864646	15897.5	0.889102	0.0028184	FreeBayes-Strelka-Vardict-Seurat-Lancet	4	2861	1114.5	3258	0.7327	0.780488	0.733333	2411.17	0.74884	0.818971
FreeBayes-Lofreq-Varscan2-Seurat	4	3	24833.5	19606.5	21610	16879.5	0.914847	0.920797	0.803987	0.88425	20732.4	0.88097	0.00289034	FreeBayes-Lofreq-Varscan2-Seurat	3	3090	1964	1815	0.710562	0.729167	0.830769	2289.67	0.756833	0.818902
FreeBayes-Mutect2-Strelka-Seurat-Lancet	5	4	14607.5	16393.5	2981.5	20112	0.937294	0.927054	0.845161	0.874251	13523.6	0.89594	0.00190904	FreeBayes-Mutect2-Strelka-Seurat-Lancet	4	2829.5	1225	3427.5	0.737127	0.776471	0.711864	2494	0.741821	0.818881
FreeBayes-Vardict-Varscan2-Lancet	4	2	20948.5	27436	21252	26494	0.924843	0.89801	0.804598	0.84669	24032.6	0.868535	0.0028682	FreeBayes-Vardict-Varscan2-Lancet	2	876	2952	2052.5	0.859485	0.629921	0.815789	1960.17	0.768399	0.818467
FreeBayes-Lofreq-Vardict-Varscan2-Seurat	5	4	19810	21830	26063.5	17527	0.927697	0.91546	0.787671	0.882353	21307.6	0.878295	0.00401699	FreeBayes-Lofreq-Vardict-Varscan2-Seurat	4	3105	1295	2521.5	0.708966	0.772727	0.793651	2307.17	0.758448	0.818372
FreeBayes-Lofreq-Mutect2-Vardict-Seurat-Lancet	6	5	20005	24863.5	16879	25452.5	0.927212	0.906692	0.814815	0.851775	21800	0.875123	0.00263068	FreeBayes-Lofreq-Mutect2-Vardict-Seurat-Lancet	5	2841.5	789	3043	0.735414	0.795181	0.754098	2224.5	0.761564	0.818344
FreeBayes-Mutect2-Strelka-Vardict-Varscan2-Lancet	6	2	20816.5	35513	30428	30612	0.925253	0.859574	0.761671	0.82	29342.4	0.841624	0.00472536	FreeBayes-Mutect2-Strelka-Vardict-Varscan2-Lancet	2	95.5	3077	1052	0.90301	0.606897	0.875	1408.17	0.794969	0.818297
Lofreq-Mutect2-Vardict-Varscan2-Seurat	5	2	24898	2844.5	13637.5	26937	0.914634	0.94905	0.820809	0.844444	17079.2	0.882234	0.00357174	Lofreq-Mutect2-Vardict-Varscan2-Seurat	2	659	3626	76	0.86966	0.446809	0.945946	1453.67	0.754138	0.818186
FreeBayes-Strelka-Vardict-Varscan2-Seurat	5	4	20567.5	13230.5	22064	14001.5	0.925803	0.9326	0.802632	0.891051	17465.9	0.888021	0.00357175	FreeBayes-Strelka-Vardict-Varscan2-Seurat	4	3060	1225	3043	0.713306	0.776471	0.754098	2442.67	0.747958	0.81799
Strelka-Vardict-Lancet	3	2	8139	32904	33201	28385.5	0.946797	0.873701	0.74359	0.837037	25657.4	0.850281	0.00714075	Strelka-Vardict-Lancet	2	707	2444	2261	0.867066	0.683333	0.805556	1804	0.785318	0.8178
FreeBayes-Mutect2-Strelka-Varscan2-Lancet	5	4	18015.5	15558	21610	21639.5	0.931416	0.928604	0.803987	0.868687	19205.8	0.883173	0.0036239	FreeBayes-Mutect2-Strelka-Varscan2-Lancet	4	2974	220.5	3427.5	0.721536	0.822222	0.711864	2207.33	0.751874	0.817524
FreeBayes-Lofreq-Strelka-Seurat-Lancet	5	2	27791.5	20752.5	28275.5	24001.5	0.902196	0.918033	0.77635	0.858639	25205.2	0.863804	0.00402988	FreeBayes-Lofreq-Strelka-Seurat-Lancet	2	1383	3350.5	414.5	0.836066	0.557143	0.918919	1716	0.770709	0.817257
Strelka-Varscan2	2	2	32120	15990.5	33989	15137.5	0.882966	0.927854	0.736842	0.888462	24309.2	0.859031	0.00703526	Strelka-Varscan2	2	3191	952	1519.5	0.690042	0.787234	0.848485	1887.5	0.775254	0.817142
FreeBayes-Lofreq-Mutect2-Strelka-Vardict-Seurat	6	5	9832.5	22249	18199.5	23793.5	0.944568	0.914366	0.812081	0.859504	18518.6	0.88263	0.00345182	FreeBayes-Lofreq-Mutect2-Strelka-Vardict-Seurat	5	2732.5	789	3427.5	0.747312	0.795181	0.711864	2316.33	0.751452	0.817041
Lofreq-Mutect2-Strelka-Vardict-Varscan2-Lancet	6	2	5442.5	33031.5	30098.5	29073.5	0.950104	0.873084	0.763547	0.832487	24411.5	0.854806	0.00608072	Lofreq-Mutect2-Strelka-Vardict-Varscan2-Lancet	2	31	3409	830.5	0.911136	0.536585	0.886076	1423.5	0.777932	0.816369
FreeBayes-Lofreq-Mutect2-Vardict-Varscan2-Seurat	6	5	20005	24389.5	26956.5	24463	0.927212	0.908235	0.783505	0.856549	23953.5	0.868875	0.00413078	FreeBayes-Lofreq-Mutect2-Vardict-Varscan2-Seurat	5	3113	418	2806.5	0.707351	0.809524	0.774194	2112.5	0.763689	0.816282
FreeBayes-Lofreq-Strelka-Vardict-Varscan2-Seurat	6	5	17952	21830	26063.5	16326.5	0.931538	0.91546	0.787671	0.885827	20543	0.880124	0.00415734	FreeBayes-Lofreq-Strelka-Vardict-Varscan2-Seurat	5	3128.5	789	3043	0.704577	0.795181	0.754098	2320.17	0.751285	0.815705
FreeBayes-Lofreq-Strelka-Vardict-Varscan2-Lancet	6	5	19683	22650	26956.5	24421	0.927928	0.913349	0.783505	0.856557	23427.6	0.870335	0.0042988	FreeBayes-Lofreq-Strelka-Vardict-Varscan2-Lancet	5	2996.5	441	3043	0.71978	0.808989	0.754098	2160.17	0.760956	0.815645
FreeBayes-Strelka-Seurat	3	2	28469.5	20690	9154	22151	0.899194	0.918295	0.828829	0.866545	20116.1	0.878216	0.00154056	FreeBayes-Strelka-Seurat	2	2649	2852	1203.5	0.75641	0.636364	0.865672	2234.83	0.752815	0.815515
FreeBayes-Vardict-Varscan2-Seurat	4	3	24459	13796	22064	16750.5	0.915847	0.931745	0.802632	0.884615	19267.4	0.88371	0.0033049	FreeBayes-Vardict-Varscan2-Seurat	3	3021	1947	2521.5	0.716418	0.731183	0.793651	2496.5	0.747084	0.815397
FreeBayes-Lofreq-Mutect2-Strelka-Varscan2-Seurat	6	2	32318	15245.5	6943.5	30143	0.881553	0.929174	0.833333	0.824121	21162.5	0.867045	0.00234982	FreeBayes-Lofreq-Mutect2-Strelka-Varscan2-Seurat	2	893	3533	143	0.85877	0.487805	0.944444	1523	0.763673	0.815359
FreeBayes-Strelka-Varscan2-Seurat-Lancet	5	4	23417	14724	24696.5	17527	0.918618	0.930083	0.793548	0.882353	20091.1	0.88115	0.00382458	FreeBayes-Strelka-Varscan2-Seurat-Lancet	4	3164	1225	2806.5	0.696503	0.776471	0.774194	2398.5	0.749056	0.815103
FreeBayes-Lofreq-Strelka-Vardict-Seurat-Lancet	6	5	15892.5	21273	16267.5	23703	0.935123	0.9169	0.816054	0.860041	19284	0.882029	0.00295708	FreeBayes-Lofreq-Strelka-Vardict-Seurat-Lancet	5	2885	1114.5	3258	0.730245	0.780488	0.733333	2419.17	0.748022	0.815026
FreeBayes-Strelka-Vardict-Lancet	4	2	14721	34722	30846.5	26862.5	0.937107	0.864188	0.758794	0.844677	26788	0.851191	0.0053767	FreeBayes-Strelka-Vardict-Lancet	2	577	2659	2340.5	0.873563	0.66129	0.8	1858.83	0.778285	0.814738
Strelka-Seurat	2	2	20460.5	13588	7570.5	13002.5	0.92613	0.932004	0.831804	0.89313	13655.4	0.895767	0.00211107	Strelka-Seurat	2	3256	2121	2138.5	0.67701	0.711111	0.8125	2505.17	0.73354	0.814654
Strelka-Vardict	2	2	13019.5	27241	27157.5	29541	0.939866	0.898848	0.782353	0.829268	24239.8	0.862584	0.00494486	Strelka-Vardict	2	1912.5	1875	3043	0.809102	0.734694	0.754098	2276.83	0.765965	0.814274
FreeBayes-Lofreq-Mutect2-Vardict-Varscan2-Lancet	6	5	22430.5	26095.5	27255	27178.5	0.921171	0.902554	0.782007	0.84322	25739.9	0.862238	0.00396574	FreeBayes-Lofreq-Mutect2-Vardict-Varscan2-Lancet	5	2974	220.5	3043	0.721536	0.822222	0.754098	2079.17	0.765952	0.814095
FreeBayes-Lofreq-Mutect2-Vardict-Varscan2-Lancet	6	2	17300.5	26797	9389.5	29272	0.93279	0.900447	0.828338	0.831081	20689.8	0.873164	0.00269333	FreeBayes-Lofreq-Mutect2-Vardict-Varscan2-Lancet	2	273	3405.5	1708	0.891593	0.5375	0.835443	1795.5	0.754845	0.814005
FreeBayes-Strelka-Vardict	3	2	13658	26145	22172.5	20718	0.938819	0.902429	0.802292	0.871795	20673.4	0.878834	0.00335435	FreeBayes-Strelka-Vardict	2	1646	2255.5	3336	0.822115	0.698113	0.727273	2412.5	0.749167	0.814
Lofreq-Vardict	2	2	18733	26344.5	22922	29439	0.930023	0.901647	0.8	0.82996	24359.6	0.865407	0.00367437	Lofreq-Vardict	2	1637	2965	1696.5	0.82236	0.626087	0.835821	2099.5	0.761423	0.813415
FreeBayes-Mutect2-Strelka-Varscan2-Seurat-Lancet	6	2	31793	21962	32084.5	30445	0.884802	0.915254	0.751244	0.821369	29071.1	0.843167	0.00528501	FreeBayes-Mutect2-Strelka-Varscan2-Seurat-Lancet	2	324	3388	414.5	0.887882	0.543046	0.918919	1375.5	0.783282	0.813225
FreeBayes-Mutect2-Vardict-Seurat	4	2	29533	3254.5	7526.5	11193	0.894789	0.948276	0.831858	0.896679	12876.8	0.8929	0.00227014	FreeBayes-Mutect2-Vardict-Seurat	2	855	3353	2685	0.860286	0.556291	0.782609	2297.67	0.733062	0.812981
FreeBayes-Mutect2-Varscan2-Seurat-Lancet	5	4	23982	19662	21971.5	22515	0.917226	0.920576	0.802676	0.865191	22032.6	0.876417	0.00305973	FreeBayes-Mutect2-Varscan2-Seurat-Lancet	4	3143.5	904	3043	0.70195	0.790698	0.754098	2363.5	0.748915	0.812666
Mutect2-Vardict-Varscan2-Seurat-Lancet	5	2	24192.5	27560	16119.5	29829	0.916667	0.897843	0.816216	0.826891	24425.2	0.864404	0.00252628	Mutect2-Vardict-Varscan2-Seurat-Lancet	2	484	3491.5	736.5	0.878484	0.505882	0.897436	1570.67	0.760601	0.812502
FreeBayes-Vardict-Varscan2-Seurat-Lancet	5	4	24710.5	17467	26526.5	25159	0.915179	0.925069	0.785235	0.853061	23465.8	0.869636	0.00418175	FreeBayes-Vardict-Varscan2-Seurat-Lancet	4	3128.5	1411.5	2521.5	0.704577	0.767442	0.793651	2353.83	0.755223	0.81243
Strelka-Vardict-Lancet	3	3	24580	23964	25365	34029	0.915525	0.909584	0.791411	0.790393	26984.5	0.851728	0.00493917	Strelka-Vardict-Lancet	3	2458	904	3043	0.774108	0.790698	0.754098	2135	0.772968	0.812348
FreeBayes-Lofreq-Mutect2-Strelka-Seurat-Lancet	6	5	17216	23039	16267.5	20038	0.933036	0.91233	0.816054	0.874494	19140.1	0.883978	0.00263806	FreeBayes-Lofreq-Mutect2-Strelka-Seurat-Lancet	5	2853.5	1225	3427.5	0.733696	0.776471	0.711864	2502	0.740677	0.812328
FreeBayes-Lofreq-Mutect2-Strelka-Vardict-Varscan2	6	5	13019.5	23899.5	26956.5	23382.5	0.939866	0.909774	0.783505	0.861284	21814.5	0.873607	0.0046562	FreeBayes-Lofreq-Mutect2-Strelka-Vardict-Varscan2	5	2869.5	441	3427.5	0.731973	0.808989	0.711864	2246	0.750942	0.812275
Lofreq-Vardict-Lancet	3	2	5641	28659	23578.5	29384	0.949782	0.893474	0.797654	0.830258	21815.6	0.867792	0.00456999	Lofreq-Vardict-Lancet	2	795	3063.5	2428	0.863258	0.610687	0.794521	2095.5	0.756155	0.811974
FreeBayes-Lofreq-Mutect2-Strelka-Varscan2-Seurat	6	5	21023	21900.5	23797.5	14721	0.924634	0.915381	0.797297	0.889328	20360.5	0.88166	0.00338659	FreeBayes-Lofreq-Mutect2-Strelka-Varscan2-Seurat	5	3143.5	904	3258	0.70195	0.790698	0.733333	2435.17	0.741994	0.811827
FreeBayes-Mutect2-Strelka-Vardict-Seurat-Lancet	6	5	20370.5	18083	7298.5	26981	0.926339	0.923933	0.832787	0.844075	18183.2	0.881784	0.00252814	FreeBayes-Mutect2-Strelka-Vardict-Seurat-Lancet	5	2869.5	1114.5	3427.5	0.731973	0.780488	0.711864	2470.5	0.741442	0.811613
Lofreq-Vardict-Varscan2-Lancet	4	2	12239.5	27422	25422	27731.5	0.94105	0.898164	0.790698	0.84063	23203.8	0.867636	0.00432347	Lofreq-Vardict-Varscan2-Lancet	2	619.5	3368.5	1649.5	0.871614	0.551724	0.842105	1879.17	0.755148	0.811392
FreeBayes-Lofreq-Mutect2-Strelka-Varscan2-Lancet	6	5	20556.5	24389.5	26063.5	21580.5	0.925843	0.908235	0.787671	0.868852	23147.5	0.87265	0.0037772	FreeBayes-Lofreq-Mutect2-Strelka-Varscan2-Lancet	5	3031	220.5	3427.5	0.716253	0.822222	0.711864	2226.33	0.750113	0.811382
FreeBayes-Strelka-Vardict-Varscan2-Lancet	5	2	23289	35420	30227.5	30695	0.918974	0.860257	0.762376	0.819398	29907.9	0.840251	0.00436564	FreeBayes-Strelka-Vardict-Varscan2-Lancet	2	493	3122	1052	0.877993	0.594203	0.875	1555.67	0.782399	0.811325
FreeBayes-Lofreq-Vardict	3	2	9957	18914.5	11734.5	19859.5	0.944444	0.92209	0.82392	0.875233	15116.4	0.891422	0.00285682	FreeBayes-Lofreq-Vardict	2	1641	3235	2641	0.822275	0.582677	0.788732	2505.67	0.731228	0.811325
FreeBayes-Lofreq-Vardict-Varscan2-Seurat-Lancet	6	5	23379	23212	26956.5	25821.5	0.918736	0.91182	0.783505	0.850103	24842.2	0.866041	0.00397955	FreeBayes-Lofreq-Vardict-Varscan2-Seurat-Lancet	5	3158	1225	2521.5	0.698324	0.776471	0.793651	2301.5	0.756148	0.811095
Mutect2-Lancet	2	2	23837.5	19156	16155.5	34511.5	0.917595	0.921667	0.816199	0.785714	23415.1	0.860294	0.00485218	Mutect2-Lancet	2	1589.5	1785	3427.5	0.824716	0.742268	0.711864	2267.33	0.759616	0.809955
Lofreq-Strelka-Vardict-Seurat	4	2	16777.5	24120.5	21795.5	21144.5	0.933754	0.909242	0.803324	0.870337	20959.5	0.879164	0.00323811	Lofreq-Strelka-Vardict-Seurat	2	1572	3587	271	0.826087	0.464286	0.931507	1810	0.740627	0.809895
FreeBayes-Mutect2-Vardict-Seurat-Lancet	5	2	28935	28155.5	16119.5	22638	0.89716	0.895631	0.816216	0.864675	23962	0.86842	0.00143522	FreeBayes-Mutect2-Vardict-Seurat-Lancet	2	652	3405.5	1605	0.870229	0.5375	0.846154	1887.5	0.751294	0.809857
FreeBayes-Lofreq-Varscan2-Seurat-Lancet	5	2	30586.5	12888	13128.5	28653	0.890208	0.933156	0.821429	0.835314	21314	0.870027	0.00265312	FreeBayes-Lofreq-Varscan2-Seurat-Lancet	2	1665	3521	229	0.821724	0.493506	0.933333	1805	0.749521	0.809774
FreeBayes-Mutect2-Strelka-Vardict-Seurat	5	2	30899	28290	21105.5	22138.5	0.888889	0.894992	0.805263	0.866667	25608.2	0.863953	0.00167902	FreeBayes-Mutect2-Strelka-Vardict-Seurat	2	708	3419	1276	0.867027	0.534161	0.864865	1801	0.755351	0.809652
FreeBayes-Seurat-Lancet	3	2	28939.5	15456	12166	17242.5	0.897119	0.928863	0.823171	0.883459	18451	0.883153	0.0019608	FreeBayes-Seurat-Lancet	2	2789	2678	2251.5	0.74113	0.660194	0.80597	2572.83	0.735765	0.809459
FreeBayes-Lofreq-Strelka-Varscan2-Seurat-Lancet	6	5	21506.5	21392.5	26344.5	18028.5	0.923423	0.91655	0.786441	0.880952	21818	0.876842	0.00397862	FreeBayes-Lofreq-Strelka-Varscan2-Seurat-Lancet	5	3174	1225	3043	0.694678	0.776471	0.754098	2480.67	0.741749	0.809295
Lofreq-Vardict-Seurat	3	2	15608	13387.5	13063.5	20369.5	0.935622	0.932365	0.821656	0.873394	15607.1	0.890759	0.00294017	Lofreq-Vardict-Seurat	2	1827	3504	1114.5	0.813084	0.5	0.869565	2148.5	0.72755	0.809155
Lofreq-Mutect2-Vardict-Seurat-Lancet	5	2	10215	26449	14706	26123	0.944099	0.901512	0.818681	0.848696	19373.2	0.878247	0.00309972	Lofreq-Mutect2-Vardict-Seurat-Lancet	2	564	3528	1360.5	0.874172	0.488636	0.857143	1817.5	0.739984	0.809115
Strelka-Vardict-Seurat-Lancet	4	2	16370.5	33315	30394.5	25667.5	0.934307	0.871248	0.761905	0.851138	26436.9	0.854649	0.00507822	Strelka-Vardict-Seurat-Lancet	2	951.5	3373.5	884.5	0.856164	0.550336	0.883117	1736.5	0.763206	0.808928
FreeBayes-Lofreq-Vardict-Varscan2	4	2	21769	7735	12376	22953.5	0.922756	0.941071	0.822785	0.863233	16208.4	0.887461	0.00296327	FreeBayes-Lofreq-Vardict-Varscan2	2	1489	3398	2014	0.830012	0.539007	0.821918	2300.33	0.730312	0.808887
FreeBayes-Varscan2-Seurat-Lancet	4	2	32584	13451.5	13128.5	29084	0.878879	0.932324	0.821429	0.83247	22062	0.866275	0.00255845	FreeBayes-Varscan2-Seurat-Lancet	2	2597	3283	414.5	0.761783	0.571429	0.918919	2098.17	0.75071	0.808493
Lofreq-Strelka-Vardict-Varscan2-Lancet	5	2	10313	33110	30489.5	29441	0.943915	0.872627	0.761194	0.829932	25838.4	0.851917	0.00586886	Lofreq-Strelka-Vardict-Varscan2-Lancet	2	361	3445	830.5	0.886076	0.522293	0.886076	1545.5	0.764815	0.808366
FreeBayes-Lofreq-Strelka-Vardict	4	2	12029	26452.5	22180	23846.5	0.941423	0.901478	0.80226	0.85918	21127	0.876085	0.00354991	FreeBayes-Lofreq-Strelka-Vardict	2	1271	3350.5	2014	0.841251	0.557143	0.821918	2211.83	0.740104	0.808095
Vardict-Seurat-Lancet	3	2	20893	28034	25893.5	26592	0.925054	0.896033	0.788406	0.846011	25353.1	0.863876	0.00359723	Vardict-Seurat-Lancet	2	1260	3134.5	2014	0.842105	0.592593	0.821918	2136.17	0.752205	0.808041
FreeBayes-Lofreq-Mutect2-Varscan2-Seurat-Lancet	6	5	24548.5	24710.5	26063.5	22019	0.915636	0.907207	0.787671	0.867076	24335.4	0.869397	0.00341736	FreeBayes-Lofreq-Mutect2-Varscan2-Seurat-Lancet	5	3174	904	3043	0.694678	0.790698	0.754098	2373.67	0.746491	0.807944
FreeBayes-Mutect2-Strelka-Vardict-Varscan2-Seurat	6	5	20850.5	16518	23420.5	24877.5	0.92514	0.92692	0.798658	0.854209	21416.6	0.876232	0.00382132	FreeBayes-Mutect2-Strelka-Vardict-Varscan2-Seurat	5	3081.5	789	3427.5	0.710927	0.795181	0.711864	2432.67	0.739324	0.807778
FreeBayes-Mutect2-Strelka-Vardict-Varscan2-Lancet	6	5	21316.5	17770	25485.5	28240.5	0.923937	0.924502	0.790541	0.837895	23203.1	0.869219	0.00440728	FreeBayes-Mutect2-Strelka-Vardict-Varscan2-Lancet	5	3012	441	3427.5	0.718019	0.808989	0.711864	2293.5	0.746291	0.807755
Lofreq-Strelka-Vardict-Lancet	4	4	28230	29704.5	24594.5	33618.5	0.900232	0.889207	0.794521	0.794702	29036.9	0.844665	0.00336083	Lofreq-Strelka-Vardict-Lancet	4	2525	904	3043	0.767596	0.790698	0.754098	2157.33	0.770797	0.807731
FreeBayes-Vardict-Varscan2	3	2	24214	10470	22498.5	20095.5	0.916579	0.936937	0.801303	0.874296	19319.5	0.882279	0.00359493	FreeBayes-Vardict-Varscan2	2	2724	2583.5	2685	0.748072	0.666667	0.782609	2664.17	0.732449	0.807364
Lofreq-Varscan2-Seurat	3	2	28100	15770.5	20730.5	24096.5	0.900747	0.928247	0.80625	0.858156	22174.4	0.87335	0.00283252	Lofreq-Varscan2-Seurat	2	2771	3371.5	328.5	0.743155	0.550725	0.929577	2157	0.741152	0.807251
FreeBayes-Lofreq-Mutect2-Strelka-Vardict-Seurat-Lancet	7	6	19683	24863.5	16879	26404.5	0.927928	0.906692	0.814815	0.84696	21957.5	0.874099	0.00273699	FreeBayes-Lofreq-Mutect2-Strelka-Vardict-Seurat-Lancet	6	2905.5	1114.5	3427.5	0.728513	0.780488	0.711864	2482.5	0.740288	0.807194
FreeBayes-Mutect2-Vardict-Varscan2-Seurat	5	2	33149.5	7224	14383.5	26937	0.874159	0.941831	0.819484	0.844444	20423.5	0.86998	0.00279396	FreeBayes-Mutect2-Vardict-Varscan2-Seurat	2	839	3564.5	771.5	0.86087	0.477273	0.894737	1725	0.744293	0.807136
FreeBayes-Mutect2-Vardict-Varscan2-Seurat-Lancet	6	5	24983	21685	25775.5	28627.5	0.914414	0.915888	0.789116	0.835443	25267.8	0.863715	0.0038856	FreeBayes-Mutect2-Vardict-Varscan2-Seurat-Lancet	5	3149.5	789	3043	0.700139	0.795181	0.754098	2327.17	0.749806	0.806761
Lofreq-Strelka-Vardict-Lancet	4	2	2019.5	32566	32758	25154.5	0.954839	0.8749	0.746803	0.853097	23124.5	0.85741	0.00735025	Lofreq-Strelka-Vardict-Lancet	2	542	3321	1931.5	0.875437	0.565517	0.826667	1931.5	0.755873	0.806642
Lofreq-Mutect2-Strelka	3	3	19779.5	29317	26956.5	28627.5	0.927765	0.890796	0.783505	0.835443	26170.1	0.859377	0.00399783	Lofreq-Mutect2-Strelka	3	1935	968	3665.5	0.808184	0.786517	0.666667	2189.5	0.753789	0.806583
Lofreq-Mutect2-Strelka-Vardict-Varscan2-Seurat	6	2	25513.5	25386.5	22254.5	28971	0.912738	0.904781	0.802111	0.833052	25531.4	0.863171	0.00294127	Lofreq-Mutect2-Strelka-Vardict-Varscan2-Seurat	2	634	3653	76	0.871073	0.432161	0.945946	1454.33	0.749726	0.806449
Lofreq-Varscan2	2	2	32345	25542	34667.5	15427.5	0.881316	0.9042	0.730496	0.888016	26995.5	0.851007	0.00654686	Lofreq-Varscan2	2	3224	1639.5	1519.5	0.682652	0.752475	0.848485	2127.67	0.761204	0.806105
FreeBayes-Lofreq-Mutect2-Strelka-Vardict-Lancet	6	2	11967	34841	30012.5	28527	0.941538	0.863689	0.764268	0.836177	26336.9	0.851418	0.00536656	FreeBayes-Lofreq-Mutect2-Strelka-Vardict-Lancet	2	241.5	3363	1708	0.893054	0.553459	0.835443	1770.83	0.760652	0.806035
Mutect2-Strelka-Vardict	3	3	18648	21405.5	22096.5	31725	0.93018	0.916514	0.802589	0.81128	23468.8	0.865141	0.00456101	Mutect2-Strelka-Vardict	3	1947	904	3867.5	0.807198	0.790698	0.642857	2239.5	0.746918	0.806029
FreeBayes-Lofreq-Strelka-Vardict-Varscan2	5	2	22364	27401.5	23229	27761.5	0.921348	0.898326	0.798898	0.84048	25189	0.864763	0.0030854	FreeBayes-Lofreq-Strelka-Vardict-Varscan2	2	1141	3479.5	884.5	0.847302	0.509804	0.883117	1835	0.746741	0.805752
FreeBayes-Lofreq-Vardict-Lancet	4	2	8632.5	27695	22562.5	24993.5	0.946146	0.897297	0.80117	0.854093	20970.9	0.874676	0.00381551	FreeBayes-Lofreq-Vardict-Lancet	2	841	3255	2890	0.860731	0.57554	0.773333	2328.67	0.736534	0.805605
FreeBayes-Strelka-Varscan2-Seurat-Lancet	5	2	32515	22403.5	30371.5	30364	0.87953	0.913902	0.762148	0.822148	28913.5	0.844432	0.0044417	FreeBayes-Strelka-Varscan2-Seurat-Lancet	2	1551	3364.5	414.5	0.826762	0.553191	0.918919	1776.67	0.766291	0.805361
FreeBayes-Strelka-Varscan2-Seurat	4	2	32712.5	19596	17314.5	29998	0.877953	0.920857	0.814159	0.825342	24905.2	0.859578	0.00244256	FreeBayes-Strelka-Varscan2-Seurat	2	2461	3336.5	487	0.774032	0.561151	0.914286	2094.83	0.749823	0.8047
Vardict-Varscan2-Seurat	3	2	29904.5	10538	14360.5	24207.5	0.893347	0.936856	0.819572	0.857651	19752.6	0.876857	0.00250743	Vardict-Varscan2-Seurat	2	2859	3417	328.5	0.732997	0.534247	0.929577	2201.5	0.732274	0.804565
FreeBayes-Lofreq-Mutect2-Vardict-Seurat	5	2	29689	4102.5	6793.5	19285.5	0.894118	0.946735	0.833819	0.877005	14967.6	0.887919	0.00218123	FreeBayes-Lofreq-Mutect2-Vardict-Seurat	2	974	3577	1681	0.855305	0.469274	0.837838	2077.33	0.720806	0.804363
FreeBayes-Lofreq-Strelka-Varscan2-Seurat	5	2	32424.5	19205	13355	29986	0.880392	0.921543	0.821114	0.825503	23742.6	0.862138	0.00229574	FreeBayes-Lofreq-Strelka-Varscan2-Seurat	2	1633	3542.5	328.5	0.822562	0.484472	0.929577	1834.67	0.745537	0.803838
FreeBayes-Lofreq-Mutect2-Strelka-Vardict-Varscan2-Lancet	7	6	21645	26095.5	27255	27710	0.923077	0.902554	0.782007	0.840764	25676.4	0.862101	0.00407495	FreeBayes-Lofreq-Mutect2-Strelka-Vardict-Varscan2-Lancet	6	3050.5	441	3427.5	0.714483	0.808989	0.711864	2306.33	0.745112	0.803606
Vardict-Lancet	2	2	25487.5	33516	25703.5	36943	0.912797	0.870466	0.789157	0.759916	30412.5	0.833084	0.00501158	Vardict-Lancet	2	1468	2040	2895	0.831234	0.718447	0.771429	2134.33	0.773703	0.803394
FreeBayes-Lofreq-Mutect2-Strelka-Varscan2-Seurat-Lancet	7	2	31959	22138.5	32084.5	31481.5	0.883946	0.914639	0.751244	0.813223	29415.9	0.840763	0.00536486	FreeBayes-Lofreq-Mutect2-Strelka-Varscan2-Seurat-Lancet	2	404	3554.5	229	0.883463	0.479532	0.933333	1395.83	0.765443	0.803103
FreeBayes-Lofreq-Mutect2-Vardict-Varscan2-Seurat-Lancet	7	6	25167.5	26571.5	27255	28163.5	0.913832	0.900995	0.782007	0.838298	26789.4	0.858783	0.00370882	FreeBayes-Lofreq-Mutect2-Vardict-Varscan2-Seurat-Lancet	6	3181.5	789	3043	0.692847	0.795181	0.754098	2337.83	0.747375	0.803079
FreeBayes-Strelka-Vardict-Varscan2-Seurat-Lancet	6	5	23712	17467	26526.5	24877.5	0.917885	0.925069	0.785235	0.854209	23145.8	0.8706	0.00425289	FreeBayes-Strelka-Vardict-Varscan2-Seurat-Lancet	5	3181.5	1114.5	3258	0.692847	0.780488	0.733333	2518	0.735556	0.803078
Mutect2-Strelka	2	1	26491.5	38309	38763.5	26615.5	0.90873	0.838903	0.672489	0.84589	32544.9	0.816503	0.0102038	Mutect2-Strelka	1	145	3003	1408	0.898488	0.616438	0.853333	1518.67	0.78942	0.802962
Lofreq-Strelka-Varscan2	3	3	32483	25733	34667.5	13386	0.879717	0.903683	0.730496	0.89243	26567.4	0.851582	0.00661212	Lofreq-Strelka-Varscan2	3	3265	383.5	2806.5	0.675177	0.813187	0.774194	2151.67	0.754186	0.802884
Strelka-Vardict-Varscan2-Seurat	4	2	26976	25084	25377.5	26961.5	0.906475	0.905785	0.791209	0.844291	26099.8	0.86194	0.00307338	Strelka-Vardict-Varscan2-Seurat	2	1973	3519	328.5	0.806565	0.493671	0.929577	1940.17	0.743271	0.802605
Lofreq-Mutect2-Vardict	3	3	24649.5	32059	28047.5	31428.5	0.915332	0.877295	0.777778	0.813853	29046.1	0.846064	0.00382465	Lofreq-Mutect2-Vardict	3	1639	1477	3538.5	0.822335	0.764045	0.689655	2218.17	0.758678	0.802371
FreeBayes-Lofreq-Mutect2-Strelka-Vardict-Varscan2-Seurat	7	6	20191.5	24389.5	26956.5	24463	0.926719	0.908235	0.783505	0.856549	24000.1	0.868752	0.00411169	FreeBayes-Lofreq-Mutect2-Strelka-Vardict-Varscan2-Seurat	6	3149.5	789	3427.5	0.700139	0.795181	0.711864	2455.33	0.735728	0.80224
Lofreq-Vardict-Varscan2-Seurat	4	2	26938	9714	11624	27761.5	0.906639	0.938195	0.824242	0.84048	19009.4	0.877389	0.00291324	Lofreq-Vardict-Varscan2-Seurat	2	1852	3650	271	0.812428	0.433333	0.931507	1924.33	0.725756	0.801573
Vardict-Varscan2-Seurat-Lancet	4	2	27164	28442	21784.5	30103	0.905504	0.894497	0.803371	0.824324	26873.4	0.856924	0.00256747	Vardict-Varscan2-Seurat-Lancet	2	1277.5	3504	736.5	0.841014	0.5	0.897436	1839.33	0.74615	0.801537
FreeBayes-Mutect2-Strelka-Varscan2-Seurat-Lancet	6	5	24915	19865	21971.5	22793	0.914607	0.920074	0.802676	0.864097	22386.1	0.875364	0.00298318	FreeBayes-Mutect2-Strelka-Varscan2-Seurat-Lancet	5	3187.5	1225	3427.5	0.691011	0.776471	0.711864	2613.33	0.726449	0.800906
FreeBayes-Lofreq-Seurat	3	2	27737.5	20535	15973.5	16069	0.902564	0.918573	0.81672	0.886406	20078.8	0.881066	0.0020126	FreeBayes-Lofreq-Seurat	2	2773	3219.5	1815	0.742638	0.588235	0.830769	2602.5	0.720547	0.800807
FreeBayes-Lofreq-Strelka-Vardict-Varscan2-Seurat-Lancet	7	6	22637	23212	26956.5	25924.5	0.920635	0.91182	0.783505	0.849485	24682.5	0.866361	0.00405403	FreeBayes-Lofreq-Strelka-Vardict-Varscan2-Seurat-Lancet	6	3187.5	1114.5	3258	0.691011	0.780488	0.733333	2520	0.734944	0.800653
Lofreq-Strelka-Seurat	3	3	21169	23456	22922	12688	0.924294	0.911049	0.8	0.893701	20058.8	0.882261	0.00316441	Lofreq-Strelka-Seurat	3	3310	1597	3258	0.665714	0.756098	0.733333	2721.67	0.718382	0.800321
FreeBayes-Lofreq-Vardict-Varscan2-Lancet	5	2	19879.5	27308.5	20796.5	29796	0.927536	0.898431	0.805714	0.827119	24445.1	0.8647	0.00332595	FreeBayes-Lofreq-Vardict-Varscan2-Lancet	2	776	3442.5	2026	0.863946	0.522876	0.820513	2081.5	0.735778	0.800239
Lofreq-Mutect2-Strelka-Vardict-Seurat-Lancet	6	2	15095.5	33525.5	29494.5	28429.5	0.936475	0.870349	0.767327	0.836735	26636.2	0.852721	0.00495776	Lofreq-Mutect2-Strelka-Vardict-Seurat-Lancet	2	476	3581	830.5	0.879217	0.468085	0.886076	1629.17	0.744459	0.79859
FreeBayes-Lofreq-Varscan2-Seurat	4	2	32260.5	18216	20745	27691	0.882	0.92363	0.806154	0.84083	24728.1	0.863154	0.00258662	FreeBayes-Lofreq-Varscan2-Seurat	2	2608	3476.5	328.5	0.760599	0.510067	0.929577	2137.67	0.733414	0.798284
FreeBayes-Lofreq-Mutect2-Strelka-Vardict-Varscan2-Lancet	7	2	21088.5	35579	30428	32223	0.924471	0.859351	0.761671	0.80719	29829.6	0.838171	0.00490282	FreeBayes-Lofreq-Mutect2-Strelka-Vardict-Varscan2-Lancet	2	213.5	3467.5	1302.5	0.894737	0.51462	0.864198	1661.17	0.757851	0.798011
Mutect2-Strelka-Vardict-Varscan2-Seurat-Lancet	6	2	25811	34223.5	30698.5	31447	0.911647	0.866953	0.759804	0.813839	30545	0.83806	0.00432016	Mutect2-Strelka-Vardict-Varscan2-Seurat-Lancet	2	423	3523	736.5	0.882547	0.49162	0.897436	1560.83	0.757201	0.797631
Varscan2-Lancet	2	2	34709.5	22007.5	35658.5	30870	0.861176	0.915002	0.719178	0.818182	30811.4	0.828385	0.00686937	Varscan2-Lancet	2	3347	722	1519.5	0.655123	0.795699	0.848485	1862.83	0.766435	0.79741
FreeBayes-Lofreq-Mutect2-Strelka-Varscan2-Seurat-Lancet	7	6	23945.5	24863.5	26063.5	22748.5	0.917327	0.906692	0.787671	0.864198	24405.2	0.868972	0.00346454	FreeBayes-Lofreq-Mutect2-Strelka-Varscan2-Seurat-Lancet	6	3196.5	1225	3427.5	0.68917	0.776471	0.711864	2616.33	0.725835	0.797404
Mutect2-Vardict-Lancet	3	3	26945.5	25411	25009.5	36796.5	0.906606	0.904673	0.792208	0.761468	28540.6	0.841239	0.00568806	Mutect2-Vardict-Lancet	3	1709	1718	3538.5	0.819338	0.747253	0.689655	2321.83	0.752082	0.79666
FreeBayes-Lofreq-Strelka-Varscan2-Seurat-Lancet	6	2	32267.5	22594	29401.5	31333.5	0.881951	0.913425	0.768448	0.81457	28899.1	0.844598	0.00427767	FreeBayes-Lofreq-Strelka-Varscan2-Seurat-Lancet	2	1359	3567	229	0.836994	0.47561	0.933333	1718.33	0.748646	0.796622
Lofreq-Mutect2-Vardict-Varscan2-Seurat-Lancet	6	2	23127	27754	14400.5	31592.5	0.919355	0.896832	0.819407	0.8125	24218.5	0.862023	0.00292242	Lofreq-Mutect2-Vardict-Varscan2-Seurat-Lancet	2	623	3653	830.5	0.87146	0.432161	0.886076	1702.17	0.729899	0.795961
FreeBayes-Lofreq-Mutect2-Strelka-Vardict-Seurat	6	2	31347.5	28651.5	21105.5	26328	0.88716	0.893548	0.805263	0.847341	26858.1	0.858328	0.00166944	FreeBayes-Lofreq-Mutect2-Strelka-Vardict-Seurat	2	917	3606	884.5	0.857749	0.455026	0.883117	1802.5	0.731964	0.795146
FreeBayes-Strelka-Vardict-Seurat	4	2	31435.5	28303	24594.5	23192	0.8867	0.894866	0.794521	0.862191	26881.2	0.859569	0.00207336	FreeBayes-Strelka-Vardict-Seurat	2	2009	3439.5	1276	0.803653	0.52349	0.864865	2241.5	0.730669	0.795119
FreeBayes-Mutect2-Strelka-Vardict-Varscan2-Seurat-Lancet	7	6	25440.5	21685	25775.5	29004.5	0.912994	0.915888	0.789116	0.832981	25476.4	0.862745	0.00388545	FreeBayes-Mutect2-Strelka-Vardict-Varscan2-Seurat-Lancet	6	3196.5	1114.5	3427.5	0.68917	0.780488	0.711864	2579.5	0.727174	0.794959
Mutect2-Strelka-Lancet	3	3	22907	19717	10947.5	35006	0.919955	0.92046	0.825397	0.780269	22144.4	0.86152	0.00493171	Mutect2-Strelka-Lancet	3	2517	1295	3867.5	0.768824	0.772727	0.642857	2559.83	0.728136	0.794828
Seurat-Lancet	2	2	27484.5	20274.5	19099	30415	0.903955	0.919295	0.810127	0.821577	24318.2	0.863738	0.00311857	Seurat-Lancet	2	3428.5	1508.5	2806.5	0.641399	0.761905	0.774194	2581.17	0.725833	0.794785
Mutect2-Seurat	2	2	23752	22249	12596.5	27046.5	0.917778	0.914366	0.822368	0.843882	21411	0.874598	0.00237246	Mutect2-Seurat	2	3203.5	1436	3538.5	0.687324	0.765432	0.689655	2726	0.714137	0.794368
FreeBayes-Mutect2-Strelka-Vardict-Seurat-Lancet	6	2	30378	36003	30698.5	29174.5	0.891262	0.856373	0.759804	0.83165	31563.5	0.834772	0.0030959	FreeBayes-Mutect2-Strelka-Vardict-Seurat-Lancet	2	643	3467.5	1052	0.87069	0.51462	0.875	1720.83	0.753437	0.794104
FreeBayes-Lofreq-Mutect2-Vardict-Varscan2-Seurat	6	2	33122.5	8260.5	13771	29920	0.874401	0.940324	0.820513	0.826087	21268.5	0.865331	0.00308499	FreeBayes-Lofreq-Mutect2-Vardict-Varscan2-Seurat	2	1019	3677	736.5	0.853503	0.415842	0.897436	1810.83	0.72226	0.793796
FreeBayes-Lofreq-Strelka-Vardict-Lancet	5	2	13778	34744	30394.5	28890.5	0.938606	0.864062	0.761905	0.833619	26951.8	0.849548	0.005359	FreeBayes-Lofreq-Strelka-Vardict-Lancet	2	666	3396.5	2271.5	0.869369	0.539474	0.805195	2111.33	0.738013	0.79378
Lofreq-Vardict-Varscan2	3	3	33501.5	29479	34956.5	28392	0.871429	0.890057	0.726619	0.83691	31582.2	0.831254	0.00535079	Lofreq-Vardict-Varscan2	3	3240.5	1285	2138.5	0.678977	0.774194	0.8125	2221.33	0.755224	0.793239
Lofreq-Vardict-Seurat-Lancet	4	2	16286.5	27570	25117	26969	0.934461	0.897756	0.791908	0.844133	23985.6	0.867064	0.00388621	Lofreq-Vardict-Seurat-Lancet	2	1135	3545	1931.5	0.847458	0.482353	0.826667	2203.83	0.718826	0.792945
Lofreq-Mutect2	2	1	25524	2062	3066	23519	0.912698	0.950749	0.844828	0.86067	13542.8	0.892236	0.00236216	Lofreq-Mutect2	1	709.5	3745.5	1605	0.867016	0.367347	0.846154	2020	0.693505	0.792871
FreeBayes-Lofreq-Mutect2-Strelka-Vardict-Varscan2-Seurat-Lancet	8	7	24518	26571.5	27255	28586.5	0.915718	0.900995	0.782007	0.835821	26732.8	0.858635	0.00381504	FreeBayes-Lofreq-Mutect2-Strelka-Vardict-Varscan2-Seurat-Lancet	7	3203.5	1114.5	3427.5	0.687324	0.780488	0.711864	2581.83	0.726559	0.792597
Lofreq-Varscan2-Lancet	3	3	34747	28873.5	34416.5	29788.5	0.860911	0.892601	0.733096	0.827292	31956.4	0.828475	0.00475428	Lofreq-Varscan2-Lancet	3	3365.5	567	2138.5	0.65123	0.804348	0.8125	2023.67	0.756026	0.792251
FreeBayes-Mutect2-Strelka-Vardict-Varscan2-Seurat	6	2	33813	29493	23898.5	30713	0.868571	0.88996	0.796875	0.819237	29479.4	0.843661	0.00184986	FreeBayes-Mutect2-Strelka-Vardict-Varscan2-Seurat	2	806	3586	771.5	0.862661	0.464865	0.894737	1721.17	0.740754	0.792208
FreeBayes-Lofreq-Strelka-Vardict-Varscan2-Lancet	6	2	22304.5	35505	29798.5	32503	0.921509	0.859697	0.765432	0.804598	30027.8	0.837809	0.00460871	FreeBayes-Lofreq-Strelka-Vardict-Varscan2-Lancet	2	572	3504	1302.5	0.873743	0.5	0.864198	1792.83	0.74598	0.791895
FreeBayes-Vardict-Seurat-Lancet	4	2	29944.5	28822	23953.5	23610	0.893107	0.892637	0.79661	0.860177	26582.5	0.860633	0.00205931	FreeBayes-Vardict-Seurat-Lancet	2	1421	3410	2340.5	0.833333	0.535948	0.8	2390.5	0.723094	0.791863
FreeBayes-Mutect2-Vardict-Varscan2-Seurat-Lancet	6	2	32883	29349.5	17972.5	31911	0.876555	0.890587	0.812834	0.809836	28029	0.847453	0.00177366	FreeBayes-Mutect2-Vardict-Varscan2-Seurat-Lancet	2	690	3592.5	1052	0.868251	0.462366	0.875	1778.17	0.735205	0.791329
Lofreq-Mutect2-Strelka-Vardict	4	4	24649.5	32059	28047.5	32060	0.915332	0.877295	0.777778	0.808696	29204	0.844775	0.00394205	Lofreq-Mutect2-Strelka-Vardict	4	2209	1225	3867.5	0.793238	0.776471	0.642857	2433.83	0.737522	0.791148
Lofreq-Mutect2-Lancet	3	3	27410	30812.5	29071.5	35257	0.904268	0.883654	0.770833	0.777528	30637.8	0.834071	0.00486071	Lofreq-Mutect2-Lancet	3	2324	1363.5	3538.5	0.784876	0.769231	0.689655	2408.67	0.747921	0.790996
Lofreq-Strelka-Vardict-Varscan2-Seurat	5	2	26670.5	25518.5	24594.5	29073.5	0.907975	0.904369	0.794521	0.832487	26464.2	0.859838	0.00310489	Lofreq-Strelka-Vardict-Varscan2-Seurat	2	1612	3687	271	0.823928	0.410526	0.931507	1856.67	0.721987	0.790913
FreeBayes-Lofreq-Mutect2-Vardict-Seurat-Lancet	6	2	29092	28430	14400.5	27007.5	0.896484	0.894631	0.819407	0.843911	24732.5	0.863608	0.00146165	FreeBayes-Lofreq-Mutect2-Vardict-Seurat-Lancet	2	933.5	3602	1708	0.857143	0.457447	0.835443	2081.17	0.716678	0.790143
Strelka-Vardict-Varscan2-Seurat-Lancet	5	2	25851	34228.5	31587.5	31979.5	0.911495	0.866798	0.754342	0.809287	30911.6	0.835481	0.00467617	Strelka-Vardict-Varscan2-Seurat-Lancet	2	1016.5	3566	736.5	0.853604	0.476744	0.897436	1773	0.742595	0.789038
Lofreq-Seurat	2	2	19611.5	23284	22922	14442.5	0.92809	0.911641	0.8	0.890173	20065	0.882476	0.00326425	Lofreq-Seurat	2	3284	2988	2521.5	0.671348	0.621359	0.793651	2931.17	0.695453	0.788964
Lofreq-Strelka-Vardict-Seurat-Lancet	5	2	16298.5	33657	29859.5	28527	0.934443	0.869874	0.765	0.836177	27085.5	0.851374	0.00497805	Lofreq-Strelka-Vardict-Seurat-Lancet	2	1024	3613.5	1100.5	0.853007	0.453039	0.871795	1912.67	0.725947	0.78866
Strelka-Seurat-Lancet	3	3	26733	20099.5	19099	30012	0.90764	0.919647	0.810127	0.825263	23985.9	0.865669	0.00313092	Strelka-Seurat-Lancet	3	3489	1436	3258	0.633431	0.765432	0.733333	2727.67	0.710732	0.788201
Mutect2-Varscan2	2	2	33449.5	24185	35667.5	28784.5	0.871795	0.908835	0.718861	0.834409	30521.6	0.833475	0.00676156	Mutect2-Varscan2	2	3187.5	642	3258	0.691011	0.8	0.733333	2362.5	0.741448	0.787462
Strelka-Varscan2-Lancet	3	3	34192.5	21563	35658.5	29239.5	0.864929	0.916201	0.719178	0.831224	30163.4	0.832883	0.0069668	Strelka-Varscan2-Lancet	3	3365.5	642	2806.5	0.65123	0.8	0.774194	2271.33	0.741808	0.787345
Lofreq-Seurat-Lancet	3	3	27644.5	27143.5	23420.5	30207	0.903002	0.899004	0.798658	0.823779	27103.9	0.856111	0.00279495	Lofreq-Seurat-Lancet	3	3456.5	1508.5	3043	0.637427	0.761905	0.754098	2669.33	0.71781	0.78696
Lofreq-Vardict-Varscan2-Seurat-Lancet	5	2	26072	28304	20411.5	32097.5	0.910586	0.894845	0.806723	0.808581	26721.2	0.855184	0.00305425	Lofreq-Vardict-Varscan2-Seurat-Lancet	2	1202	3668.5	830.5	0.845039	0.42487	0.886076	1900.33	0.718662	0.786923
Strelka-Vardict-Varscan2	3	3	32791.5	22732	35463.5	29207	0.877069	0.913084	0.72028	0.831557	30048.5	0.835497	0.00701283	Strelka-Vardict-Varscan2	3	3255	540	3258	0.677098	0.804598	0.733333	2351	0.738343	0.78692
FreeBayes-Lofreq-Vardict-Seurat	4	2	30417.5	14461	8574.5	20423.5	0.891109	0.930543	0.829721	0.872987	18469.1	0.88109	0.00175013	FreeBayes-Lofreq-Vardict-Seurat	2	2094	3604	2014	0.8	0.45614	0.821918	2570.67	0.692686	0.786888
FreeBayes-Varscan2-Seurat	3	2	34518	19254	24665.5	29778	0.862385	0.92148	0.79375	0.827465	27053.9	0.85127	0.00297608	FreeBayes-Varscan2-Seurat	2	3071	3370	666.5	0.712583	0.551181	0.898551	2369.17	0.720772	0.786021
Vardict-Varscan2	2	2	33567	22732	35463.5	28822.5	0.87078	0.913084	0.72028	0.834043	30146.2	0.834547	0.00684606	Vardict-Varscan2	2	3181.5	2165.5	2138.5	0.692847	0.705882	0.8125	2495.17	0.737076	0.785812
Strelka-Varscan2-Seurat	3	3	31953.5	19208.5	32759.5	16503	0.883991	0.921514	0.746667	0.885437	25106.1	0.859402	0.00594987	Strelka-Varscan2-Seurat	3	3719	1825	2521.5	0.603886	0.738095	0.793651	2688.5	0.711877	0.78564
FreeBayes-Strelka-Vardict-Seurat-Lancet	5	2	31195.5	35913.5	30629.5	29548	0.887795	0.857032	0.760494	0.829103	31821.6	0.833606	0.00295031	FreeBayes-Strelka-Vardict-Seurat-Lancet	2	1119	3497.5	1338	0.848352	0.503067	0.860759	1984.83	0.737393	0.785499
Lofreq-Strelka-Vardict-Varscan2	4	4	33790.5	29479	34956.5	28784.5	0.868735	0.890057	0.726619	0.834409	31752.6	0.829955	0.00527147	Lofreq-Strelka-Vardict-Varscan2	4	3283	348	3258	0.671429	0.813953	0.733333	2296.33	0.739572	0.784763
Mutect2-Strelka-Vardict-Lancet	4	4	26090	25673	22064	37023	0.91055	0.904071	0.802632	0.758621	27712.5	0.843968	0.00567949	Mutect2-Strelka-Vardict-Lancet	4	2558	1508.5	3867.5	0.764314	0.761905	0.642857	2644.67	0.723025	0.783497
FreeBayes-Lofreq-Strelka-Vardict-Seurat	5	2	31064	28556.5	23534	26455	0.888235	0.893946	0.797814	0.846816	27402.4	0.856703	0.00198231	FreeBayes-Lofreq-Strelka-Vardict-Seurat	2	1819	3650	884.5	0.813671	0.433333	0.883117	2117.83	0.710041	0.783372
Lofreq-Vardict-Seurat	3	3	24227.5	27433.5	24179	27568	0.916571	0.898056	0.795918	0.841438	25852	0.862996	0.00302123	Lofreq-Vardict-Seurat	3	3304	2317	3043	0.666667	0.689655	0.754098	2888	0.703473	0.783235
Lofreq-Mutect2-Vardict-Lancet	4	4	29435	33554	29321	37023	0.895105	0.870073	0.769231	0.758621	32333.2	0.823257	0.00481685	Lofreq-Mutect2-Vardict-Lancet	4	2373	1559	3538.5	0.780552	0.758621	0.689655	2490.17	0.742943	0.7831
Lofreq-Strelka-Varscan2-Lancet	4	4	35001.5	28995.5	34416.5	29880.5	0.859544	0.892073	0.733096	0.826552	32073.5	0.827816	0.00470301	Lofreq-Strelka-Varscan2-Lancet	4	3374	441	3043	0.649275	0.808989	0.754098	2286	0.737454	0.782635
Vardict-Varscan2-Lancet	3	3	35114.5	26489	35278.5	34511.5	0.859189	0.901182	0.722807	0.785714	32848.4	0.817223	0.00623913	Vardict-Varscan2-Lancet	3	3359	751	2521.5	0.65312	0.795455	0.793651	2210.5	0.747409	0.782316
FreeBayes-Vardict-Varscan2-Seurat-Lancet	5	2	33282	30045	22922	32446	0.873294	0.887526	0.8	0.805281	29673.8	0.841525	0.00205444	FreeBayes-Vardict-Varscan2-Seurat-Lancet	2	1425	3605	1052	0.832962	0.455556	0.875	2027.33	0.721173	0.781349
Lofreq-Mutect2-Strelka-Vardict-Varscan2-Seurat-Lancet	7	2	25395.5	34396.5	30698.5	32810.5	0.913087	0.865939	0.759804	0.801948	30825.2	0.835195	0.00460051	Lofreq-Mutect2-Strelka-Vardict-Varscan2-Seurat-Lancet	2	597	3671	830.5	0.872845	0.421053	0.886076	1699.5	0.726658	0.780926
Strelka-Vardict-Seurat	3	3	21738.5	20720.5	17215.5	28880.5	0.922902	0.91814	0.814332	0.833684	22138.8	0.872265	0.0031711	Strelka-Vardict-Seurat	3	3311	2106.5	3538.5	0.664756	0.714286	0.689655	2985.33	0.689566	0.780915
FreeBayes-Vardict-Varscan2-Seurat	4	2	34122	14923.5	14530.5	28408.5	0.865554	0.929801	0.819277	0.836806	22996.1	0.86286	0.00235557	FreeBayes-Vardict-Varscan2-Seurat	2	2785	3570.5	1014.5	0.741897	0.472727	0.88	2456.67	0.698208	0.780534
Mutect2-Strelka-Seurat	3	3	22841	22451.5	12596.5	28822.5	0.920135	0.913858	0.822368	0.834043	21677.9	0.872601	0.00265722	Mutect2-Strelka-Seurat	3	3304	1680.5	3867.5	0.666667	0.75	0.642857	2950.67	0.686508	0.779554
Lofreq-Vardict-Varscan2-Lancet	4	4	36116	31612	34760.5	34282	0.853688	0.879768	0.729242	0.788288	34192.6	0.812747	0.00457978	Lofreq-Vardict-Varscan2-Lancet	4	3381.5	751	2521.5	0.649199	0.795455	0.793651	2218	0.746102	0.779424
FreeBayes-Lofreq-Mutect2-Strelka-Vardict-Varscan2-Seurat	7	2	33873.5	29794	23898.5	32410.5	0.867745	0.888532	0.796875	0.805873	29994.1	0.839756	0.00204979	FreeBayes-Lofreq-Mutect2-Strelka-Vardict-Varscan2-Seurat	2	1018	3690.5	736.5	0.85353	0.40566	0.897436	1815	0.718875	0.779316
Lofreq-Mutect2-Strelka-Lancet	4	4	27644.5	30918	29071.5	35758	0.903002	0.883117	0.770833	0.772009	30848	0.83224	0.0049981	Lofreq-Mutect2-Strelka-Lancet	4	2586	1295	3867.5	0.762284	0.772727	0.642857	2582.83	0.725956	0.779098
Lofreq-Strelka-Seurat-Lancet	4	4	28167.5	27292.5	23420.5	30558	0.900463	0.898482	0.798658	0.820513	27359.6	0.854529	0.0027735	Lofreq-Strelka-Seurat-Lancet	4	3505.5	1436	3427.5	0.631424	0.765432	0.711864	2789.67	0.702907	0.778718
FreeBayes-Lofreq-Vardict-Varscan2-Seurat	5	2	33513.5	14392	13855	30143	0.871345	0.930702	0.820359	0.824121	22975.9	0.861632	0.00265851	FreeBayes-Lofreq-Vardict-Varscan2-Seurat	2	2062	3694	884.5	0.801332	0.402062	0.883117	2213.5	0.695504	0.778568
Lofreq-Varscan2-Seurat	3	3	32192.5	26038	34667.5	17852	0.882353	0.902647	0.730496	0.881423	27687.5	0.84923	0.0063615	Lofreq-Varscan2-Seurat	3	3700	1872	2806.5	0.60597	0.735632	0.774194	2792.83	0.705265	0.777247
FreeBayes-Lofreq-Vardict-Seurat-Lancet	5	2	29002.5	28783.5	22922	27457	0.896825	0.892989	0.8	0.841924	27041.2	0.857935	0.00211801	FreeBayes-Lofreq-Vardict-Seurat-Lancet	2	1418	3617	2271.5	0.833515	0.450549	0.805195	2435.5	0.69642	0.777177
Lofreq-Strelka-Vardict-Seurat	4	4	25468	27591	24179	28477.5	0.912844	0.897533	0.795918	0.836518	26428.9	0.860703	0.00295237	Lofreq-Strelka-Vardict-Seurat	4	3343	1890.5	3538.5	0.656069	0.734177	0.689655	2924	0.693301	0.777002
Mutect2-Varscan2	2	1	32520.5	26160	9181	36877	0.87946	0.90228	0.828729	0.760736	26184.6	0.842801	0.0039381	Mutect2-Varscan2	1	709.5	3724	884.5	0.867016	0.381356	0.883117	1772.67	0.710496	0.776649
FreeBayes-Lofreq-Mutect2-Vardict-Varscan2-Seurat-Lancet	7	2	32833	29583.5	16341.5	33594	0.876791	0.889603	0.816	0.795491	28088	0.844471	0.00209702	FreeBayes-Lofreq-Mutect2-Vardict-Varscan2-Seurat-Lancet	2	973	3690.5	1302.5	0.855333	0.40566	0.864198	1988.67	0.708397	0.776434
FreeBayes-Lofreq-Mutect2-Strelka-Vardict-Seurat-Lancet	7	2	30764	36167.5	30698.5	31099.5	0.889535	0.855385	0.759804	0.816529	32182.4	0.830313	0.00309912	FreeBayes-Lofreq-Mutect2-Strelka-Vardict-Seurat-Lancet	2	871	3633	1302.5	0.859556	0.442211	0.864198	1935.5	0.721988	0.776151
FreeBayes-Strelka	2	2	12614.5	30253	20473	28610	0.940541	0.886406	0.806667	0.835644	22987.6	0.867314	0.00346925	FreeBayes-Strelka	2	3232.5	2158.5	3665.5	0.680672	0.707317	0.666667	3018.83	0.684885	0.7761
Vardict-Seurat-Lancet	3	3	28027	25611	17800.5	34822	0.901149	0.90411	0.813115	0.782222	26565.1	0.850149	0.00383279	Vardict-Seurat-Lancet	3	3462	1936	3258	0.637298	0.731707	0.733333	2885.33	0.70078	0.775464
FreeBayes-Strelka-Vardict-Varscan2-Seurat	5	2	34049.5	29456	26469.5	31060.5	0.866218	0.890239	0.785908	0.816667	30258.9	0.839758	0.00222716	FreeBayes-Strelka-Vardict-Varscan2-Seurat	2	2071	3621	1014.5	0.800905	0.448276	0.88	2235.5	0.709727	0.774742
FreeBayes-Vardict-Seurat	3	2	31540	16032	8276	18051	0.886203	0.927705	0.830189	0.880907	18474.8	0.881251	0.00159667	FreeBayes-Vardict-Seurat	2	2934	3432	3147.5	0.725707	0.530303	0.746269	3171.17	0.667426	0.774339
FreeBayes-Lofreq	2	2	13475	30960	28474.5	26136	0.939092	0.883004	0.775087	0.848361	24761.4	0.861386	0.00470761	FreeBayes-Lofreq	2	3232.5	2303.5	3538.5	0.680672	0.690476	0.689655	3024.83	0.686935	0.77416
Lofreq-Strelka-Vardict-Varscan2-Seurat-Lancet	6	2	26031.5	34495	31162.5	32894.5	0.910751	0.865437	0.757426	0.801303	31145.9	0.833729	0.00460379	Lofreq-Strelka-Vardict-Varscan2-Seurat-Lancet	2	1078	3689	830.5	0.850549	0.405941	0.886076	1865.83	0.714189	0.773959
FreeBayes-Mutect2-Strelka-Vardict-Varscan2-Seurat-Lancet	7	2	33547	36602	31919.5	34436	0.870968	0.852434	0.752427	0.786624	34126.1	0.815613	0.00308424	FreeBayes-Mutect2-Strelka-Vardict-Varscan2-Seurat-Lancet	2	722	3610	1052	0.86631	0.453608	0.875	1794.67	0.731639	0.773626
Lofreq-Mutect2-Seurat	3	3	25413	30199	28474.5	28586.5	0.913043	0.886756	0.775087	0.835821	28168.2	0.852677	0.00370331	Lofreq-Mutect2-Seurat	3	3304	1680.5	3665.5	0.666667	0.75	0.666667	2883.33	0.694444	0.773561
FreeBayes-Lofreq-Strelka	3	3	16614.5	30960	28474.5	25550	0.933931	0.883004	0.775087	0.85124	25399.8	0.860815	0.00442644	FreeBayes-Lofreq-Strelka	3	3282	2083	3665.5	0.67234	0.716049	0.666667	3010.17	0.685019	0.772917
Mutect2-Strelka-Varscan2	3	3	32995.5	24322	35667.5	29523	0.875587	0.908322	0.718861	0.829374	30627	0.833036	0.0068426	Mutect2-Strelka-Varscan2	3	3258.5	751	3665.5	0.676136	0.795455	0.666667	2558.33	0.712753	0.772894
Strelka-Vardict-Varscan2-Lancet	4	4	34747	26489	35278.5	34511.5	0.860911	0.901182	0.722807	0.785714	32756.5	0.817654	0.00628807	Strelka-Vardict-Varscan2-Lancet	4	3381.5	642	3258	0.649199	0.8	0.733333	2427.17	0.727511	0.772582
Lofreq-Mutect2-Strelka-Vardict-Lancet	5	5	29435	33554	29321	37268	0.895105	0.870073	0.769231	0.75576	32394.5	0.822542	0.00494215	Lofreq-Mutect2-Strelka-Vardict-Lancet	5	2632.5	1508.5	3867.5	0.757697	0.761905	0.642857	2669.5	0.72082	0.771681
Mutect2-Vardict-Seurat	3	3	25879	28499.5	22345.5	32025	0.911364	0.894185	0.801347	0.808791	27187.2	0.853922	0.00324053	Mutect2-Vardict-Seurat	3	3234	1890.5	3867.5	0.679943	0.734177	0.642857	2997.33	0.685659	0.76979
Lofreq-Vardict-Seurat-Lancet	4	4	29772	30314	24594.5	34587.5	0.893816	0.886222	0.794521	0.784753	29817	0.839828	0.00338434	Lofreq-Vardict-Seurat-Lancet	4	3496.5	1936	3258	0.633284	0.731707	0.733333	2896.83	0.699442	0.769635
Lofreq-Strelka-Vardict-Varscan2-Lancet	5	5	36389	31612	34760.5	34282	0.8523	0.879768	0.729242	0.788288	34260.9	0.8124	0.00454239	Lofreq-Strelka-Vardict-Varscan2-Lancet	5	3393.5	642	3258	0.64723	0.8	0.733333	2431.17	0.726855	0.769627
FreeBayes-Lofreq-Vardict-Varscan2-Seurat-Lancet	6	2	32719.5	29934	21795.5	33747.5	0.877907	0.887892	0.803324	0.793548	29549.1	0.840668	0.00241057	FreeBayes-Lofreq-Vardict-Varscan2-Seurat-Lancet	2	1424	3699	1302.5	0.833154	0.398058	0.864198	2141.83	0.69847	0.769569
Lofreq-Mutect2-Varscan2	3	3	33758	31612	37046.5	29920	0.869048	0.879768	0.698529	0.826087	33084.1	0.818358	0.00691976	Lofreq-Mutect2-Varscan2	3	3279	642	3538.5	0.672365	0.8	0.689655	2486.5	0.720673	0.769516
Lofreq-Strelka-Varscan2-Seurat	4	4	32483	26197	34667.5	16387.5	0.879717	0.902128	0.730496	0.885772	27433.8	0.849528	0.00638673	Lofreq-Strelka-Varscan2-Seurat	4	3772	1597	3427.5	0.597598	0.756098	0.711864	2932.17	0.68852	0.769024
FreeBayes-Lofreq-Strelka-Vardict-Seurat-Lancet	6	2	30802.5	36086	30098.5	31168	0.889324	0.855706	0.763547	0.81592	32038.8	0.831124	0.00292979	FreeBayes-Lofreq-Strelka-Vardict-Seurat-Lancet	2	1297	3664	1430.5	0.839957	0.427083	0.85	2130.5	0.70568	0.768402
Strelka-Vardict-Seurat-Lancet	4	4	27644.5	25611	17800.5	35077	0.903002	0.90411	0.813115	0.77951	26533.2	0.849934	0.00402214	Strelka-Vardict-Seurat-Lancet	4	3530.5	1890.5	3538.5	0.629247	0.734177	0.689655	2986.5	0.68436	0.767147
FreeBayes-Strelka-Vardict-Varscan2-Seurat-Lancet	6	2	33935.5	36525.5	31846.5	34657	0.867308	0.853066	0.753056	0.784	34241.1	0.814357	0.00299383	FreeBayes-Strelka-Vardict-Varscan2-Seurat-Lancet	2	1194.5	3642	1052	0.845316	0.438503	0.875	1962.83	0.719606	0.766982
FreeBayes-Lofreq-Vardict	3	3	20825.5	33958.5	29597.5	33794	0.92517	0.868293	0.766551	0.792873	29543.9	0.838222	0.00521918	FreeBayes-Lofreq-Vardict	3	3263	2054	3538.5	0.675214	0.717949	0.689655	2951.83	0.694273	0.766247
FreeBayes-Lofreq-Strelka-Vardict-Varscan2-Seurat	6	2	33798.5	29755.5	25700.5	32471	0.868648	0.888889	0.789189	0.805237	30431.4	0.837991	0.00232829	FreeBayes-Lofreq-Strelka-Vardict-Varscan2-Seurat	2	1876	3718	884.5	0.810929	0.384236	0.883117	2159.5	0.692761	0.765376
Mutect2-Vardict-Varscan2	3	3	34362.5	29586.5	36749.5	32910.5	0.863582	0.889527	0.702899	0.800895	33402.2	0.814226	0.00689258	Mutect2-Vardict-Varscan2	3	3208	904	3665.5	0.685552	0.790698	0.666667	2592.5	0.714306	0.764266
FreeBayes-Strelka-Vardict	3	3	16614.5	31758.5	26956.5	34319.5	0.933931	0.878803	0.783505	0.787611	27412.2	0.845962	0.00537424	FreeBayes-Strelka-Vardict	3	3298	2148	3665.5	0.667618	0.708861	0.666667	3037.17	0.681048	0.763505
Vardict-Seurat	2	2	25802.5	21583.5	17215.5	28403	0.9117	0.916087	0.814332	0.83682	23251.1	0.869735	0.00268747	Vardict-Seurat	2	3320	3362	3043	0.662144	0.553571	0.754098	3241.67	0.656605	0.76317
Varscan2-Seurat	2	2	35446.5	20708.5	33455.5	27199	0.857143	0.918199	0.741722	0.843066	29202.4	0.840032	0.00535896	Varscan2-Seurat	2	3656	3134.5	1519.5	0.612245	0.592593	0.848485	2770	0.684441	0.762237
Varscan2-Seurat-Lancet	3	3	34709.5	24603	35221.5	30927	0.861176	0.907555	0.724138	0.81761	31365.2	0.82762	0.00610813	Varscan2-Seurat-Lancet	3	3937.5	1508.5	3043	0.572741	0.761905	0.754098	2829.67	0.696248	0.761934
Lofreq-Strelka-Vardict-Seurat-Lancet	5	5	30077	30314	24594.5	34839.5	0.892523	0.886222	0.794521	0.782022	29956.2	0.838822	0.00343979	Lofreq-Strelka-Vardict-Seurat-Lancet	5	3547.5	1890.5	3538.5	0.627219	0.734177	0.689655	2992.17	0.683684	0.761253
Lofreq-Mutect2-Strelka-Seurat	4	4	25758	30314	28474.5	29953	0.911798	0.886222	0.775087	0.825806	28624.9	0.849728	0.00377604	Lofreq-Mutect2-Strelka-Seurat	4	3340	1890.5	4104	0.657061	0.734177	0.618182	3111.5	0.669807	0.759767
FreeBayes-Lofreq-Strelka-Vardict	4	4	22313	33958.5	29597.5	34056.5	0.921502	0.868293	0.766551	0.790179	29981.4	0.836631	0.00509153	FreeBayes-Lofreq-Strelka-Vardict	4	3314	2054	3665.5	0.663793	0.717949	0.666667	3011.17	0.682803	0.759717
Mutect2-Seurat-Lancet	3	3	28624.5	26412	21971.5	35407.5	0.898518	0.901515	0.802676	0.77551	28103.9	0.844555	0.00422583	Mutect2-Seurat-Lancet	3	3505.5	1680.5	3867.5	0.631424	0.75	0.642857	3017.83	0.674761	0.759658
Lofreq-Mutect2-Strelka-Varscan2	4	4	33758	31708	37046.5	30484	0.869048	0.879227	0.698529	0.820961	33249.1	0.816941	0.00687737	Lofreq-Mutect2-Strelka-Varscan2	4	3304	751	3867.5	0.666667	0.795455	0.642857	2640.83	0.701659	0.7593
FreeBayes-Lofreq-Mutect2-Strelka-Vardict-Varscan2-Seurat-Lancet	8	2	33645	36771	31919.5	35315	0.870142	0.851455	0.752427	0.77673	34412.6	0.812688	0.00324274	FreeBayes-Lofreq-Mutect2-Strelka-Vardict-Varscan2-Seurat-Lancet	2	972	3698	1302.5	0.855346	0.39819	0.864198	1990.83	0.705911	0.7593
Mutect2-Varscan2-Lancet	3	3	35687.5	27292.5	36969.5	35350	0.85545	0.898482	0.700361	0.776256	33824.9	0.807637	0.00767728	Mutect2-Varscan2-Lancet	3	3400	751	3538.5	0.645349	0.795455	0.689655	2563.17	0.710153	0.758895
Lofreq-Mutect2-Vardict-Varscan2	4	4	35327	34356.5	36850.5	33255.5	0.857831	0.86608	0.701107	0.798206	34947.4	0.805806	0.00578641	Lofreq-Mutect2-Vardict-Varscan2	4	3287.5	904	3665.5	0.670487	0.790698	0.666667	2619	0.709284	0.757545
Lofreq-Vardict-Varscan2-Seurat	4	4	33501.5	29805.5	34956.5	29523	0.871429	0.888463	0.726619	0.829374	31946.6	0.828971	0.00527271	Lofreq-Vardict-Varscan2-Seurat	4	3736	2011.5	3258	0.601504	0.722892	0.733333	3001.83	0.68591	0.75744
Lofreq-Varscan2-Seurat-Lancet	4	4	34747	29266	34416.5	30666	0.860911	0.891013	0.733096	0.819742	32273.9	0.826191	0.00470523	Lofreq-Varscan2-Seurat-Lancet	4	3958	1508.5	3258	0.570552	0.761905	0.733333	2908.17	0.688597	0.757394
Strelka-Varscan2-Seurat-Lancet	4	4	34192.5	24474.5	35221.5	30207	0.864929	0.907895	0.724138	0.823779	31023.9	0.830185	0.00617765	Strelka-Varscan2-Seurat-Lancet	4	3975	1436	3427.5	0.568356	0.765432	0.711864	2946.17	0.681884	0.756035
Lofreq-Mutect2-Vardict-Seurat	4	4	27954	33078	28734.5	32352	0.901506	0.872692	0.773519	0.806167	30529.6	0.838471	0.00346893	Lofreq-Mutect2-Vardict-Seurat	4	3334	2054	3867.5	0.65896	0.717949	0.642857	3085.17	0.673255	0.755863
FreeBayes-Mutect2	2	2	12059.5	32075	27255	33547.5	0.941304	0.877108	0.782007	0.795556	26234.2	0.848994	0.00555152	FreeBayes-Mutect2	2	3113	2430.5	4320	0.707351	0.683544	0.592593	3287.83	0.661163	0.755078
FreeBayes-Strelka-Lancet	3	3	21023	31463.5	25544.5	35528.5	0.924634	0.880539	0.790378	0.774336	28389.9	0.842472	0.00518535	FreeBayes-Strelka-Lancet	3	3471	2244	3665.5	0.635432	0.7	0.666667	3126.83	0.667366	0.754919
Mutect2-Strelka-Vardict-Seurat	4	4	25758	28499.5	22345.5	32652	0.911798	0.894185	0.801347	0.803532	27313.8	0.852716	0.00342275	Mutect2-Strelka-Vardict-Seurat	4	3334	2054	4320	0.65896	0.717949	0.592593	3236	0.6565	0.754608
FreeBayes-Lofreq-Strelka-Vardict-Varscan2-Seurat-Lancet	7	2	33691.5	36691.5	31392.5	35379.5	0.869732	0.851752	0.756098	0.776025	34288.8	0.813402	0.0031082	FreeBayes-Lofreq-Strelka-Vardict-Varscan2-Seurat-Lancet	2	1356	3721	1302.5	0.837061	0.383178	0.864198	2126.5	0.694812	0.754107
Vardict-Varscan2-Seurat	3	3	33339	25399.5	35075.5	29880.5	0.872812	0.904717	0.725352	0.826552	30923.6	0.832358	0.00611877	Vardict-Varscan2-Seurat	3	3663.5	2451	3258	0.611028	0.681818	0.733333	3124.17	0.675393	0.753876
FreeBayes-Vardict	2	2	20315	32395	26956.5	34039.5	0.926454	0.875962	0.783505	0.790287	28426.5	0.844052	0.00478833	FreeBayes-Vardict	2	3254	2583.5	3799	0.677641	0.666667	0.645161	3212.17	0.663156	0.753604
Mutect2-Strelka-Vardict-Varscan2	4	4	34030	29586.5	36749.5	33255.5	0.866348	0.889527	0.702899	0.798206	33405.4	0.814245	0.00701245	Mutect2-Strelka-Vardict-Varscan2	4	3287.5	985	4104	0.670487	0.785714	0.618182	2792.17	0.691461	0.752853
Mutect2-Varscan2-Seurat	3	3	33449.5	26747	35454.5	29523	0.871795	0.900474	0.721429	0.829374	31293.5	0.830768	0.00616639	Mutect2-Varscan2-Seurat	3	3691	1680.5	3665.5	0.606876	0.75	0.666667	3012.33	0.674514	0.752641
Lofreq-Strelka	2	1	20909	38435	38077	31060.5	0.924974	0.837951	0.683036	0.816667	32120.4	0.815657	0.0100122	Lofreq-Strelka	1	1813	3847	229	0.813901	0.32	0.933333	1963	0.689078	0.752368
Lofreq-Mutect2-Seurat-Lancet	4	4	29359	31708	29071.5	36256.5	0.895349	0.879227	0.770833	0.767123	31598.8	0.828133	0.00471134	Lofreq-Mutect2-Seurat-Lancet	4	3540.5	1680.5	3867.5	0.627393	0.75	0.642857	3029.5	0.673417	0.750775
FreeBayes-Lancet	2	2	22402	31551	24594.5	35860.5	0.921199	0.880116	0.794521	0.770925	28602	0.84169	0.00501026	FreeBayes-Lancet	2	3428.5	2296	3800.5	0.641399	0.691358	0.644068	3175	0.658942	0.750316
Lofreq-Strelka-Varscan2-Seurat-Lancet	5	5	35001.5	29393.5	34416.5	30749.5	0.859544	0.890483	0.733096	0.818966	32390.2	0.825522	0.00465432	Lofreq-Strelka-Varscan2-Seurat-Lancet	5	3975	1436	3538.5	0.568356	0.765432	0.689655	2983.17	0.674481	0.750002
Lofreq-Mutect2-Varscan2-Lancet	4	4	35986.5	32978	37046.5	36208	0.854041	0.873239	0.698529	0.767816	35554.8	0.798406	0.00653546	Lofreq-Mutect2-Varscan2-Lancet	4	3428.5	751	3665.5	0.641399	0.795455	0.666667	2615	0.701174	0.74979
FreeBayes-Lofreq-Lancet	3	3	26090	33728	28734.5	36034.5	0.91055	0.869396	0.773519	0.769575	31146.8	0.83076	0.00495979	FreeBayes-Lofreq-Lancet	3	3444.5	2244	3665.5	0.639416	0.7	0.666667	3118	0.668694	0.749727
FreeBayes-Mutect2-Strelka	3	3	12693.5	32059	28047.5	33794	0.940397	0.877295	0.777778	0.792873	26648.5	0.847086	0.00578742	FreeBayes-Mutect2-Strelka	3	3237	2430.5	4320	0.679887	0.683544	0.592593	3329.17	0.652008	0.749547
FreeBayes-Strelka-Seurat	3	3	21259.5	28171	22345.5	25401	0.924107	0.895409	0.801347	0.851927	24294.2	0.868198	0.00286671	FreeBayes-Strelka-Seurat	3	3836	2375.5	4104	0.589124	0.684211	0.618182	3438.5	0.630505	0.749351
FreeBayes-Lofreq-Strelka-Lancet	4	4	26639	33728	28734.5	35824.5	0.908046	0.869396	0.773519	0.7713	31231.5	0.830565	0.00475921	FreeBayes-Lofreq-Strelka-Lancet	4	3489	2244	3665.5	0.633431	0.7	0.666667	3132.83	0.666699	0.748632
Lofreq-Mutect2-Strelka	3	1	29427	38515	38763.5	31911	0.895146	0.837453	0.672489	0.809836	34654.1	0.803731	0.00891851	Lofreq-Mutect2-Strelka	1	909	3809	796.5	0.858025	0.333333	0.888889	1838.17	0.693416	0.748573
Mutect2-Vardict-Varscan2-Lancet	4	4	36351.5	31126.5	36749.5	37486.5	0.852341	0.882041	0.702899	0.751174	35428.5	0.797114	0.00708325	Mutect2-Vardict-Varscan2-Lancet	4	3404	985	3665.5	0.645255	0.785714	0.666667	2684.83	0.699212	0.748163
Strelka-Vardict-Varscan2-Seurat	4	4	32791.5	25399.5	35075.5	30174.5	0.877069	0.904717	0.725352	0.824034	30860.2	0.832793	0.00625121	Strelka-Vardict-Varscan2-Seurat	4	3791	1999	3665.5	0.595166	0.725	0.666667	3151.83	0.662278	0.747535
Mutect2-Vardict-Seurat-Lancet	4	4	29517.5	30753	23797.5	37530.5	0.894798	0.884079	0.797297	0.750583	30399.6	0.831689	0.00482947	Mutect2-Vardict-Seurat-Lancet	4	3530.5	2054	3867.5	0.629247	0.717949	0.642857	3150.67	0.663351	0.74752
Lofreq-Mutect2-Strelka-Vardict-Varscan2	5	5	35327	34356.5	36850.5	33572.5	0.857831	0.86608	0.701107	0.795506	35026.6	0.805131	0.00580192	Lofreq-Mutect2-Strelka-Vardict-Varscan2	5	3312.5	985	4104	0.664748	0.785714	0.618182	2800.5	0.689548	0.74734
Mutect2-Strelka-Seurat-Lancet	4	4	27993.5	26571.5	21971.5	35959.5	0.901376	0.900995	0.802676	0.769932	28124	0.843745	0.004578	Mutect2-Strelka-Seurat-Lancet	4	3574.5	1890.5	4320	0.623338	0.734177	0.592593	3261.67	0.650036	0.74689
Lofreq-Strelka-Vardict-Varscan2-Seurat	5	5	33790.5	29805.5	34956.5	29853	0.868735	0.888463	0.726619	0.82684	32101.4	0.827664	0.00519808	Lofreq-Strelka-Vardict-Varscan2-Seurat	5	3810	1890.5	3665.5	0.593041	0.734177	0.666667	3122	0.664628	0.746146
FreeBayes-Lofreq-Varscan2	3	3	32763	32735.5	35764.5	27500	0.877358	0.874333	0.717391	0.841667	32190.8	0.827687	0.00566789	FreeBayes-Lofreq-Varscan2	3	3663.5	2083	3665.5	0.611028	0.716049	0.666667	3137.33	0.664581	0.746134
FreeBayes-Strelka-Varscan2	3	3	32386.5	30586.5	33948.5	27313	0.880841	0.885057	0.737589	0.842536	31058.6	0.836506	0.00471462	FreeBayes-Strelka-Varscan2	3	3706.5	2083	3867.5	0.60479	0.716049	0.642857	3219	0.654566	0.745536
FreeBayes-Strelka-Vardict-Lancet	4	4	25413	34798.5	27255	38647.5	0.913043	0.863859	0.782007	0.731935	31528.5	0.822711	0.00658342	FreeBayes-Strelka-Vardict-Lancet	4	3479	2213.5	3665.5	0.635294	0.701299	0.666667	3119.33	0.667753	0.745232
Lofreq-Mutect2-Varscan2	3	1	33863	27088	10354	38459	0.867925	0.899394	0.826446	0.733728	27441	0.831873	0.00517357	Lofreq-Mutect2-Varscan2	1	1510	4028	796.5	0.829026	0.253521	0.888889	2111.5	0.657145	0.744509
FreeBayes-Lofreq-Seurat	3	3	22068.5	30960	28474.5	26597	0.922034	0.883004	0.775087	0.845996	27025	0.85653	0.00391189	FreeBayes-Lofreq-Seurat	3	3799	2679.5	3867.5	0.594268	0.658228	0.642857	3448.67	0.631784	0.744157
Mutect2-Strelka-Varscan2-Lancet	4	4	35045	27448	36969.5	35615.5	0.859524	0.897959	0.700361	0.773455	33769.5	0.807825	0.00784224	Mutect2-Strelka-Varscan2-Lancet	4	3428.5	1075.5	4104	0.641399	0.781609	0.618182	2869.33	0.680397	0.744111
FreeBayes-Varscan2	2	2	34475	30892	33948.5	29996	0.862656	0.883365	0.737589	0.825397	32327.9	0.827252	0.00414837	FreeBayes-Varscan2	2	3629	2254	3665.5	0.616519	0.698795	0.666667	3182.83	0.66066	0.743956
Lofreq-Mutect2-Vardict-Varscan2-Lancet	5	5	37271	35372	36850.5	37667.5	0.846715	0.860511	0.701107	0.748235	36790.2	0.789142	0.0059439	Lofreq-Mutect2-Vardict-Varscan2-Lancet	5	3436	985	3665.5	0.641288	0.785714	0.666667	2695.5	0.69789	0.743516
Vardict-Varscan2-Seurat-Lancet	4	4	35114.5	28873.5	34851.5	35257	0.859189	0.892601	0.727915	0.777528	33524.1	0.814308	0.00565353	Vardict-Varscan2-Seurat-Lancet	4	3965.5	1936	3427.5	0.570108	0.731707	0.711864	3109.67	0.671227	0.742767
FreeBayes-Lofreq-Strelka-Seurat	4	4	23577	30960	28474.5	26044.5	0.918182	0.883004	0.775087	0.848861	27264	0.856283	0.00373115	FreeBayes-Lofreq-Strelka-Seurat	4	3865.5	2375.5	4104	0.583587	0.684211	0.618182	3448.33	0.62866	0.742472
Lofreq-Mutect2-Strelka-Vardict-Seurat	5	5	27954	33078	28734.5	32920	0.901506	0.872692	0.773519	0.800885	30671.6	0.837151	0.00358967	Lofreq-Mutect2-Strelka-Vardict-Seurat	5	3381.5	2213.5	4320	0.649199	0.701299	0.592593	3305	0.647697	0.742424
FreeBayes-Lofreq-Vardict-Lancet	4	4	28230	36048.5	29908	38432.5	0.900232	0.856016	0.764912	0.734118	33154.8	0.813819	0.00599732	FreeBayes-Lofreq-Vardict-Lancet	4	3450	2213.5	3665.5	0.639296	0.701299	0.666667	3109.67	0.669087	0.741453
FreeBayes-Lofreq-Mutect2	3	3	19237.5	35372	32651.5	34175.5	0.928974	0.860511	0.747331	0.789238	30359.1	0.831513	0.00640445	FreeBayes-Lofreq-Mutect2	3	3247.5	2430.5	4320	0.678014	0.683544	0.592593	3332.67	0.651384	0.741449
FreeBayes-Lofreq-Strelka-Varscan2	4	4	32969.5	32735.5	35764.5	27265	0.87574	0.874333	0.717391	0.842767	32183.6	0.827558	0.00562579	FreeBayes-Lofreq-Strelka-Varscan2	4	3725.5	2083	3867.5	0.602699	0.716049	0.642857	3225.33	0.653868	0.740713
FreeBayes-Vardict-Lancet	3	3	26166.5	34798.5	27255	38647.5	0.910329	0.863859	0.782007	0.731935	31716.9	0.822032	0.0064218	FreeBayes-Vardict-Lancet	3	3436	2289	3800.5	0.641288	0.692308	0.644068	3175.17	0.659221	0.740627
Lofreq-Vardict-Varscan2-Seurat-Lancet	5	5	36116	31899.5	34760.5	35030.5	0.853688	0.878143	0.729242	0.780045	34451.6	0.81028	0.00465699	Lofreq-Vardict-Varscan2-Seurat-Lancet	5	3984.5	1936	3427.5	0.567901	0.731707	0.711864	3116	0.670491	0.740385
FreeBayes-Lofreq-Strelka-Vardict-Lancet	5	5	28519.5	36048.5	29908	38432.5	0.898955	0.856016	0.764912	0.734118	33227.1	0.8135	0.00592414	FreeBayes-Lofreq-Strelka-Vardict-Lancet	5	3496.5	2213.5	3665.5	0.633284	0.701299	0.666667	3125.17	0.667083	0.740292
FreeBayes-Mutect2-Vardict	3	3	21864.5	36016	30586	36750.5	0.922559	0.856299	0.760563	0.762125	31304.2	0.825387	0.00620072	FreeBayes-Mutect2-Vardict	3	3201	2375.5	4320	0.687412	0.684211	0.592593	3298.83	0.654738	0.740062
Lofreq-Mutect2-Varscan2-Seurat	4	4	33758	31899.5	37046.5	30484	0.869048	0.878143	0.698529	0.820961	33297	0.81667	0.00683266	Lofreq-Mutect2-Varscan2-Seurat	4	3778.5	1680.5	3867.5	0.596386	0.75	0.642857	3108.83	0.663081	0.739876
Lofreq-Mutect2-Vardict-Seurat-Lancet	5	5	31323	34356.5	29321	37708	0.887324	0.86608	0.769231	0.747664	33177.1	0.817575	0.00481415	Lofreq-Mutect2-Vardict-Seurat-Lancet	5	3562.5	2054	3867.5	0.625185	0.717949	0.642857	3161.33	0.661997	0.739786
Lofreq-Varscan2	2	1	32348	30399	21731	38070.5	0.881288	0.88569	0.803681	0.73985	30637.1	0.827627	0.00484303	Lofreq-Varscan2	1	2394	4116	62.5	0.778742	0.228228	0.947368	2190.83	0.651446	0.739537
Mutect2-Strelka-Varscan2-Seurat	4	4	32995.5	26906	35454.5	30114.5	0.875587	0.899953	0.721429	0.824295	31367.6	0.830316	0.00626381	Mutect2-Strelka-Varscan2-Seurat	4	3813.5	1890.5	4104	0.592145	0.734177	0.618182	3269.33	0.648168	0.739242
FreeBayes-Lofreq-Mutect2-Strelka	4	4	21239	35372	32651.5	34460.5	0.924122	0.860511	0.747331	0.786517	30930.8	0.82962	0.00617143	FreeBayes-Lofreq-Mutect2-Strelka	4	3296.5	2430.5	4320	0.668571	0.683544	0.592593	3349	0.648236	0.738928
Lofreq-Mutect2-Strelka-Varscan2-Lancet	5	5	35986.5	33078	37046.5	36487	0.854041	0.872692	0.698529	0.764977	35649.5	0.79756	0.00656787	Lofreq-Mutect2-Strelka-Varscan2-Lancet	5	3444.5	1075.5	4104	0.639416	0.781609	0.618182	2874.67	0.679736	0.738648
Lofreq-Mutect2-Strelka-Seurat-Lancet	5	5	29705.5	31794.5	29071.5	36796.5	0.894063	0.878685	0.770833	0.761468	31842	0.826262	0.00487193	Lofreq-Mutect2-Strelka-Seurat-Lancet	5	3588	1890.5	4320	0.621302	0.734177	0.592593	3266.17	0.649357	0.73781
Mutect2-Strelka-Vardict-Varscan2-Lancet	5	5	35736.5	31126.5	36749.5	37486.5	0.855422	0.882041	0.702899	0.751174	35274.8	0.797884	0.00719905	Mutect2-Strelka-Vardict-Varscan2-Lancet	5	3436	1342.5	4104	0.641288	0.771084	0.618182	2960.83	0.676852	0.737368
FreeBayes-Vardict-Varscan2	3	3	33555.5	34356.5	35764.5	34758.5	0.870892	0.86608	0.717391	0.782998	34608.8	0.80934	0.00538552	FreeBayes-Vardict-Varscan2	3	3641	2148	3665.5	0.614009	0.708861	0.666667	3151.5	0.663179	0.73626
FreeBayes-Mutect2-Strelka-Vardict	4	4	20758.5	36026	30586	36986.5	0.925339	0.856158	0.760563	0.759259	31089.2	0.82533	0.00650409	FreeBayes-Mutect2-Strelka-Vardict	4	3312.5	2375.5	4320	0.664748	0.684211	0.592593	3336	0.647184	0.736257
FreeBayes-Lofreq-Vardict-Varscan2	4	4	33921.5	35462.5	36154.5	34534.5	0.867384	0.859951	0.712727	0.785553	35018.2	0.806404	0.00526529	FreeBayes-Lofreq-Vardict-Varscan2	4	3677	2054	3665.5	0.608696	0.717949	0.666667	3132.17	0.664437	0.73542
FreeBayes-Vardict-Seurat	3	3	24192.5	32192	27749	34039.5	0.916667	0.876633	0.77931	0.790287	29543.2	0.840724	0.00445742	FreeBayes-Vardict-Seurat	3	3775	2717.5	3867.5	0.596702	0.649351	0.642857	3453.33	0.629636	0.73518
Strelka-Vardict-Varscan2-Seurat-Lancet	5	5	34747	28873.5	34851.5	35257	0.860911	0.892601	0.727915	0.777528	33432.2	0.814739	0.00570582	Strelka-Vardict-Varscan2-Seurat-Lancet	5	3996.5	1890.5	3665.5	0.565688	0.734177	0.666667	3184.17	0.655511	0.735125
Mutect2-Strelka-Vardict-Seurat-Lancet	5	5	28752	30753	23797.5	37708	0.897912	0.884079	0.797297	0.747664	30252.6	0.831738	0.00512441	Mutect2-Strelka-Vardict-Seurat-Lancet	5	3595	2213.5	4320	0.6211	0.701299	0.592593	3376.17	0.63833	0.735034
FreeBayes-Lofreq-Vardict-Seurat	4	4	25823.5	33958.5	29597.5	33794	0.911596	0.868293	0.766551	0.792873	30793.4	0.834828	0.00447841	FreeBayes-Lofreq-Vardict-Seurat	4	3832.5	2583.5	3867.5	0.589666	0.666667	0.642857	3427.83	0.633063	0.733946
Lofreq-Strelka-Vardict-Varscan2-Seurat-Lancet	6	6	36389	31899.5	34760.5	35030.5	0.8523	0.878143	0.729242	0.780045	34519.9	0.809933	0.00461731	Lofreq-Strelka-Vardict-Varscan2-Seurat-Lancet	6	3996.5	1890.5	3665.5	0.565688	0.734177	0.666667	3184.17	0.655511	0.732722
Lofreq-Mutect2-Strelka-Vardict-Varscan2-Lancet	6	6	37271	35372	36850.5	37667.5	0.846715	0.860511	0.701107	0.748235	36790.2	0.789142	0.0059439	Lofreq-Mutect2-Strelka-Vardict-Varscan2-Lancet	6	3450	1342.5	4104	0.639296	0.771084	0.618182	2965.5	0.676187	0.732665
Strelka-Varscan2	2	1	31269	42453	38313.5	39210.5	0.887562	0.801308	0.68	0.725111	37811.5	0.773495	0.00828905	Strelka-Varscan2	1	2204	3800.5	143	0.793651	0.334728	0.944444	2049.17	0.690941	0.732218
FreeBayes-Strelka-Vardict-Seurat	4	4	23667.5	32121.5	27749	34319.5	0.917995	0.877057	0.77931	0.787611	29464.4	0.840493	0.00462781	FreeBayes-Strelka-Vardict-Seurat	4	3861	2583.5	4104	0.584475	0.666667	0.618182	3516.17	0.623108	0.731801
FreeBayes-Lofreq-Mutect2-Vardict	4	4	25823.5	37400	33313.5	36986.5	0.911596	0.846345	0.742857	0.759259	33380.9	0.815014	0.0062083	FreeBayes-Lofreq-Mutect2-Vardict	4	3295	2375.5	4320	0.66858	0.684211	0.592593	3330.17	0.648461	0.731738
FreeBayes-Strelka-Vardict-Varscan2	4	4	33305	34356.5	35764.5	35006	0.873072	0.86608	0.717391	0.780269	34608	0.809203	0.00552696	FreeBayes-Strelka-Vardict-Varscan2	4	3748.5	2054	3867.5	0.600302	0.717949	0.642857	3223.33	0.653703	0.731453
Mutect2-Strelka-Varscan2	3	1	33863	42454	39046.5	39234.5	0.867925	0.801291	0.669565	0.724088	38649.5	0.765717	0.00756336	Mutect2-Strelka-Varscan2	1	971	3782	884.5	0.855385	0.344828	0.883117	1879.17	0.694443	0.73008
FreeBayes-Lofreq-Mutect2-Strelka-Vardict	5	5	25823.5	37400	33313.5	37229	0.911596	0.846345	0.742857	0.756381	33441.5	0.814295	0.00631737	FreeBayes-Lofreq-Mutect2-Strelka-Vardict	5	3334	2375.5	4320	0.65896	0.684211	0.592593	3343.17	0.645254	0.729774
Mutect2-Lancet	2	1	40127	45764	38401	41804	0.814016	0.73551	0.678571	0.625995	41524	0.713523	0.00648837	Mutect2-Lancet	1	1015	3004.5	2921.5	0.853608	0.615385	0.767442	2313.67	0.745478	0.729501
FreeBayes-Lofreq-Strelka-Vardict-Varscan2	5	5	34224	35462.5	36154.5	34790.5	0.864671	0.859951	0.712727	0.782805	35157.9	0.805039	0.00519568	FreeBayes-Lofreq-Strelka-Vardict-Varscan2	5	3748.5	2054	3867.5	0.600302	0.717949	0.642857	3223.33	0.653703	0.729371
Mutect2-Vardict-Varscan2-Seurat	4	4	34362.5	31395	36601.5	33572.5	0.863582	0.880849	0.705455	0.795506	33982.9	0.811348	0.00634108	Mutect2-Vardict-Varscan2-Seurat	4	3714	2054	4104	0.604511	0.717949	0.618182	3290.67	0.646881	0.729114
FreeBayes-Seurat	2	2	32434	29318.5	24744.5	27601	0.880252	0.890772	0.793333	0.84127	28524.5	0.851407	0.00195232	FreeBayes-Seurat	2	3809	3246	3867.5	0.593245	0.577778	0.642857	3640.83	0.604627	0.728017
FreeBayes-Strelka-Seurat-Lancet	4	4	26772.5	31557.5	26432	35528.5	0.907429	0.88	0.786207	0.774336	30072.6	0.836993	0.00443862	FreeBayes-Strelka-Seurat-Lancet	4	4081	2375.5	4104	0.552795	0.684211	0.618182	3520.17	0.618396	0.727694
FreeBayes-Seurat-Lancet	3	3	27507	31557.5	26432	35860.5	0.903737	0.88	0.786207	0.770925	30339.2	0.835217	0.00441199	FreeBayes-Seurat-Lancet	3	4051.5	2375.5	4104	0.557276	0.684211	0.618182	3510.33	0.619889	0.727553
Lofreq-Mutect2-Strelka-Vardict-Seurat-Lancet	6	6	31323	34356.5	29321	37861	0.887324	0.86608	0.769231	0.744731	33215.4	0.816841	0.00495299	Lofreq-Mutect2-Strelka-Vardict-Seurat-Lancet	6	3611.5	2213.5	4320	0.619048	0.701299	0.592593	3381.67	0.637646	0.727244
FreeBayes-Lofreq-Strelka-Vardict-Seurat	5	5	26695.5	33958.5	29597.5	34056.5	0.907834	0.868293	0.766551	0.790179	31077	0.833214	0.00436491	FreeBayes-Lofreq-Strelka-Vardict-Seurat	5	3898	2583.5	4104	0.578867	0.666667	0.618182	3528.5	0.621238	0.727226
Lofreq-Mutect2-Strelka-Varscan2-Seurat	5	5	33758	31999	37046.5	31192	0.869048	0.8776	0.698529	0.815789	33498.9	0.815242	0.00680191	Lofreq-Mutect2-Strelka-Varscan2-Seurat	5	3828.5	1890.5	4320	0.590015	0.734177	0.592593	3346.33	0.638928	0.727085
FreeBayes-Strelka-Varscan2-Lancet	4	4	34243.5	33425	35154.5	35372.5	0.864608	0.870748	0.724638	0.776053	34548.9	0.809012	0.00503587	FreeBayes-Strelka-Varscan2-Lancet	4	3907.5	2244	3867.5	0.577099	0.7	0.642857	3339.67	0.639985	0.724499
Mutect2-Varscan2-Seurat-Lancet	4	4	35687.5	29520.5	36749.5	35893.5	0.85545	0.889952	0.702899	0.770642	34462.8	0.804736	0.00712233	Mutect2-Varscan2-Seurat-Lancet	4	4001.5	1680.5	4104	0.563945	0.75	0.618182	3262	0.644042	0.724389
FreeBayes-Varscan2-Lancet	3	3	34813.5	33527	35154.5	35697.5	0.860849	0.870325	0.724638	0.772627	34798.1	0.80711	0.00495828	FreeBayes-Varscan2-Lancet	3	3892	2244	3867.5	0.579268	0.7	0.642857	3334.5	0.640708	0.723909
FreeBayes-Mutect2-Lancet	3	3	24856.5	34669.5	29908	39361.5	0.914798	0.864415	0.764912	0.720764	32198.9	0.816222	0.00792827	FreeBayes-Mutect2-Lancet	3	3471	2583.5	4320	0.635432	0.666667	0.592593	3458.17	0.631564	0.723893
FreeBayes-Lofreq-Seurat-Lancet	4	4	27891	33728	28734.5	36034.5	0.901734	0.869396	0.773519	0.769575	31597	0.828556	0.00451025	FreeBayes-Lofreq-Seurat-Lancet	4	4066.5	2375.5	4104	0.555039	0.684211	0.618182	3515.33	0.619144	0.72385
Lofreq-Mutect2-Vardict-Varscan2-Seurat	5	5	35327	34669.5	36850.5	33822.5	0.857831	0.864415	0.701107	0.792793	35167.4	0.804037	0.00575345	Lofreq-Mutect2-Vardict-Varscan2-Seurat	5	3805	2054	4104	0.593939	0.717949	0.618182	3321	0.643357	0.723697
FreeBayes-Varscan2-Seurat	3	3	33710.5	30586.5	33948.5	27409	0.869565	0.885057	0.737589	0.842105	31413.6	0.833579	0.00441063	FreeBayes-Varscan2-Seurat	3	4142	2488.5	4104	0.545736	0.675325	0.618182	3578.17	0.613081	0.72333
FreeBayes-Lofreq-Strelka-Seurat-Lancet	5	5	28479.5	33728	28734.5	35824.5	0.899189	0.869396	0.773519	0.7713	31691.6	0.828351	0.00432132	FreeBayes-Lofreq-Strelka-Seurat-Lancet	5	4097.5	2375.5	4104	0.550544	0.684211	0.618182	3525.67	0.617646	0.722998
FreeBayes-Mutect2-Strelka-Lancet	4	4	23444.5	34669.5	30586	39361.5	0.918552	0.864415	0.760563	0.720764	32015.4	0.816074	0.0083347	FreeBayes-Mutect2-Strelka-Lancet	4	3523.5	2583.5	4320	0.629412	0.666667	0.592593	3475.67	0.629557	0.722815
FreeBayes-Lofreq-Varscan2-Lancet	4	4	35001.5	35132	35539.5	35824.5	0.859544	0.862187	0.72	0.7713	35374.4	0.803258	0.00486465	FreeBayes-Lofreq-Varscan2-Lancet	4	3892	2244	3867.5	0.579268	0.7	0.642857	3334.5	0.640708	0.721983
FreeBayes-Lofreq-Strelka-Varscan2-Lancet	5	5	35246.5	35132	35539.5	35665.5	0.858173	0.862187	0.72	0.773034	35395.9	0.803349	0.0047779	FreeBayes-Lofreq-Strelka-Varscan2-Lancet	5	3907.5	2244	3867.5	0.577099	0.7	0.642857	3339.67	0.639985	0.721667
FreeBayes-Lofreq-Varscan2-Seurat	4	4	32642.5	32735.5	35764.5	27500	0.878394	0.874333	0.717391	0.841667	32160.6	0.827946	0.00570246	FreeBayes-Lofreq-Varscan2-Seurat	4	4153.5	2375.5	4104	0.54375	0.684211	0.618182	3544.33	0.615381	0.721664
FreeBayes-Strelka-Varscan2-Seurat	4	4	32386.5	30482.5	33948.5	26597	0.880841	0.885482	0.737589	0.845996	30853.6	0.837477	0.00474505	FreeBayes-Strelka-Varscan2-Seurat	4	4191	2375.5	4320	0.534591	0.684211	0.592593	3628.83	0.603798	0.720637
Lofreq-Mutect2-Varscan2-Seurat-Lancet	5	5	35986.5	33256.5	37046.5	36750.5	0.854041	0.871595	0.698529	0.762125	35760	0.796573	0.00657672	Lofreq-Mutect2-Varscan2-Seurat-Lancet	5	4013	1680.5	4104	0.561728	0.75	0.618182	3265.83	0.643303	0.719938
FreeBayes-Lofreq-Mutect2-Lancet	4	4	27644.5	36568.5	33313.5	39680.5	0.903002	0.852621	0.742857	0.714628	34301.8	0.803277	0.00796305	FreeBayes-Lofreq-Mutect2-Lancet	4	3489	2583.5	4320	0.633431	0.666667	0.592593	3464.17	0.630897	0.717087
FreeBayes-Mutect2-Vardict-Lancet	4	4	27449.5	37312.5	31328.5	40379.5	0.90411	0.846918	0.756184	0.699267	34117.5	0.80162	0.00836559	FreeBayes-Mutect2-Vardict-Lancet	4	3479	2583.5	4320	0.635294	0.666667	0.592593	3460.83	0.631518	0.716569
FreeBayes-Mutect2-Seurat	3	3	24548.5	32493	29321	33794	0.915636	0.875424	0.769231	0.792873	30039.1	0.838291	0.00473105	FreeBayes-Mutect2-Seurat	3	3778.5	2766.5	4722.5	0.596386	0.648649	0.538462	3755.83	0.594499	0.716395
FreeBayes-Vardict-Varscan2-Lancet	4	4	35369.5	36225.5	35539.5	38465.5	0.857826	0.854886	0.72	0.733645	36400	0.791589	0.00562545	FreeBayes-Vardict-Varscan2-Lancet	4	3898	2213.5	3867.5	0.578867	0.701299	0.642857	3326.33	0.641008	0.716298
FreeBayes-Strelka-Vardict-Varscan2-Lancet	5	5	35001.5	36225.5	35539.5	38465.5	0.859544	0.854886	0.72	0.733645	36308	0.792019	0.00570207	FreeBayes-Strelka-Vardict-Varscan2-Lancet	5	3914.5	2213.5	3867.5	0.576687	0.701299	0.642857	3331.83	0.640281	0.71615
FreeBayes-Mutect2-Strelka-Vardict-Lancet	5	5	26639	37312.5	31328.5	40379.5	0.908046	0.846918	0.756184	0.699267	33914.9	0.802604	0.00863842	FreeBayes-Mutect2-Strelka-Vardict-Lancet	5	3530.5	2583.5	4320	0.629247	0.666667	0.592593	3478	0.629502	0.716053
FreeBayes-Vardict-Seurat-Lancet	4	4	28320	34908	28047.5	38647.5	0.899885	0.863302	0.777778	0.731935	32480.8	0.818225	0.00592743	FreeBayes-Vardict-Seurat-Lancet	4	4060	2583.5	4104	0.556765	0.666667	0.618182	3582.5	0.613871	0.716048
FreeBayes-Lofreq-Mutect2-Strelka-Lancet	5	5	27891	36568.5	33313.5	39680.5	0.901734	0.852621	0.742857	0.714628	34363.4	0.80296	0.00787913	FreeBayes-Lofreq-Mutect2-Strelka-Lancet	5	3540.5	2583.5	4320	0.627393	0.666667	0.592593	3481.33	0.628884	0.715922
FreeBayes-Lofreq-Strelka-Varscan2-Seurat	5	5	32969.5	32735.5	35764.5	27265	0.87574	0.874333	0.717391	0.842767	32183.6	0.827558	0.00562579	FreeBayes-Lofreq-Strelka-Varscan2-Seurat	5	4191	2375.5	4320	0.534591	0.684211	0.592593	3628.83	0.603798	0.715678
FreeBayes-Strelka-Vardict-Seurat-Lancet	5	5	27891	34908	28047.5	38647.5	0.901734	0.863302	0.777778	0.731935	32373.5	0.818687	0.00602896	FreeBayes-Strelka-Vardict-Seurat-Lancet	5	4089.5	2583.5	4104	0.552262	0.666667	0.618182	3592.33	0.61237	0.715529
Mutect2-Strelka-Vardict-Varscan2-Seurat	5	5	34030	31395	36601.5	33822.5	0.866348	0.880849	0.705455	0.792793	33962.2	0.811361	0.00647105	Mutect2-Strelka-Vardict-Varscan2-Seurat	5	3832.5	2213.5	4543.5	0.589666	0.701299	0.566038	3529.83	0.619001	0.715181
FreeBayes-Lofreq-Vardict-Varscan2-Lancet	5	5	36389	37004	35960.5	38336.5	0.8523	0.849206	0.715328	0.735849	36922.5	0.788171	0.00529383	FreeBayes-Lofreq-Vardict-Varscan2-Lancet	5	3898	2213.5	3867.5	0.578867	0.701299	0.642857	3326.33	0.641008	0.714589
FreeBayes-Mutect2-Strelka-Seurat	4	4	23945.5	32493	29321	34056.5	0.917327	0.875424	0.769231	0.790179	29954	0.83804	0.00490316	FreeBayes-Mutect2-Strelka-Seurat	4	3865.5	2766.5	4722.5	0.583587	0.648649	0.538462	3784.83	0.590232	0.714136
FreeBayes-Lofreq-Strelka-Vardict-Varscan2-Lancet	6	6	36584	37004	35960.5	38336.5	0.850909	0.849206	0.715328	0.735849	36971.2	0.787823	0.00523484	FreeBayes-Lofreq-Strelka-Vardict-Varscan2-Lancet	6	3914.5	2213.5	3867.5	0.576687	0.701299	0.642857	3331.83	0.640281	0.714052
Mutect2-Vardict-Varscan2-Seurat-Lancet	5	5	36351.5	32978	36601.5	37830.5	0.852341	0.873239	0.705455	0.745283	35940.4	0.794079	0.00663206	Mutect2-Vardict-Varscan2-Seurat-Lancet	5	4006.5	2054	4104	0.563467	0.717949	0.618182	3388.17	0.633199	0.713639
FreeBayes-Mutect2-Varscan2	3	3	33677.5	34555	36850.5	34534.5	0.869871	0.864971	0.701107	0.785553	34904.4	0.805375	0.00632537	FreeBayes-Mutect2-Varscan2	3	3647	2430.5	4543.5	0.613095	0.683544	0.566038	3540.33	0.620892	0.713134
FreeBayes-Lofreq-Vardict-Seurat-Lancet	5	5	30077	36048.5	29908	38432.5	0.892523	0.856016	0.764912	0.734118	33616.5	0.811892	0.00556809	FreeBayes-Lofreq-Vardict-Seurat-Lancet	5	4072.5	2583.5	4104	0.554517	0.666667	0.618182	3586.67	0.613122	0.712507
Mutect2-Strelka-Varscan2-Seurat-Lancet	5	5	35045	29640.5	36749.5	36208	0.859524	0.889421	0.702899	0.767816	34410.8	0.804915	0.00730234	Mutect2-Strelka-Varscan2-Seurat-Lancet	5	4028.5	1890.5	4543.5	0.559505	0.734177	0.566038	3487.5	0.619907	0.712411
FreeBayes-Lofreq-Strelka-Vardict-Seurat-Lancet	6	6	30385	36048.5	29908	38432.5	0.891228	0.856016	0.764912	0.734118	33693.5	0.811568	0.00549888	FreeBayes-Lofreq-Strelka-Vardict-Seurat-Lancet	6	4106.5	2583.5	4104	0.55	0.666667	0.618182	3598	0.611616	0.711592
FreeBayes-Lofreq-Mutect2-Vardict-Lancet	5	5	29772	38263.5	33853.5	40502.5	0.893816	0.83942	0.738351	0.696078	35597.9	0.791916	0.00823139	FreeBayes-Lofreq-Mutect2-Vardict-Lancet	5	3496.5	2583.5	4320	0.633284	0.666667	0.592593	3466.67	0.630848	0.711382
FreeBayes-Mutect2-Strelka-Varscan2	4	4	33372.5	34555	36850.5	34790.5	0.872642	0.864971	0.701107	0.782805	34892.1	0.805381	0.00648587	FreeBayes-Mutect2-Strelka-Varscan2	4	3742	2430.5	4543.5	0.600601	0.683544	0.566038	3572	0.616728	0.711054
Lofreq-Mutect2-Strelka-Vardict-Varscan2-Seurat	6	6	35327	34669.5	36850.5	34084.5	0.857831	0.864415	0.701107	0.790068	35232.9	0.803355	0.00577574	Lofreq-Mutect2-Strelka-Vardict-Varscan2-Seurat	6	3845	2213.5	4543.5	0.587519	0.701299	0.566038	3534	0.618285	0.71082
FreeBayes-Lofreq-Mutect2-Strelka-Vardict-Lancet	6	6	29772	38263.5	33853.5	40502.5	0.893816	0.83942	0.738351	0.696078	35597.9	0.791916	0.00823139	FreeBayes-Lofreq-Mutect2-Strelka-Vardict-Lancet	6	3547.5	2583.5	4320	0.627219	0.666667	0.592593	3483.67	0.628826	0.710371
Lofreq-Mutect2-Vardict-Varscan2-Seurat-Lancet	6	6	37271	35627	36850.5	37953.5	0.846715	0.858829	0.701107	0.742317	36925.5	0.787242	0.00603311	Lofreq-Mutect2-Vardict-Varscan2-Seurat-Lancet	6	4016.5	2054	4104	0.56124	0.717949	0.618182	3391.5	0.632457	0.70985
FreeBayes-Lofreq-Mutect2-Seurat	4	4	26375.5	35372	32651.5	34460.5	0.9093	0.860511	0.747331	0.786517	32214.9	0.825915	0.00529251	FreeBayes-Lofreq-Mutect2-Seurat	4	3855	2766.5	4722.5	0.585736	0.648649	0.538462	3781.33	0.590949	0.708432
FreeBayes-Vardict-Varscan2-Seurat	4	4	33555.5	34356.5	35764.5	34758.5	0.870892	0.86608	0.717391	0.782998	34608.8	0.80934	0.00538552	FreeBayes-Vardict-Varscan2-Seurat	4	4151	2682	4104	0.544601	0.657895	0.618182	3645.67	0.606892	0.708116
Lofreq-Strelka-Varscan2	3	1	32753	42559	38313.5	40085.5	0.877432	0.8	0.68	0.706897	38427.8	0.766082	0.00815409	Lofreq-Strelka-Varscan2	1	2393	4131	62.5	0.778836	0.22409	0.947368	2195.5	0.650098	0.70809
Lofreq-Mutect2-Strelka-Varscan2-Seurat-Lancet	6	6	35986.5	33361.5	37046.5	36986.5	0.854041	0.871046	0.698529	0.759259	35845.2	0.795719	0.00661693	Lofreq-Mutect2-Strelka-Varscan2-Seurat-Lancet	6	4028.5	1890.5	4543.5	0.559505	0.734177	0.566038	3487.5	0.619907	0.707813
FreeBayes-Lofreq-Vardict-Varscan2-Seurat	5	5	33921.5	35462.5	36154.5	34534.5	0.867384	0.859951	0.712727	0.785553	35018.2	0.806404	0.00526529	FreeBayes-Lofreq-Vardict-Varscan2-Seurat	5	4167	2583.5	4104	0.540881	0.666667	0.618182	3618.17	0.608576	0.70749
FreeBayes-Lofreq-Mutect2-Varscan2	4	4	34030	36496	37831.5	35108.5	0.866348	0.853188	0.686567	0.779043	35866.5	0.796287	0.00682739	FreeBayes-Lofreq-Mutect2-Varscan2	4	3706.5	2430.5	4543.5	0.60479	0.683544	0.566038	3560.17	0.618124	0.707205
FreeBayes-Lofreq-Mutect2-Strelka-Seurat	5	5	26639	35372	32651.5	34707.5	0.908046	0.860511	0.747331	0.783784	32342.5	0.824918	0.00529629	FreeBayes-Lofreq-Mutect2-Strelka-Seurat	5	3907.5	2766.5	4722.5	0.577099	0.648649	0.538462	3798.83	0.58807	0.706494
FreeBayes-Lofreq-Mutect2-Strelka-Varscan2	5	5	34030	36496	37831.5	35350	0.866348	0.853188	0.686567	0.776256	35926.9	0.79559	0.00686137	FreeBayes-Lofreq-Mutect2-Strelka-Varscan2	5	3760	2430.5	4543.5	0.598496	0.683544	0.566038	3578	0.616026	0.705808
Strelka-Lancet	2	1	39744	46168	43142.5	42092.5	0.822344	0.677449	0.619608	0.612863	42786.8	0.683066	0.00946182	Strelka-Lancet	1	1743	3451	1633	0.817691	0.52071	0.843373	2275.67	0.727258	0.705162
FreeBayes-Mutect2-Vardict-Varscan2	4	4	34628.5	37578.5	37491.5	37360.5	0.861905	0.845197	0.69145	0.754098	36764.8	0.788162	0.00640151	FreeBayes-Mutect2-Vardict-Varscan2	4	3677	2375.5	4543.5	0.608696	0.684211	0.566038	3532	0.619648	0.703905
FreeBayes-Mutect2-Vardict-Seurat	4	4	27030.5	36225.5	31328.5	36750.5	0.906178	0.854886	0.756184	0.762125	32833.8	0.819843	0.00535525	FreeBayes-Mutect2-Vardict-Seurat	4	3819.5	2910	4722.5	0.591806	0.630137	0.538462	3817.33	0.586801	0.703322
FreeBayes-Strelka-Vardict-Varscan2-Seurat	5	5	33305	34356.5	35764.5	35006	0.873072	0.86608	0.717391	0.780269	34608	0.809203	0.00552696	FreeBayes-Strelka-Vardict-Varscan2-Seurat	5	4200	2583.5	4320	0.531646	0.666667	0.592593	3701.17	0.596968	0.703086
Lofreq-Mutect2-Strelka-Varscan2	4	1	35890.5	42559	39046.5	40235.5	0.854495	0.8	0.669565	0.70255	39432.9	0.756652	0.00732115	Lofreq-Mutect2-Strelka-Varscan2	1	1744	4072	796.5	0.817647	0.238727	0.888889	2204.17	0.648421	0.702537
Mutect2-Strelka-Vardict-Varscan2-Seurat-Lancet	6	6	35736.5	32978	36601.5	37830.5	0.855422	0.873239	0.705455	0.745283	35786.6	0.79485	0.00675409	Mutect2-Strelka-Vardict-Varscan2-Seurat-Lancet	6	4040.5	2213.5	4543.5	0.559006	0.701299	0.566038	3599.17	0.608781	0.701815
FreeBayes-Strelka-Varscan2-Seurat-Lancet	5	5	34243.5	33425	35154.5	35372.5	0.864608	0.870748	0.724638	0.776053	34548.9	0.809012	0.00503587	FreeBayes-Strelka-Varscan2-Seurat-Lancet	5	4327.5	2375.5	4320	0.50641	0.684211	0.592593	3674.33	0.594404	0.701708
FreeBayes-Mutect2-Strelka-Vardict-Varscan2	5	5	34338.5	37578.5	37491.5	37486.5	0.863636	0.845197	0.69145	0.751174	36723.8	0.787864	0.00655678	FreeBayes-Mutect2-Strelka-Vardict-Varscan2	5	3786	2375.5	4543.5	0.596067	0.684211	0.566038	3568.33	0.615438	0.701651
FreeBayes-Varscan2-Seurat-Lancet	4	4	34813.5	33425	35154.5	35697.5	0.860849	0.870748	0.724638	0.772627	34772.6	0.807215	0.00497615	FreeBayes-Varscan2-Seurat-Lancet	4	4308.5	2375.5	4320	0.5088	0.684211	0.592593	3668	0.595201	0.701208
FreeBayes-Mutect2-Strelka-Vardict-Seurat	5	5	26639	36225.5	31328.5	36986.5	0.908046	0.854886	0.756184	0.759259	32794.9	0.819594	0.00557682	FreeBayes-Mutect2-Strelka-Vardict-Seurat	5	3898	2910	4722.5	0.578867	0.630137	0.538462	3843.5	0.582488	0.701041
FreeBayes-Lofreq-Strelka-Vardict-Varscan2-Seurat	6	6	34224	35462.5	36154.5	34790.5	0.864671	0.859951	0.712727	0.782805	35157.9	0.805039	0.00519568	FreeBayes-Lofreq-Strelka-Vardict-Varscan2-Seurat	6	4200	2583.5	4320	0.531646	0.666667	0.592593	3701.17	0.596968	0.701003
FreeBayes-Lofreq-Mutect2-Vardict-Varscan2	5	5	35820.5	38263.5	37831.5	37486.5	0.855072	0.83942	0.686567	0.751174	37350.5	0.783058	0.00622994	FreeBayes-Lofreq-Mutect2-Vardict-Varscan2	5	3732	2375.5	4543.5	0.60241	0.684211	0.566038	3550.33	0.617553	0.700305
FreeBayes-Lofreq-Varscan2-Seurat-Lancet	5	5	35001.5	35132	35539.5	35824.5	0.859544	0.862187	0.72	0.7713	35374.4	0.803258	0.00486465	FreeBayes-Lofreq-Varscan2-Seurat-Lancet	5	4308.5	2375.5	4320	0.5088	0.684211	0.592593	3668	0.595201	0.699229
Mutect2-Strelka-Lancet	3	1	40534	46165	43248.5	42067	0.805604	0.677761	0.614786	0.613665	43003.6	0.677954	0.00813931	Mutect2-Strelka-Lancet	1	1244	3447.5	2381	0.842742	0.521739	0.795455	2357.5	0.719979	0.698966
FreeBayes-Lofreq-Mutect2-Strelka-Vardict-Varscan2	6	6	35820.5	38263.5	37831.5	37667.5	0.855072	0.83942	0.686567	0.748235	37395.8	0.782324	0.00629456	FreeBayes-Lofreq-Mutect2-Strelka-Vardict-Varscan2	6	3786	2375.5	4543.5	0.596067	0.684211	0.566038	3568.33	0.615438	0.698881
FreeBayes-Lofreq-Strelka-Varscan2-Seurat-Lancet	6	6	35246.5	35132	35539.5	35665.5	0.858173	0.862187	0.72	0.773034	35395.9	0.803349	0.0047779	FreeBayes-Lofreq-Strelka-Varscan2-Seurat-Lancet	6	4327.5	2375.5	4320	0.50641	0.684211	0.592593	3674.33	0.594404	0.698876
Lofreq-Mutect2-Strelka-Vardict-Varscan2-Seurat-Lancet	7	7	37271	35627	36850.5	37953.5	0.846715	0.858829	0.701107	0.742317	36925.5	0.787242	0.00603311	Lofreq-Mutect2-Strelka-Vardict-Varscan2-Seurat-Lancet	7	4040.5	2213.5	4543.5	0.559006	0.701299	0.566038	3599.17	0.608781	0.698011
FreeBayes-Lofreq-Mutect2-Vardict-Seurat	5	5	28817	37400	33313.5	36986.5	0.897674	0.846345	0.742857	0.759259	34129.2	0.811534	0.00536038	FreeBayes-Lofreq-Mutect2-Vardict-Seurat	5	3884	2910	4722.5	0.58104	0.630137	0.538462	3838.83	0.583213	0.697373
FreeBayes-Lofreq-Mutect2-Strelka-Vardict-Seurat	6	6	28817	37400	33313.5	37229	0.897674	0.846345	0.742857	0.756381	34189.9	0.810814	0.00546278	FreeBayes-Lofreq-Mutect2-Strelka-Vardict-Seurat	6	3947	2910	4722.5	0.572308	0.630137	0.538462	3859.83	0.580302	0.695558
FreeBayes-Mutect2-Seurat-Lancet	4	4	28669	34798.5	31328.5	39361.5	0.898286	0.863859	0.756184	0.720764	33539.4	0.809773	0.00718475	FreeBayes-Mutect2-Seurat-Lancet	4	4097.5	2766.5	4722.5	0.550544	0.648649	0.538462	3862.17	0.579218	0.694496
FreeBayes-Mutect2-Strelka-Seurat-Lancet	5	5	28027	34798.5	31328.5	39361.5	0.901149	0.863859	0.756184	0.720764	33378.9	0.810489	0.00735578	FreeBayes-Mutect2-Strelka-Seurat-Lancet	5	4137	2766.5	4722.5	0.546022	0.648649	0.538462	3875.33	0.577711	0.6941
FreeBayes-Mutect2-Strelka-Varscan2-Lancet	5	5	35114.5	36139.5	37491.5	39280.5	0.859189	0.855451	0.69145	0.722488	37006.5	0.782144	0.00769804	FreeBayes-Mutect2-Strelka-Varscan2-Lancet	5	3937.5	2583.5	4543.5	0.572741	0.666667	0.566038	3688.17	0.601815	0.69198
FreeBayes-Mutect2-Varscan2-Lancet	4	4	35782.5	36139.5	37491.5	39280.5	0.855107	0.855451	0.69145	0.722488	37173.5	0.781124	0.00749256	FreeBayes-Mutect2-Varscan2-Lancet	4	3921	2583.5	4543.5	0.574924	0.666667	0.566038	3682.67	0.602543	0.691833
FreeBayes-Vardict-Varscan2-Seurat-Lancet	5	5	35369.5	36225.5	35539.5	38465.5	0.857826	0.854886	0.72	0.733645	36400	0.791589	0.00562545	FreeBayes-Vardict-Varscan2-Seurat-Lancet	5	4315.5	2583.5	4320	0.508039	0.666667	0.592593	3739.67	0.589099	0.690344
FreeBayes-Strelka-Vardict-Varscan2-Seurat-Lancet	6	6	35001.5	36225.5	35539.5	38465.5	0.859544	0.854886	0.72	0.733645	36308	0.792019	0.00570207	FreeBayes-Strelka-Vardict-Varscan2-Seurat-Lancet	6	4334.5	2583.5	4320	0.505636	0.666667	0.592593	3746	0.588298	0.690159
FreeBayes-Lofreq-Mutect2-Seurat-Lancet	5	5	29705.5	36568.5	33313.5	39680.5	0.894063	0.852621	0.742857	0.714628	34817	0.801042	0.0073887	FreeBayes-Lofreq-Mutect2-Seurat-Lancet	5	4117.5	2766.5	4722.5	0.548287	0.648649	0.538462	3868.83	0.578466	0.689754
FreeBayes-Lofreq-Mutect2-Varscan2-Lancet	5	5	36278.5	37400	37831.5	39566.5	0.852657	0.846345	0.686567	0.716346	37769.1	0.775479	0.00746015	FreeBayes-Lofreq-Mutect2-Varscan2-Lancet	5	3921	2583.5	4543.5	0.574924	0.666667	0.566038	3682.67	0.602543	0.689011
FreeBayes-Lofreq-Mutect2-Strelka-Seurat-Lancet	6	6	30018.5	36568.5	33313.5	39680.5	0.892774	0.852621	0.742857	0.714628	34895.2	0.80072	0.00730918	FreeBayes-Lofreq-Mutect2-Strelka-Seurat-Lancet	6	4153.5	2766.5	4722.5	0.54375	0.648649	0.538462	3880.83	0.576953	0.688837
FreeBayes-Lofreq-Mutect2-Strelka-Varscan2-Lancet	6	6	36278.5	37400	37831.5	39566.5	0.852657	0.846345	0.686567	0.716346	37769.1	0.775479	0.00746015	FreeBayes-Lofreq-Mutect2-Strelka-Varscan2-Lancet	6	3937.5	2583.5	4543.5	0.572741	0.666667	0.566038	3688.17	0.601815	0.688647
FreeBayes-Lofreq-Vardict-Varscan2-Seurat-Lancet	6	6	36389	37004	35960.5	38336.5	0.8523	0.849206	0.715328	0.735849	36922.5	0.788171	0.00529383	FreeBayes-Lofreq-Vardict-Varscan2-Seurat-Lancet	6	4315.5	2583.5	4320	0.508039	0.666667	0.592593	3739.67	0.589099	0.688635
FreeBayes-Lofreq-Strelka-Vardict-Varscan2-Seurat-Lancet	7	7	36584	37004	35960.5	38336.5	0.850909	0.849206	0.715328	0.735849	36971.2	0.787823	0.00523484	FreeBayes-Lofreq-Strelka-Vardict-Varscan2-Seurat-Lancet	7	4334.5	2583.5	4320	0.505636	0.666667	0.592593	3746	0.588298	0.688061
FreeBayes-Mutect2-Strelka-Vardict-Varscan2-Lancet	6	6	35986.5	38332.5	37491.5	40304.5	0.854041	0.838839	0.69145	0.70098	38028.8	0.771328	0.00757616	FreeBayes-Mutect2-Strelka-Vardict-Varscan2-Lancet	6	3947	2583.5	4543.5	0.572308	0.666667	0.566038	3691.33	0.601671	0.686499
FreeBayes-Mutect2-Vardict-Varscan2-Lancet	5	5	36548.5	38332.5	37491.5	40304.5	0.850962	0.838839	0.69145	0.70098	38169.2	0.770558	0.00740872	FreeBayes-Mutect2-Vardict-Varscan2-Lancet	5	3926	2583.5	4543.5	0.574501	0.666667	0.566038	3684.33	0.602402	0.68648
FreeBayes-Mutect2-Varscan2-Seurat	4	4	33677.5	34555	36850.5	34534.5	0.869871	0.864971	0.701107	0.785553	34904.4	0.805375	0.00632537	FreeBayes-Mutect2-Varscan2-Seurat	4	4163	2766.5	4898.5	0.541471	0.648649	0.509804	3942.67	0.566641	0.686008
FreeBayes-Mutect2-Vardict-Seurat-Lancet	5	5	29867	37400	32009.5	40379.5	0.893519	0.846345	0.751773	0.699267	34914	0.797726	0.00778199	FreeBayes-Mutect2-Vardict-Seurat-Lancet	5	4106.5	2910	4722.5	0.55	0.630137	0.538462	3913	0.572866	0.685296
FreeBayes-Mutect2-Strelka-Vardict-Seurat-Lancet	6	6	29051.5	37400	32009.5	40379.5	0.896632	0.846345	0.751773	0.699267	34710.1	0.798504	0.00798323	FreeBayes-Mutect2-Strelka-Vardict-Seurat-Lancet	6	4146.5	2910	4722.5	0.545455	0.630137	0.538462	3926.33	0.571351	0.684928
FreeBayes-Lofreq-Mutect2-Vardict-Varscan2-Lancet	6	6	37445.5	39006.5	37831.5	40426.5	0.845311	0.833585	0.686567	0.697789	38677.5	0.765813	0.00727336	FreeBayes-Lofreq-Mutect2-Vardict-Varscan2-Lancet	6	3926	2583.5	4543.5	0.574501	0.666667	0.566038	3684.33	0.602402	0.684107
FreeBayes-Mutect2-Strelka-Varscan2-Seurat	5	5	33372.5	34555	36850.5	34790.5	0.872642	0.864971	0.701107	0.782805	34892.1	0.805381	0.00648587	FreeBayes-Mutect2-Strelka-Varscan2-Seurat	5	4208	2766.5	4898.5	0.529968	0.648649	0.509804	3957.67	0.562807	0.684094
FreeBayes-Lofreq-Mutect2-Strelka-Vardict-Varscan2-Lancet	7	7	37445.5	39006.5	37831.5	40426.5	0.845311	0.833585	0.686567	0.697789	38677.5	0.765813	0.00727336	FreeBayes-Lofreq-Mutect2-Strelka-Vardict-Varscan2-Lancet	7	3947	2583.5	4543.5	0.572308	0.666667	0.566038	3691.33	0.601671	0.683742
FreeBayes-Lofreq-Mutect2-Vardict-Seurat-Lancet	6	6	31598.5	38263.5	33853.5	40502.5	0.886016	0.83942	0.738351	0.696078	36054.5	0.789966	0.00771677	FreeBayes-Lofreq-Mutect2-Vardict-Seurat-Lancet	6	4126	2910	4722.5	0.547731	0.630137	0.538462	3919.5	0.57211	0.681038
FreeBayes-Lofreq-Mutect2-Varscan2-Seurat	5	5	34030	36496	37831.5	35108.5	0.866348	0.853188	0.686567	0.779043	35866.5	0.796287	0.00682739	FreeBayes-Lofreq-Mutect2-Varscan2-Seurat	5	4180.5	2766.5	4898.5	0.536892	0.648649	0.509804	3948.5	0.565115	0.680701
FreeBayes-Lofreq-Mutect2-Strelka-Vardict-Seurat-Lancet	7	7	31598.5	38263.5	33853.5	40502.5	0.886016	0.83942	0.738351	0.696078	36054.5	0.789966	0.00771677	FreeBayes-Lofreq-Mutect2-Strelka-Vardict-Seurat-Lancet	7	4158	2910	4722.5	0.543171	0.630137	0.538462	3930.17	0.57059	0.680278
FreeBayes-Lofreq-Mutect2-Strelka-Varscan2-Seurat	6	6	34030	36496	37831.5	35350	0.866348	0.853188	0.686567	0.776256	35926.9	0.79559	0.00686137	FreeBayes-Lofreq-Mutect2-Strelka-Varscan2-Seurat	6	4208	2766.5	4898.5	0.529968	0.648649	0.509804	3957.67	0.562807	0.679198
Lofreq-Mutect2-Lancet	3	1	40392	45740	38433	41905	0.808063	0.738685	0.67706	0.619469	41617.5	0.710819	0.00657247	Lofreq-Mutect2-Lancet	1	1766	3790	2716	0.816487	0.340426	0.777778	2757.33	0.644897	0.677858
Lofreq-Lancet	2	1	39428	45806	38638.5	41861	0.827206	0.731081	0.674312	0.622108	41433.4	0.713677	0.00770874	Lofreq-Lancet	1	2300	3856	2239	0.78654	0.315789	0.809524	2798.33	0.637285	0.675481
FreeBayes-Mutect2-Vardict-Varscan2-Seurat	5	5	34628.5	37578.5	37491.5	37360.5	0.861905	0.845197	0.69145	0.754098	36764.8	0.788162	0.00640151	FreeBayes-Mutect2-Vardict-Varscan2-Seurat	5	4174	2910	4898.5	0.538583	0.630137	0.509804	3994.17	0.559508	0.673835
Mutect2-Varscan2-Lancet	3	1	41147	45943	38446	42809.5	0.782906	0.709698	0.676856	0.572748	42086.4	0.685552	0.00762038	Mutect2-Varscan2-Lancet	1	1756	3767	2245	0.817204	0.352941	0.808989	2589.33	0.659711	0.672632
FreeBayes-Mutect2-Strelka-Vardict-Varscan2-Seurat	6	6	34338.5	37578.5	37491.5	37486.5	0.863636	0.845197	0.69145	0.751174	36723.8	0.787864	0.00655678	FreeBayes-Mutect2-Strelka-Vardict-Varscan2-Seurat	6	4221	2910	4898.5	0.526984	0.630137	0.509804	4009.83	0.555642	0.671753
FreeBayes-Lofreq-Mutect2-Vardict-Varscan2-Seurat	6	6	35820.5	38263.5	37831.5	37486.5	0.855072	0.83942	0.686567	0.751174	37350.5	0.783058	0.00622994	FreeBayes-Lofreq-Mutect2-Vardict-Varscan2-Seurat	6	4194.5	2910	4898.5	0.533965	0.630137	0.509804	4001	0.557969	0.670513
FreeBayes-Mutect2	2	1	46012	34500	12693	38423	0.671043	0.865332	0.822222	0.734446	32907	0.773261	0.00760978	FreeBayes-Mutect2	1	3329	3809	3493	0.660743	0.333333	0.701299	3543.67	0.565125	0.669193
FreeBayes-Lofreq-Mutect2-Strelka-Vardict-Varscan2-Seurat	7	7	35820.5	38263.5	37831.5	37667.5	0.855072	0.83942	0.686567	0.748235	37395.8	0.782324	0.00629456	FreeBayes-Lofreq-Mutect2-Strelka-Vardict-Varscan2-Seurat	7	4221	2910	4898.5	0.526984	0.630137	0.509804	4009.83	0.555642	0.668983
Varscan2-Lancet	2	1	41017	45969	38432	42963	0.788809	0.703896	0.67713	0.566706	42095.2	0.684135	0.00839524	Varscan2-Lancet	1	2489	3822.5	1360.5	0.772004	0.328125	0.857143	2557.33	0.652424	0.66828
FreeBayes-Mutect2-Strelka-Varscan2-Seurat-Lancet	6	6	35114.5	36139.5	37491.5	39280.5	0.859189	0.855451	0.69145	0.722488	37006.5	0.782144	0.00769804	FreeBayes-Mutect2-Strelka-Varscan2-Seurat-Lancet	6	4357.5	2766.5	4898.5	0.501608	0.648649	0.509804	4007.5	0.553353	0.667749
FreeBayes-Mutect2-Varscan2-Seurat-Lancet	5	5	35782.5	36139.5	37491.5	39280.5	0.855107	0.855451	0.69145	0.722488	37173.5	0.781124	0.00749256	FreeBayes-Mutect2-Varscan2-Seurat-Lancet	5	4345.5	2766.5	4898.5	0.504013	0.648649	0.509804	4003.5	0.554155	0.66764
FreeBayes-Lofreq-Mutect2-Varscan2-Seurat-Lancet	6	6	36278.5	37400	37831.5	39566.5	0.852657	0.846345	0.686567	0.716346	37769.1	0.775479	0.00746015	FreeBayes-Lofreq-Mutect2-Varscan2-Seurat-Lancet	6	4345.5	2766.5	4898.5	0.504013	0.648649	0.509804	4003.5	0.554155	0.664817
FreeBayes-Lofreq-Mutect2-Strelka-Varscan2-Seurat-Lancet	7	7	36278.5	37400	37831.5	39566.5	0.852657	0.846345	0.686567	0.716346	37769.1	0.775479	0.00746015	FreeBayes-Lofreq-Mutect2-Strelka-Varscan2-Seurat-Lancet	7	4357.5	2766.5	4898.5	0.501608	0.648649	0.509804	4007.5	0.553353	0.664416
Lofreq-Strelka-Lancet	3	1	40129.5	46172	43142.5	42252	0.81362	0.676614	0.619608	0.599022	42924	0.677216	0.00934648	Lofreq-Strelka-Lancet	1	2224	3904	1425	0.791411	0.30137	0.850575	2517.67	0.647785	0.662501
Mutect2-Seurat	2	1	46527	32791	19741.5	33392	0.631001	0.874115	0.808625	0.796774	33112.9	0.777629	0.0107122	Mutect2-Seurat	1	3581	4190	2026	0.622926	0.191489	0.820513	3265.67	0.544976	0.661303
FreeBayes-Mutect2-Vardict-Varscan2-Seurat-Lancet	6	6	36548.5	38332.5	37491.5	40304.5	0.850962	0.838839	0.69145	0.70098	38169.2	0.770558	0.00740872	FreeBayes-Mutect2-Vardict-Varscan2-Seurat-Lancet	6	4351.5	2910	4898.5	0.503226	0.630137	0.509804	4053.33	0.547722	0.65914
FreeBayes-Mutect2-Strelka-Vardict-Varscan2-Seurat-Lancet	7	7	35986.5	38332.5	37491.5	40304.5	0.854041	0.838839	0.69145	0.70098	38028.8	0.771328	0.00757616	FreeBayes-Mutect2-Strelka-Vardict-Varscan2-Seurat-Lancet	7	4364.5	2910	4898.5	0.500808	0.630137	0.509804	4057.67	0.546916	0.659122
FreeBayes-Lofreq-Mutect2	3	1	46078.5	34513	13419	39580.5	0.665227	0.865138	0.820937	0.715942	33397.8	0.766811	0.00850159	FreeBayes-Lofreq-Mutect2	1	3414	4117	2723	0.643357	0.227848	0.776471	3418	0.549225	0.658018
FreeBayes-Lofreq-Mutect2-Vardict-Varscan2-Seurat-Lancet	7	7	37445.5	39006.5	37831.5	40426.5	0.845311	0.833585	0.686567	0.697789	38677.5	0.765813	0.00727336	FreeBayes-Lofreq-Mutect2-Vardict-Varscan2-Seurat-Lancet	7	4351.5	2910	4898.5	0.503226	0.630137	0.509804	4053.33	0.547722	0.656768
Lofreq-Mutect2-Strelka-Lancet	4	1	40870	46171	43248.5	42280.5	0.794497	0.676932	0.614786	0.596618	43142.5	0.670708	0.007993	Lofreq-Mutect2-Strelka-Lancet	1	1917	3862.5	2325.5	0.80888	0.313725	0.804348	2701.67	0.642318	0.656513
FreeBayes-Lofreq-Mutect2-Strelka-Vardict-Varscan2-Seurat-Lancet	8	8	37445.5	39006.5	37831.5	40426.5	0.845311	0.833585	0.686567	0.697789	38677.5	0.765813	0.00727336	FreeBayes-Lofreq-Mutect2-Strelka-Vardict-Varscan2-Seurat-Lancet	8	4364.5	2910	4898.5	0.500808	0.630137	0.509804	4057.67	0.546916	0.656365
Lofreq-Mutect2-Seurat	3	1	46647.5	33423	19741.5	35803	0.623306	0.870791	0.808625	0.771384	33903.8	0.768527	0.0110543	Lofreq-Mutect2-Seurat	1	3694	4272	1360.5	0.606856	0.155979	0.857143	3108.83	0.539993	0.65426
Strelka-Varscan2-Lancet	3	1	41018	46334	43226.5	43607	0.788462	0.653325	0.617188	0.553047	43546.4	0.653005	0.00987433	Strelka-Varscan2-Lancet	1	2312	3874	1360.5	0.786151	0.310954	0.857143	2515.5	0.651416	0.652211
Lofreq-Seurat	2	1	46610	36184	18411	35168	0.624824	0.85515	0.811765	0.778481	34093.2	0.767555	0.0100396	Lofreq-Seurat	1	4048	4323	736.5	0.557453	0.140288	0.897436	3035.83	0.531726	0.64964
Lofreq-Varscan2-Lancet	3	1	40956	45963	37962.5	43134	0.791594	0.704098	0.685969	0.561003	42003.9	0.685666	0.00903376	Lofreq-Varscan2-Lancet	1	2580	4132	1425	0.762376	0.224	0.850575	2712.33	0.612317	0.648991
FreeBayes-Mutect2-Varscan2	3	1	46195	39742	22226.5	41444	0.655761	0.827689	0.802139	0.656085	37401.9	0.735418	0.00853487	FreeBayes-Mutect2-Varscan2	1	3410	4095.5	2239	0.643411	0.232558	0.809524	3248.17	0.561831	0.648625
FreeBayes-Lofreq	2	1	45961	38358	18074	39412	0.675635	0.838657	0.812308	0.719764	35451.2	0.761591	0.00588307	FreeBayes-Lofreq	1	3756	4180	2424.5	0.598842	0.203753	0.794872	3453.5	0.532489	0.64704
Mutect2-Strelka-Varscan2-Lancet	4	1	41218	46331	43377.5	43613	0.77349	0.653824	0.612403	0.552954	43634.9	0.648168	0.00869412	Mutect2-Strelka-Varscan2-Lancet	1	1997	3838	2245	0.804995	0.323232	0.808989	2693.33	0.645739	0.646953
FreeBayes-Mutect2-Strelka	3	1	46050	44832	40252.5	39589	0.66811	0.780028	0.656716	0.715729	42680.9	0.705146	0.00314547	FreeBayes-Mutect2-Strelka	1	3319	3900	2416.5	0.662431	0.302013	0.795181	3211.83	0.586542	0.645844
Lofreq-Mutect2-Varscan2-Lancet	4	1	41218	45944	38446	43287.5	0.77349	0.708676	0.676856	0.558559	42223.9	0.679395	0.00810638	Lofreq-Mutect2-Varscan2-Lancet	1	2352	4048	2325.5	0.783178	0.245524	0.804348	2908.5	0.611017	0.645206
Mutect2-Varscan2-Seurat	3	1	46678	38819.5	22226.5	39589	0.620364	0.834835	0.802139	0.715729	36828.2	0.743267	0.00923802	Mutect2-Varscan2-Seurat	1	3686	4258	1430.5	0.607169	0.159858	0.85	3124.83	0.539009	0.641138
FreeBayes-Strelka	2	1	45923	44847	39046.5	39662	0.679612	0.779386	0.669565	0.714706	42369.6	0.710817	0.0024641	FreeBayes-Strelka	1	3677	3951	2340.5	0.608696	0.284672	0.8	3322.83	0.564456	0.637636
FreeBayes-Lofreq-Mutect2-Varscan2	4	1	46287	40059	22922	41605.5	0.649332	0.824269	0.8	0.636714	37718.4	0.727579	0.00965762	FreeBayes-Lofreq-Mutect2-Varscan2	1	3567	4217	2036	0.624719	0.178926	0.818182	3273.33	0.540609	0.634094
FreeBayes-Lofreq-Varscan2	3	1	46160	41181	24927	41577	0.658909	0.812883	0.793003	0.640625	38461.2	0.726355	0.00794257	FreeBayes-Lofreq-Varscan2	1	3850	4264	1133.5	0.58749	0.158004	0.86747	3082.5	0.537655	0.632005
Lofreq-Mutect2-Varscan2-Seurat	4	1	46783.5	39191	22226.5	40589.5	0.613333	0.831839	0.802139	0.693706	37197.6	0.735254	0.010131	Lofreq-Mutect2-Varscan2-Seurat	1	3823	4352	1360.5	0.59107	0.135135	0.857143	3178.5	0.527783	0.631519
Lofreq-Varscan2-Seurat	3	1	46771	40270	22168	40388.5	0.614424	0.82129	0.802326	0.698864	37399.4	0.734226	0.00927353	Lofreq-Varscan2-Seurat	1	4129	4414	539.5	0.547637	0.12093	0.911392	3027.5	0.526653	0.63044
FreeBayes-Varscan2	2	1	46089	41254	28698	41490	0.664702	0.812258	0.77381	0.651226	39382.8	0.725499	0.00635791	FreeBayes-Varscan2	1	4213	4173	1338	0.528596	0.209945	0.860759	3241.33	0.5331	0.629299
Lofreq-Strelka-Varscan2-Lancet	4	1	41178	46344	43226.5	44035.5	0.780446	0.65257	0.617188	0.543046	43696	0.648312	0.00984237	Lofreq-Strelka-Varscan2-Lancet	1	2618	4148	1425	0.759223	0.220551	0.850575	2730.33	0.610116	0.629214
FreeBayes-Lofreq-Strelka	3	1	46007	44878	39046.5	40457	0.671587	0.778599	0.669565	0.696884	42597.1	0.704159	0.00261731	FreeBayes-Lofreq-Strelka	1	3699	4184	1391.5	0.606011	0.200501	0.853659	3091.5	0.55339	0.628775
FreeBayes-Lofreq-Mutect2-Strelka	4	1	46138	44875	40252.5	40668	0.660485	0.778823	0.656716	0.692737	42983.4	0.69719	0.00322303	FreeBayes-Lofreq-Mutect2-Strelka	1	3440	4164	2036	0.641045	0.214797	0.818182	3213.33	0.558008	0.627599
Mutect2-Strelka-Seurat	3	1	46598.5	44833.5	40252.5	37255	0.625509	0.779909	0.656716	0.756098	42234.9	0.704558	0.00562391	Mutect2-Strelka-Seurat	1	3601	4205	1708	0.620074	0.183299	0.835443	3171.33	0.546272	0.625415
Varscan2-Seurat	2	1	46911	40255	24350	39518	0.606104	0.821639	0.795322	0.717037	37758.5	0.735025	0.00936063	Varscan2-Seurat	1	4449	4307	599	0.485691	0.144712	0.906667	3118.33	0.512357	0.623691
Strelka-Seurat	2	1	46505	44837	39335	36784.5	0.632022	0.779661	0.666667	0.76161	41865.4	0.70999	0.00515817	Strelka-Seurat	1	4010	4239	1026	0.56255	0.17094	0.876712	3091.67	0.536734	0.623362
Lofreq-Mutect2-Strelka-Varscan2-Lancet	5	1	41272	46339	43377.5	44075.5	0.763006	0.653073	0.612403	0.541485	43766	0.642492	0.00858111	Lofreq-Mutect2-Strelka-Varscan2-Lancet	1	2474	4097	2325.5	0.773063	0.232446	0.804348	2965.5	0.603285	0.622889
Lofreq-Strelka-Seurat	3	1	46580	44928	39335	38070.5	0.62699	0.778287	0.666667	0.73985	42228.4	0.702948	0.0047079	Lofreq-Strelka-Seurat	1	4009	4332	736.5	0.563359	0.13913	0.897436	3025.83	0.533308	0.618128
Lofreq-Mutect2-Strelka-Seurat	4	1	46711.5	44881.5	40252.5	38401.5	0.617962	0.778552	0.656716	0.734815	42561.8	0.697011	0.00531677	Lofreq-Mutect2-Strelka-Seurat	1	3728.5	4286	1360.5	0.602601	0.151261	0.857143	3125	0.537002	0.617006
FreeBayes-Strelka-Varscan2	3	1	46101.5	45670	39335	41627	0.663265	0.747885	0.666667	0.635417	43183.4	0.678308	0.00234747	FreeBayes-Strelka-Varscan2	1	3837	4179	1338	0.588525	0.205656	0.860759	3118	0.551647	0.614977
FreeBayes-Mutect2-Strelka-Varscan2	4	1	46233	45662	40669.5	41618.5	0.653032	0.748409	0.653928	0.635897	43545.8	0.672817	0.00260846	FreeBayes-Mutect2-Strelka-Varscan2	1	3441	4153.5	2239	0.639571	0.218978	0.809524	3277.83	0.556024	0.61442
Mutect2-Vardict	2	1	41354	46467	25333.5	41267	0.7564	0.63831	0.791667	0.672646	38605.4	0.714756	0.0050889	Mutect2-Vardict	1	3262	4091	4222	0.675851	0.234097	0.607843	3858.33	0.50593	0.610343
Strelka-Varscan2-Seurat	3	1	46661	45659	39335	40869.5	0.621547	0.748982	0.666667	0.687151	43131.1	0.681087	0.00279984	Strelka-Varscan2-Seurat	1	4132	4319	599	0.546718	0.142602	0.906667	3016.67	0.531996	0.606541
Mutect2-Strelka-Varscan2-Seurat	4	1	46757	45654	40252.5	41056.5	0.615487	0.749581	0.656716	0.683196	43430	0.676245	0.00316645	Mutect2-Strelka-Varscan2-Seurat	1	3728.5	4276	1430.5	0.602601	0.154374	0.85	3145	0.535658	0.605952
FreeBayes-Lofreq-Strelka-Varscan2	4	1	46196	45681	39335	41854.5	0.65562	0.746793	0.666667	0.622785	43266.6	0.672966	0.0027697	FreeBayes-Lofreq-Strelka-Varscan2	1	3851	4263	1133.5	0.586854	0.15873	0.86747	3082.5	0.537685	0.605325
Lofreq-Mutect2-Vardict	3	1	41799	46493	24663.5	40863	0.746148	0.637269	0.793814	0.687324	38454.6	0.716139	0.0046616	Lofreq-Mutect2-Vardict	1	3338	4202	3987	0.657255	0.185111	0.628571	3842.33	0.490312	0.603226
FreeBayes-Lofreq-Mutect2-Strelka-Varscan2	5	1	46330	45674	40669.5	41900	0.645746	0.747326	0.653928	0.62	43643.4	0.66675	0.00309455	FreeBayes-Lofreq-Mutect2-Strelka-Varscan2	1	3602	4236	2036	0.619614	0.171756	0.818182	3291.33	0.536517	0.601634
Lofreq-Strelka-Varscan2-Seurat	4	1	46731	45673	39335	41299.5	0.617166	0.747714	0.666667	0.669388	43259.6	0.675234	0.00291094	Lofreq-Strelka-Varscan2-Seurat	1	4122	4417	539.5	0.548148	0.120664	0.911392	3026.17	0.526735	0.600984
Strelka-Vardict	2	1	41284	46941.5	39008.5	41102	0.760943	0.600324	0.67094	0.680614	42084	0.678205	0.00432321	Strelka-Vardict	1	3285	4150	3575	0.671085	0.22	0.68	3670	0.523695	0.60095
Lofreq-Vardict	2	1	41282	46580	29414	40792	0.761257	0.631062	0.768392	0.689655	39517	0.712592	0.0042184	Lofreq-Vardict	1	3369	4220	3958	0.649308	0.177686	0.632653	3849	0.486549	0.59957
Lofreq-Mutect2-Strelka-Varscan2-Seurat	5	1	46867	45664	40252.5	41323.5	0.608581	0.748327	0.656716	0.665772	43526.8	0.669849	0.0033672	Lofreq-Mutect2-Strelka-Varscan2-Seurat	1	3853	4361	1360.5	0.586086	0.131772	0.857143	3191.5	0.525	0.597424
Mutect2-Strelka-Vardict	3	1	41796	46925	39335	41150	0.746559	0.601339	0.666667	0.678571	42301.5	0.673284	0.00353902	Mutect2-Strelka-Vardict	1	3264	4137	3755	0.6752	0.223301	0.660377	3718.67	0.519626	0.596455
FreeBayes-Mutect2-Lancet	3	1	46793	46085	39658.5	43434	0.612925	0.68802	0.663793	0.556561	43992.6	0.630325	0.00339756	FreeBayes-Mutect2-Lancet	1	3483	3870	3172	0.634557	0.311688	0.73913	3508.33	0.561792	0.596058
Mutect2-Vardict-Varscan2	3	1	43544	46748	26236.5	41992	0.72814	0.615596	0.786967	0.616915	39630.1	0.686905	0.00723211	Mutect2-Vardict-Varscan2	1	3345	4203	3755	0.655253	0.184739	0.660377	3767.67	0.500123	0.593514
Vardict-Varscan2	2	1	43098	46776	29408.5	41929	0.734388	0.613333	0.768421	0.618687	40302.9	0.683707	0.00630837	Vardict-Varscan2	1	3458	4222	3504.5	0.637398	0.17732	0.693069	3728.17	0.502596	0.593152
FreeBayes-Lancet	2	1	46672	46130	39675.5	43386	0.620785	0.683782	0.663717	0.556962	43965.9	0.631311	0.00314731	FreeBayes-Lancet	1	3720	3940	3120.5	0.603865	0.28866	0.752941	3593.5	0.548489	0.5899
Lofreq-Strelka-Vardict	3	1	41439	46954	39008.5	41306	0.753097	0.599731	0.67094	0.668478	42176.9	0.673061	0.00393617	Lofreq-Strelka-Vardict	1	3362	4226	3573	0.652767	0.175649	0.686275	3720.33	0.504897	0.588979
Lofreq-Vardict-Varscan2	3	1	43363	46788	28803.5	42088.5	0.73127	0.612234	0.772846	0.612903	40260.8	0.682313	0.00677396	Lofreq-Vardict-Varscan2	1	3516	4300	3499.5	0.630757	0.147009	0.699029	3771.83	0.492265	0.587289
FreeBayes-Strelka-Lancet	3	1	46670	46458	43541.5	44018	0.620924	0.638713	0.606526	0.54384	45171.9	0.602501	0.00170268	FreeBayes-Strelka-Lancet	1	3630	3976	2245	0.616352	0.275	0.808989	3283.67	0.56678	0.584641
Lofreq-Mutect2-Vardict-Varscan2	4	1	43813	46768.5	26552.5	42152.5	0.719312	0.61391	0.785	0.607843	39821.6	0.681516	0.00737857	Lofreq-Mutect2-Vardict-Varscan2	1	3466	4277.5	3665.5	0.636981	0.153846	0.666667	3803	0.485831	0.583674
Lofreq-Mutect2-Strelka-Vardict	4	1	43039	46938.5	39335	41359	0.735247	0.600374	0.666667	0.663087	42667.9	0.666344	0.00303679	Lofreq-Mutect2-Strelka-Vardict	1	3344	4215	3665.5	0.65528	0.179337	0.666667	3741.5	0.500428	0.583386
FreeBayes-Mutect2-Seurat	3	1	49362.5	42033	25632.5	41175.5	0.515625	0.805797	0.789474	0.676712	39550.9	0.696902	0.0178989	FreeBayes-Mutect2-Seurat	1	4367	4298	3120.5	0.500606	0.147783	0.752941	3928.5	0.46711	0.582006
FreeBayes-Mutect2-Strelka-Lancet	4	1	46830.5	46451	43745.5	44013	0.610818	0.639087	0.601905	0.54386	45260	0.598917	0.0015985	FreeBayes-Mutect2-Strelka-Lancet	1	3501	3946	2932	0.632453	0.286567	0.765957	3459.67	0.561659	0.580288
FreeBayes-Lofreq-Mutect2-Seurat	4	1	49535.5	42237.5	25632.5	41394.5	0.511062	0.80303	0.789474	0.658699	39700	0.690566	0.0185561	FreeBayes-Lofreq-Mutect2-Seurat	1	4400	4387	2616.5	0.492308	0.125698	0.791209	3801.17	0.469738	0.580152
FreeBayes-Lofreq-Seurat	3	1	49365.5	44029	22582.5	41362.5	0.515581	0.787402	0.801136	0.663073	39334.9	0.691798	0.0176575	FreeBayes-Lofreq-Seurat	1	4522	4462	1969.5	0.457355	0.11223	0.823529	3651.17	0.464371	0.578085
Mutect2-Seurat-Lancet	3	1	47478.5	46071	39335	42367	0.580239	0.691832	0.666667	0.59118	43812.9	0.632479	0.00304205	Mutect2-Seurat-Lancet	1	3763	4194	2685	0.598278	0.189349	0.782609	3547.33	0.523412	0.577946
Seurat-Lancet	2	1	47461	46087	39036.5	42331.5	0.580729	0.687894	0.669604	0.59322	43729	0.632862	0.00288925	Seurat-Lancet	1	4047	4238	1923.5	0.557998	0.171429	0.827586	3402.83	0.519004	0.575933
FreeBayes-Lofreq-Lancet	3	1	46714	46138	39036.5	43931.5	0.617787	0.683064	0.669604	0.545657	43955	0.629028	0.0038811	FreeBayes-Lofreq-Lancet	1	3754	4182	2948	0.599384	0.20241	0.764045	3628	0.521946	0.575487
FreeBayes-Lofreq-Mutect2-Lancet	4	1	46872.5	46096	39658.5	44023	0.608295	0.686906	0.663793	0.543454	44162.5	0.625612	0.00408816	FreeBayes-Lofreq-Mutect2-Lancet	1	3632	4140	3180	0.61584	0.222738	0.736842	3650.67	0.52514	0.575376
Strelka-Vardict-Varscan2	3	1	43211	47233	39188.5	42231	0.733171	0.581116	0.668085	0.600733	42965.9	0.645776	0.0047818	Strelka-Vardict-Varscan2	1	3397	4227	3504.5	0.645933	0.175299	0.693069	3709.5	0.504767	0.575272
FreeBayes-Varscan2-Lancet	3	1	46860	46301	39514.5	45759	0.608987	0.659446	0.665217	0.512017	44608.6	0.611417	0.00502921	FreeBayes-Varscan2-Lancet	1	3816	4178	2245	0.592136	0.206897	0.808989	3413	0.536007	0.573712
FreeBayes-Mutect2-Varscan2-Lancet	4	1	47029	46277	40050.5	45809.5	0.60026	0.662715	0.659574	0.51134	44791.5	0.608472	0.00501859	FreeBayes-Mutect2-Varscan2-Lancet	1	3631	4119.5	2932	0.616065	0.227488	0.765957	3560.83	0.536503	0.572488
FreeBayes-Mutect2-Varscan2-Seurat	4	1	49553.5	45170	27084.5	41834.5	0.510497	0.773454	0.78329	0.625473	40910.6	0.673178	0.0169736	FreeBayes-Mutect2-Varscan2-Seurat	1	4406	4373.5	2696.5	0.490834	0.128388	0.781609	3825.33	0.466944	0.570061
Lofreq-Seurat-Lancet	3	1	47425.5	46095	38628.5	42621.5	0.582214	0.68697	0.675439	0.580189	43692.6	0.631203	0.00335639	Lofreq-Seurat-Lancet	1	4021	4310	2002.5	0.559593	0.143573	0.822222	3444.5	0.508463	0.569833
Mutect2-Strelka-Vardict-Varscan2	4	1	43754	47222	39620.5	42257.5	0.720876	0.581865	0.663866	0.598311	43213.5	0.641229	0.004074	Mutect2-Strelka-Vardict-Varscan2	1	3367	4216	3755	0.650732	0.178988	0.660377	3779.33	0.496699	0.568964
Lofreq-Strelka-Vardict-Varscan2	4	1	43580.5	47253.5	39188.5	42318	0.726693	0.580208	0.668085	0.59375	43085.1	0.642184	0.0046665	Lofreq-Strelka-Vardict-Varscan2	1	3535	4301	3499.5	0.629057	0.146667	0.699029	3778.5	0.491584	0.566884
FreeBayes-Lofreq-Strelka-Lancet	4	1	46774	46475	43541.5	44460	0.614247	0.638005	0.606526	0.533044	45312.6	0.597956	0.0020521	FreeBayes-Lofreq-Strelka-Lancet	1	3724	4185.5	2325.5	0.602885	0.2	0.804348	3411.67	0.535744	0.56685
Lofreq-Mutect2-Seurat-Lancet	4	1	47636.5	46074	39335	42697	0.57374	0.690528	0.666667	0.577416	43935.6	0.627087	0.00363481	Lofreq-Mutect2-Seurat-Lancet	1	3875	4270	2705.5	0.582578	0.156352	0.778947	3616.83	0.505959	0.566523
FreeBayes-Seurat	2	1	49193.5	44216	24633.5	41213	0.520297	0.786066	0.794286	0.675105	39814	0.693939	0.0163543	FreeBayes-Seurat	1	4588	4401	2665	0.406579	0.124138	0.78481	3884.67	0.438509	0.566224
FreeBayes-Lofreq-Varscan2-Seurat	4	1	49557	45599	25017	42102.5	0.510376	0.760714	0.792135	0.61194	40568.9	0.668791	0.0173303	FreeBayes-Lofreq-Varscan2-Seurat	1	4532	4528	1689.5	0.450331	0.0996169	0.837209	3583.17	0.462386	0.565589
FreeBayes-Lofreq-Mutect2-Varscan2-Seurat	5	1	49714.5	45333.5	27084.5	42140.5	0.506024	0.770934	0.78329	0.608589	41068.2	0.667209	0.0178835	FreeBayes-Lofreq-Mutect2-Varscan2-Seurat	1	4464	4465	2616.5	0.482081	0.11194	0.791209	3848.5	0.461743	0.564476
FreeBayes-Lofreq-Varscan2-Lancet	4	1	46954	46304	39000.5	46237.5	0.604374	0.658683	0.670996	0.502041	44624	0.609023	0.0059245	FreeBayes-Lofreq-Varscan2-Lancet	1	3852	4254	2325.5	0.586667	0.16092	0.804348	3477.17	0.517311	0.563167
FreeBayes-Lofreq-Mutect2-Strelka-Lancet	5	1	46952.5	46463	43745.5	44538.5	0.604439	0.638383	0.601905	0.531618	45424.9	0.594086	0.0020109	FreeBayes-Lofreq-Mutect2-Strelka-Lancet	1	3642	4170	2953.5	0.613919	0.211454	0.762887	3588.5	0.52942	0.561753
Strelka-Seurat-Lancet	3	1	47438	46459	43541.5	42856.5	0.581678	0.638689	0.606526	0.570766	45073.8	0.599415	0.000909468	Strelka-Seurat-Lancet	1	3952.5	4235	1923.5	0.572062	0.171875	0.827586	3370.33	0.523841	0.561628
FreeBayes-Varscan2-Seurat	3	1	49384	45600	26512.5	41794.5	0.514997	0.760533	0.785311	0.626289	40822.8	0.671782	0.0158055	FreeBayes-Varscan2-Seurat	1	4584	4441	1904.5	0.408657	0.115214	0.829268	3643.17	0.451046	0.561414
Mutect2-Varscan2-Seurat-Lancet	4	1	47689.5	46232	39640.5	43914	0.571252	0.667463	0.663812	0.546858	44369	0.612346	0.00388801	Mutect2-Varscan2-Seurat-Lancet	1	3873	4257	2685	0.582985	0.160267	0.782609	3605	0.50862	0.560483
Varscan2-Seurat-Lancet	3	1	47684.5	46272	39335	43806.5	0.571429	0.663222	0.666667	0.548098	44274.5	0.612354	0.00378036	Varscan2-Seurat-Lancet	1	4130	4299	1923.5	0.547322	0.14726	0.827586	3450.83	0.50739	0.559872
Lofreq-Mutect2-Strelka-Vardict-Varscan2	5	1	44533.5	47236.5	39620.5	42384	0.710871	0.580962	0.663866	0.589774	43443.6	0.636368	0.00384921	Lofreq-Mutect2-Strelka-Vardict-Varscan2	1	3502	4288	3665.5	0.63221	0.150327	0.666667	3818.5	0.483068	0.559718
FreeBayes-Strelka-Varscan2-Lancet	4	1	46888.5	46712	43587.5	46397	0.607309	0.617778	0.604207	0.49949	45896.2	0.582196	0.00307381	FreeBayes-Strelka-Varscan2-Lancet	1	3781	4181	2245	0.596358	0.203704	0.808989	3402.33	0.53635	0.559273
FreeBayes-Lofreq-Mutect2-Varscan2-Lancet	5	1	47147	46291	40050.5	46301	0.594977	0.661548	0.659574	0.500505	44947.4	0.604151	0.00573096	FreeBayes-Lofreq-Mutect2-Varscan2-Lancet	1	3755	4218	2953.5	0.598999	0.178439	0.762887	3642.17	0.513442	0.558796
Mutect2-Strelka-Seurat-Lancet	4	1	47579	46446	43745.5	42901.5	0.575701	0.639293	0.601905	0.568807	45168	0.596426	0.00101997	Mutect2-Strelka-Seurat-Lancet	1	3807	4209.5	2685	0.593905	0.182163	0.782609	3567.17	0.519559	0.557993
Lofreq-Varscan2-Seurat-Lancet	4	1	47643.5	46284	38763.5	44255.5	0.573409	0.662428	0.672489	0.537118	44236.6	0.611361	0.0044323	Lofreq-Varscan2-Seurat-Lancet	1	4113	4389	2002.5	0.549296	0.125182	0.822222	3501.5	0.4989	0.55513
FreeBayes-Mutect2-Strelka-Varscan2-Lancet	5	1	47073	46701	43839.5	46342	0.598191	0.618272	0.59962	0.5	45988.9	0.579021	0.00285894	FreeBayes-Mutect2-Strelka-Varscan2-Lancet	1	3659	4161	2932	0.611679	0.215247	0.765957	3584	0.530961	0.554991
FreeBayes-Mutect2-Strelka-Seurat	4	1	49433.5	45801.5	41545.5	41421	0.513873	0.731436	0.645702	0.656954	44550.4	0.636991	0.00818406	FreeBayes-Mutect2-Strelka-Seurat	1	4362	4313	2921.5	0.500901	0.143084	0.767442	3865.5	0.470476	0.553734
FreeBayes-Strelka-Seurat	3	1	49237.5	45809	40175.5	41378.5	0.519318	0.730757	0.65812	0.660403	44150.1	0.642149	0.00784232	FreeBayes-Strelka-Seurat	1	4523	4360	2340.5	0.457071	0.132013	0.8	3741.17	0.463028	0.552589
Mutect2-Vardict-Lancet	3	1	45884	47621	39720.5	44323	0.684015	0.553558	0.66242	0.534989	44387.1	0.608746	0.00567739	Mutect2-Vardict-Lancet	1	3409	4119.5	4104	0.643572	0.227488	0.618182	3877.5	0.496414	0.55258
Lofreq-Strelka-Seurat-Lancet	4	1	47542	46479	43541.5	43227.5	0.57775	0.637773	0.606526	0.559727	45197.5	0.595444	0.00116777	Lofreq-Strelka-Seurat-Lancet	1	4011	4318	2002.5	0.562007	0.142626	0.822222	3443.83	0.508952	0.552198
Lofreq-Mutect2-Varscan2-Seurat-Lancet	5	1	47829	46239	39640.5	44320.5	0.565297	0.66627	0.663812	0.535059	44507.2	0.607609	0.00455118	Lofreq-Mutect2-Varscan2-Seurat-Lancet	1	3981	4339.5	2705.5	0.568136	0.136752	0.778947	3675.33	0.494612	0.551111
FreeBayes-Lofreq-Strelka-Seurat	4	1	49395.5	45819.5	40175.5	41548.5	0.51464	0.729551	0.65812	0.643979	44234.8	0.636572	0.00801061	FreeBayes-Lofreq-Strelka-Seurat	1	4516	4463	1969.5	0.461162	0.112202	0.823529	3649.5	0.465631	0.551102
FreeBayes-Lofreq-Mutect2-Strelka-Seurat	5	1	49600	45813.5	41545.5	41567.5	0.509351	0.730242	0.645702	0.640827	44631.6	0.63153	0.00831967	FreeBayes-Lofreq-Mutect2-Strelka-Seurat	1	4409	4406.5	2616.5	0.4903	0.122783	0.791209	3810.67	0.468097	0.549814
Strelka-Vardict-Lancet	3	1	45846.5	48113	43439.5	44459	0.687783	0.526093	0.610687	0.533188	45464.5	0.589438	0.00576661	Strelka-Vardict-Lancet	1	3453	4168	3592	0.638365	0.213953	0.672897	3737.67	0.508405	0.548921
FreeBayes-Lofreq-Strelka-Varscan2-Lancet	5	1	47014	46723	43587.5	46697.5	0.60092	0.617133	0.604207	0.492	46005.5	0.578565	0.00337942	FreeBayes-Lofreq-Strelka-Varscan2-Lancet	1	3862	4251	2325.5	0.584006	0.161468	0.804348	3479.5	0.516607	0.547586
Lofreq-Mutect2-Strelka-Seurat-Lancet	5	1	47735	46463	43745.5	43341	0.569316	0.638383	0.601905	0.55793	45321.1	0.591883	0.00130824	Lofreq-Mutect2-Strelka-Seurat-Lancet	1	3902	4284	2705.5	0.578729	0.152139	0.778947	3630.5	0.503272	0.547578
Vardict-Lancet	2	1	45819	47716	40774	44683	0.691415	0.550559	0.652174	0.52765	44748	0.60545	0.00621302	Vardict-Lancet	1	3553	4153.5	4031	0.626506	0.218978	0.621359	3912.5	0.488948	0.547199
Strelka-Varscan2-Seurat-Lancet	4	1	47652	46696	43541.5	44602	0.572871	0.618425	0.606526	0.530172	45622.9	0.581998	0.00156591	Strelka-Varscan2-Seurat-Lancet	1	4056	4306	1923.5	0.557071	0.145455	0.827586	3428.5	0.510037	0.546018
Lofreq-Vardict-Lancet	3	1	45839.5	47723	40574	44124	0.688872	0.550409	0.655098	0.54	44565.1	0.608595	0.00556594	Lofreq-Vardict-Lancet	1	3607	4229.5	3945.5	0.619195	0.174757	0.641509	3927.33	0.478487	0.543541
Mutect2-Strelka-Vardict-Lancet	4	1	45967	48090.5	43551.5	44531.5	0.675439	0.52666	0.606061	0.531755	45535.1	0.584979	0.00495376	Mutect2-Strelka-Vardict-Lancet	1	3422	4155	3867.5	0.642314	0.218182	0.642857	3814.83	0.501118	0.543048
FreeBayes-Strelka-Varscan2-Seurat	4	1	49409	45958	40175.5	42121	0.51435	0.704459	0.65812	0.609665	44415.9	0.621648	0.00661474	FreeBayes-Strelka-Varscan2-Seurat	1	4533	4444	1904.5	0.446087	0.114613	0.829268	3627.17	0.463323	0.542486
Lofreq-Mutect2-Vardict-Lancet	4	1	45974.5	47643	39720.5	44254	0.674963	0.552826	0.66242	0.537281	44398	0.606873	0.00516201	Lofreq-Mutect2-Vardict-Lancet	1	3552	4207.5	4010.5	0.626776	0.18251	0.625	3923.33	0.478095	0.542484
FreeBayes-Lofreq-Mutect2-Strelka-Varscan2-Lancet	6	1	47207.5	46714	43839.5	46756.5	0.592072	0.617631	0.59962	0.491089	46129.4	0.575103	0.003252	FreeBayes-Lofreq-Mutect2-Strelka-Varscan2-Lancet	1	3793	4237	2953.5	0.594326	0.171735	0.762887	3661.17	0.509649	0.542376
Mutect2-Strelka-Varscan2-Seurat-Lancet	5	1	47789	46687	43745.5	44658	0.567219	0.619166	0.601905	0.528785	45719.9	0.579269	0.00159934	Mutect2-Strelka-Varscan2-Seurat-Lancet	1	3903	4275	2685	0.577931	0.155089	0.782609	3621	0.50521	0.542239
FreeBayes-Mutect2-Strelka-Varscan2-Seurat	5	1	49611	45953	41545.5	42162	0.509071	0.705363	0.645702	0.607099	44817.9	0.616809	0.00679279	FreeBayes-Mutect2-Strelka-Varscan2-Seurat	1	4417	4392.5	2696.5	0.489437	0.125	0.781609	3835.33	0.465349	0.541079
FreeBayes-Lofreq-Strelka-Varscan2-Seurat	5	1	49576	45972.5	40175.5	42292.5	0.50976	0.703339	0.65812	0.595642	44504.1	0.616715	0.00703381	FreeBayes-Lofreq-Strelka-Varscan2-Seurat	1	4531	4525.5	1689.5	0.450418	0.1	0.837209	3582	0.462542	0.539629
Vardict-Varscan2-Lancet	3	1	46004	47956	39627.5	46450	0.671631	0.536152	0.663848	0.497462	45009.4	0.592273	0.00785311	Vardict-Varscan2-Lancet	1	3669	4229.5	3592	0.610169	0.174757	0.672897	3830.17	0.485941	0.539107
Lofreq-Strelka-Vardict-Lancet	4	1	45909	48137.5	43439.5	44727	0.681009	0.525352	0.610687	0.525641	45553.2	0.585672	0.00565236	Lofreq-Strelka-Vardict-Lancet	1	3582	4231	3583	0.622901	0.173258	0.678899	3798.67	0.491686	0.538679
Lofreq-Strelka-Varscan2-Seurat-Lancet	5	1	47732	46716	43541.5	44981.5	0.56947	0.617565	0.606526	0.520635	45742.8	0.578549	0.00191381	Lofreq-Strelka-Varscan2-Seurat-Lancet	1	4123	4397	2002.5	0.547735	0.124823	0.822222	3507.5	0.49826	0.538405
Mutect2-Vardict-Varscan2-Lancet	4	1	46123	47945	39697.5	46440.5	0.661395	0.537086	0.6625	0.497492	45051.5	0.589618	0.00723681	Mutect2-Vardict-Varscan2-Lancet	1	3569	4207.5	3867.5	0.624166	0.18251	0.642857	3881.33	0.483178	0.536398
FreeBayes-Mutect2-Vardict	3	1	47464.5	46936	28603.5	42219	0.580605	0.600428	0.775	0.601966	41305.8	0.6395	0.00825478	FreeBayes-Mutect2-Vardict	1	4177	4240	4381.5	0.537025	0.17037	0.590476	4266.17	0.432624	0.536062
FreeBayes-Lofreq-Mutect2-Strelka-Varscan2-Seurat	6	1	49776.5	45959.5	41545.5	42326.5	0.504632	0.704252	0.645702	0.593301	44902	0.611972	0.00717459	FreeBayes-Lofreq-Mutect2-Strelka-Varscan2-Seurat	1	4472	4476	2616.5	0.47931	0.109756	0.791209	3854.83	0.460092	0.536032
Mutect2-Vardict-Seurat	3	1	48206.5	46896	29256.5	41554	0.551228	0.603012	0.769608	0.642487	41478.2	0.641584	0.00868095	Mutect2-Vardict-Seurat	1	4282	4370	3936	0.515654	0.128671	0.642202	4196	0.428842	0.535213
Lofreq-Mutect2-Strelka-Varscan2-Seurat-Lancet	6	1	47926.5	46698	43745.5	45148	0.561361	0.618312	0.601905	0.519372	45879.5	0.575237	0.00196004	Lofreq-Mutect2-Strelka-Varscan2-Seurat-Lancet	1	4004	4357.5	2705.5	0.563551	0.133519	0.778947	3689	0.492006	0.533622
Lofreq-Vardict-Varscan2-Lancet	4	1	46053	47970	39335	46580.5	0.667154	0.534995	0.666667	0.494494	44984.6	0.590828	0.00799155	Lofreq-Vardict-Varscan2-Lancet	1	3727	4303.5	3583	0.602679	0.146341	0.678899	3871.17	0.475973	0.5334
Vardict-Seurat	2	1	48234	46923	31166.5	41530.5	0.550402	0.601414	0.757033	0.646518	41963.5	0.638842	0.0077502	Vardict-Seurat	1	4379	4405	3758.5	0.497778	0.122857	0.660194	4180.83	0.426943	0.532892
Lofreq-Mutect2-Strelka-Vardict-Lancet	5	1	46068.5	48118.5	43551.5	44839	0.666186	0.525922	0.606061	0.522751	45644.4	0.58023	0.00476959	Lofreq-Mutect2-Strelka-Vardict-Lancet	1	3562.5	4221	3778.5	0.625185	0.177449	0.649123	3854	0.483919	0.532075
FreeBayes-Lofreq-Mutect2-Vardict	4	1	47579	46976	28651	42302.5	0.575701	0.598825	0.774194	0.595181	41377.1	0.635975	0.00859388	FreeBayes-Lofreq-Mutect2-Vardict	1	4218	4311	4206.5	0.527044	0.143526	0.611111	4245.17	0.427227	0.531601
Lofreq-Vardict-Seurat	3	1	48282	46940	30666.5	41581.5	0.54878	0.600325	0.760204	0.639896	41867.5	0.637302	0.00810499	Lofreq-Vardict-Seurat	1	4388	4482	3665.5	0.495674	0.108586	0.666667	4178.5	0.423642	0.530472
Lofreq-Mutect2-Vardict-Seurat	4	1	48387.5	46920	29256.5	41643	0.545347	0.601718	0.769608	0.634271	41551.8	0.637736	0.00907843	Lofreq-Mutect2-Vardict-Seurat	1	4331	4446.5	3788.5	0.50601	0.114286	0.648649	4188.67	0.422981	0.530359
FreeBayes-Lofreq-Vardict	3	1	47366.5	47003.5	30456.5	42260	0.585147	0.597683	0.761658	0.598291	41771.6	0.635695	0.0070886	FreeBayes-Lofreq-Vardict	1	4245	4338	4199.5	0.522581	0.136943	0.613861	4260.83	0.424462	0.530078
FreeBayes-Vardict	2	1	47244	46980	30492.5	42224	0.590291	0.598702	0.761155	0.601748	41735.1	0.637974	0.00676726	FreeBayes-Vardict	1	4225	4259	4427.5	0.525896	0.159696	0.57732	4303.83	0.420971	0.529472
FreeBayes-Vardict-Varscan2	3	1	47510.5	47266	31578.5	43802.5	0.579214	0.579415	0.75443	0.548495	42539.4	0.615389	0.00880336	FreeBayes-Vardict-Varscan2	1	4283	4345	3587.5	0.515424	0.136292	0.673077	4071.83	0.441598	0.528493
Lofreq-Mutect2-Vardict-Varscan2-Lancet	5	1	46223.5	47959.5	39697.5	46700.5	0.653437	0.536063	0.6625	0.491576	45145.2	0.585894	0.00726988	Lofreq-Mutect2-Vardict-Varscan2-Lancet	1	3682	4279	3778.5	0.608508	0.153355	0.649123	3913.17	0.470328	0.528111
Strelka-Vardict-Varscan2-Lancet	4	1	46073.5	48406	43521.5	46901	0.66618	0.511543	0.608365	0.486647	46225.5	0.568184	0.00702473	Strelka-Vardict-Varscan2-Lancet	1	3635	4233	3592	0.615618	0.172932	0.672897	3820	0.487149	0.527666
FreeBayes-Strelka-Vardict	3	1	47308	47387	40131.5	42331.5	0.587708	0.570551	0.658333	0.59322	44289.5	0.602453	0.00148101	FreeBayes-Strelka-Vardict	1	4193	4255	3758.5	0.534381	0.160878	0.660194	4068.83	0.451818	0.527135
FreeBayes-Mutect2-Vardict-Varscan2	4	1	47730	47248	30038.5	43923	0.569487	0.580528	0.76399	0.546256	42234.9	0.615065	0.0100612	FreeBayes-Mutect2-Vardict-Varscan2	1	4226	4315.5	3936	0.525593	0.142857	0.642202	4159.17	0.436884	0.525975
FreeBayes-Lofreq-Vardict-Varscan2	4	1	47617	47284.5	31444.5	44023	0.574295	0.578125	0.755668	0.543454	42592.2	0.612885	0.00930164	FreeBayes-Lofreq-Vardict-Varscan2	1	4294	4431	3578.5	0.51157	0.118132	0.679245	4101.17	0.436316	0.524601
FreeBayes-Mutect2-Strelka-Vardict	4	1	47539.5	47374	40803.5	42341	0.578027	0.571647	0.651546	0.592593	44514.5	0.598453	0.00132968	FreeBayes-Mutect2-Strelka-Vardict	1	4172	4247	3936	0.538609	0.16458	0.642202	4118.33	0.448463	0.523458
Mutect2-Strelka-Vardict-Varscan2-Lancet	5	1	46202.5	48389	43595.5	46913	0.654855	0.512167	0.603774	0.485798	46275	0.564148	0.00621285	Mutect2-Strelka-Vardict-Varscan2-Lancet	1	3599	4223	3867.5	0.620132	0.177122	0.642857	3896.5	0.480037	0.522093
FreeBayes-Lofreq-Strelka-Vardict	4	1	47437	47399	40131.5	42459	0.581749	0.570041	0.658333	0.586698	44356.6	0.599205	0.00160261	FreeBayes-Lofreq-Strelka-Vardict	1	4236	4343	3665.5	0.524297	0.136434	0.666667	4081.5	0.442466	0.520836
Lofreq-Strelka-Vardict-Varscan2-Lancet	5	1	46144	48423.5	43521.5	46983	0.660432	0.510842	0.608365	0.482422	46268	0.565515	0.00691296	Lofreq-Strelka-Vardict-Varscan2-Lancet	1	3737	4305	3583	0.601326	0.146032	0.678899	3875	0.475419	0.520467
Mutect2-Vardict-Varscan2-Seurat	4	1	48441	47177	29745.5	42431.5	0.543735	0.584158	0.765854	0.587678	41948.8	0.620356	0.00980615	Mutect2-Vardict-Varscan2-Seurat	1	4341	4443	3936	0.504494	0.114713	0.642202	4240	0.42047	0.520413
FreeBayes-Lofreq-Mutect2-Vardict-Varscan2	5	1	47846	47272	30381.5	44149.5	0.564792	0.579029	0.762136	0.539717	42412.2	0.611419	0.01036	FreeBayes-Lofreq-Mutect2-Vardict-Varscan2	1	4284	4400	3788.5	0.515263	0.124157	0.648649	4157.5	0.429356	0.520387
Vardict-Varscan2-Seurat	3	1	48468	47210	31798	42372.5	0.542683	0.582412	0.753181	0.590636	42462.1	0.617228	0.00865313	Vardict-Varscan2-Seurat	1	4426	4481	3587.5	0.488559	0.108999	0.673077	4164.83	0.423545	0.520386
FreeBayes-Seurat-Lancet	3	1	50427	46400	40065.5	44768.5	0.486458	0.645882	0.659483	0.52508	45415.2	0.579226	0.00747398	FreeBayes-Seurat-Lancet	1	4514	4341	2685	0.463855	0.136725	0.782609	3846.67	0.461063	0.520144
Lofreq-Vardict-Varscan2-Seurat	4	1	48515	47224	31282.5	42483	0.541516	0.581408	0.756345	0.585308	42376.1	0.616144	0.00912772	Lofreq-Vardict-Varscan2-Seurat	1	4439	4540	3578.5	0.486747	0.0980616	0.679245	4185.83	0.421351	0.518748
FreeBayes-Mutect2-Seurat-Lancet	4	1	50651	46379	40636.5	44846.5	0.480749	0.648884	0.654008	0.522655	45628.2	0.576574	0.00777146	FreeBayes-Mutect2-Seurat-Lancet	1	4450	4294	3160	0.485448	0.148837	0.742268	3968	0.458851	0.517713
FreeBayes-Lofreq-Mutect2-Strelka-Vardict	5	1	47670	47382.5	40803.5	42555.5	0.572311	0.570775	0.651546	0.582844	44602.9	0.594369	0.00148176	FreeBayes-Lofreq-Mutect2-Strelka-Vardict	1	4224	4325	3788.5	0.526841	0.14003	0.648649	4112.5	0.438507	0.516438
Lofreq-Mutect2-Vardict-Varscan2-Seurat	5	1	48612	47200	29745.5	42615	0.538327	0.582943	0.765854	0.580796	42043.1	0.61698	0.0102725	Lofreq-Mutect2-Vardict-Varscan2-Seurat	1	4390	4509	3788.5	0.495305	0.103371	0.648649	4229.17	0.415775	0.516377
Strelka-Vardict-Seurat	3	1	48183	47394	40525.5	41838.5	0.552102	0.570405	0.655532	0.625316	44485.2	0.600839	0.00229734	Strelka-Vardict-Seurat	1	4324	4409	3758.5	0.506884	0.122563	0.660194	4163.83	0.42988	0.51536
FreeBayes-Lofreq-Seurat-Lancet	4	1	50578.5	46405	39492.5	45641	0.482359	0.64518	0.665236	0.51357	45529.2	0.576586	0.00847124	FreeBayes-Lofreq-Seurat-Lancet	1	4511	4434	2705.5	0.464244	0.116689	0.778947	3883.5	0.453293	0.51494
Lofreq-Mutect2-Strelka-Vardict-Varscan2-Lancet	6	1	46313	48410	43595.5	47032	0.646606	0.511469	0.603774	0.480155	46337.6	0.560501	0.00604873	Lofreq-Mutect2-Strelka-Vardict-Varscan2-Lancet	1	3718	4289	3778.5	0.604152	0.15	0.649123	3928.5	0.467758	0.51413
Mutect2-Strelka-Vardict-Seurat	4	1	48321	47380	40803.5	41876.5	0.547506	0.571211	0.651546	0.620776	44595.2	0.59776	0.00221768	Mutect2-Strelka-Vardict-Seurat	1	4289	4386	3936	0.514321	0.126027	0.642202	4203.67	0.427517	0.512638
FreeBayes-Strelka-Vardict-Varscan2	4	1	47552	47617	40513.5	44199.5	0.576996	0.553762	0.655602	0.538293	44970.5	0.581163	0.0027157	FreeBayes-Strelka-Vardict-Varscan2	1	4265	4348	3587.5	0.519084	0.135802	0.673077	4066.83	0.442654	0.511909
Lofreq-Strelka-Vardict-Seurat	4	1	48283	47406	40525.5	41962.5	0.548736	0.569675	0.655532	0.6175	44544.2	0.597861	0.00230644	Lofreq-Strelka-Vardict-Seurat	1	4376	4480	3665.5	0.498469	0.109181	0.666667	4173.83	0.424772	0.511317
FreeBayes-Lofreq-Mutect2-Seurat-Lancet	5	1	50799	46391	40636.5	45775	0.47678	0.647773	0.654008	0.511868	45900.4	0.572607	0.00838273	FreeBayes-Lofreq-Mutect2-Seurat-Lancet	1	4479	4378.5	3167.5	0.476625	0.12766	0.74	4008.33	0.448095	0.510351
FreeBayes-Varscan2-Seurat-Lancet	4	1	50602	46624	40272.5	46582.5	0.481852	0.624751	0.656652	0.494472	46020.2	0.564432	0.00795228	FreeBayes-Varscan2-Seurat-Lancet	1	4527	4423	2685	0.455934	0.119279	0.782609	3878.33	0.452607	0.50852
Lofreq-Mutect2-Strelka-Vardict-Seurat	5	1	48505	47389.5	40803.5	42081.5	0.541716	0.570485	0.651546	0.613103	44694.9	0.594212	0.00232097	Lofreq-Mutect2-Strelka-Vardict-Seurat	1	4343	4459	3788.5	0.504182	0.112469	0.648649	4196.83	0.421767	0.50799
FreeBayes-Lofreq-Strelka-Vardict-Varscan2	5	1	47691	47637.5	40513.5	44381.5	0.571251	0.552938	0.655602	0.533477	45055.9	0.578317	0.00289251	FreeBayes-Lofreq-Strelka-Vardict-Varscan2	1	4302	4429	3578.5	0.509633	0.118439	0.679245	4103.17	0.435772	0.507045
FreeBayes-Strelka-Seurat-Lancet	4	1	50494.5	46869	43945.5	45761.5	0.484945	0.606044	0.597353	0.511967	46767.6	0.550077	0.00368734	FreeBayes-Strelka-Seurat-Lancet	1	4498	4351	2685	0.469958	0.135593	0.782609	3844.67	0.46272	0.506399
FreeBayes-Mutect2-Strelka-Vardict-Varscan2	5	1	47775.5	47607	41144.5	44265	0.56775	0.554568	0.648871	0.536797	45198	0.576996	0.00245682	FreeBayes-Mutect2-Strelka-Vardict-Varscan2	1	4237	4331	3936	0.523573	0.139394	0.642202	4168	0.435056	0.506026
FreeBayes-Mutect2-Varscan2-Seurat-Lancet	5	1	50813	46597	40981.5	46682.5	0.476289	0.627946	0.651261	0.492552	46268.5	0.562012	0.00816192	FreeBayes-Mutect2-Varscan2-Seurat-Lancet	1	4482	4366	3160	0.47554	0.130435	0.742268	4002.67	0.449414	0.505713
FreeBayes-Lofreq-Varscan2-Seurat-Lancet	5	1	50749	46632	39724.5	46936.5	0.47783	0.62415	0.662393	0.484252	46010.5	0.562156	0.00902354	FreeBayes-Lofreq-Varscan2-Seurat-Lancet	1	4526	4504	2705.5	0.456522	0.104369	0.778947	3911.83	0.446613	0.504384
Strelka-Vardict-Varscan2-Seurat	4	1	48404	47615	40525.5	42756.5	0.544799	0.553953	0.655532	0.574419	44825.2	0.582176	0.00254498	Strelka-Vardict-Varscan2-Seurat	1	4393	4477	3587.5	0.494808	0.109453	0.673077	4152.5	0.425779	0.503977
FreeBayes-Mutect2-Strelka-Seurat-Lancet	5	1	50704	46865	44253.5	45822.5	0.479296	0.606602	0.592871	0.510814	46911.2	0.547395	0.00384971	FreeBayes-Mutect2-Strelka-Seurat-Lancet	1	4458	4308	3160	0.484113	0.144578	0.742268	3975.33	0.456987	0.502191
FreeBayes-Lofreq-Mutect2-Strelka-Vardict-Varscan2	6	1	47908	47618.5	41144.5	44566	0.562234	0.553748	0.648871	0.530481	45309.2	0.573833	0.00268266	FreeBayes-Lofreq-Mutect2-Strelka-Vardict-Varscan2	1	4293	4411	3788.5	0.512447	0.121854	0.648649	4164.17	0.42765	0.500742
Lofreq-Strelka-Vardict-Varscan2-Seurat	5	1	48496	47629.5	40525.5	42917.5	0.541889	0.553265	0.655532	0.567816	44892.1	0.579626	0.00267339	Lofreq-Strelka-Vardict-Varscan2-Seurat	1	4438	4535	3578.5	0.486842	0.0988764	0.679245	4183.83	0.421655	0.50064
FreeBayes-Lofreq-Strelka-Seurat-Lancet	5	1	50642.5	46877.5	43945.5	46203.5	0.48088	0.60522	0.597353	0.503067	46917.2	0.54663	0.00407548	FreeBayes-Lofreq-Strelka-Seurat-Lancet	1	4506	4433	2705.5	0.465116	0.116711	0.778947	3881.5	0.453592	0.500111
FreeBayes-Lofreq-Mutect2-Varscan2-Seurat-Lancet	6	1	50962.5	46603	40981.5	46957.5	0.472393	0.626924	0.651261	0.48296	46376.1	0.558384	0.00880236	FreeBayes-Lofreq-Mutect2-Varscan2-Seurat-Lancet	1	4505	4445	3167.5	0.467113	0.114422	0.74	4039.17	0.440512	0.499448
Mutect2-Strelka-Vardict-Varscan2-Seurat	5	1	48548	47605	40803.5	42852.5	0.540445	0.554842	0.651546	0.570771	44952.2	0.579401	0.00246671	Mutect2-Strelka-Vardict-Varscan2-Seurat	1	4354	4457	3936	0.502381	0.112745	0.642202	4249	0.419109	0.499255
FreeBayes-Strelka-Varscan2-Seurat-Lancet	5	1	50653.5	47125	43945.5	46972.5	0.480628	0.588111	0.597353	0.482826	47174.1	0.53723	0.00412241	FreeBayes-Strelka-Varscan2-Seurat-Lancet	1	4518	4427	2685	0.459302	0.118758	0.782609	3876.67	0.453556	0.495393
Lofreq-Mutect2-Strelka-Vardict-Varscan2-Seurat	6	1	48710	47610.5	40803.5	43046.5	0.535113	0.554157	0.651546	0.564278	45042.6	0.576274	0.0026644	Lofreq-Mutect2-Strelka-Vardict-Varscan2-Seurat	1	4398	4521	3788.5	0.492703	0.101996	0.648649	4235.83	0.414449	0.495361
FreeBayes-Lofreq-Mutect2-Strelka-Seurat-Lancet	6	1	50849.5	46871.5	44253.5	46246.5	0.475359	0.605782	0.592871	0.502024	47055.2	0.544009	0.00422629	FreeBayes-Lofreq-Mutect2-Strelka-Seurat-Lancet	1	4485	4392.5	3167.5	0.474788	0.125	0.74	4015	0.446596	0.495302
FreeBayes-Mutect2-Strelka-Varscan2-Seurat-Lancet	6	1	50859	47119.5	44253.5	46989.5	0.475115	0.588761	0.592871	0.482021	47305.4	0.534692	0.00421057	FreeBayes-Mutect2-Strelka-Varscan2-Seurat-Lancet	1	4487	4381	3160	0.473446	0.127152	0.742268	4009.33	0.447622	0.491157
FreeBayes-Lofreq-Strelka-Varscan2-Seurat-Lancet	6	1	50802.5	47134.5	43945.5	47284.5	0.476636	0.587335	0.597353	0.474903	47291.8	0.534057	0.00454712	FreeBayes-Lofreq-Strelka-Varscan2-Seurat-Lancet	1	4529	4500	2705.5	0.454804	0.104637	0.778947	3911.5	0.44613	0.490093
FreeBayes-Mutect2-Vardict-Lancet	4	1	48670.5	48147.5	41051.5	46908	0.536671	0.525187	0.650206	0.48622	46194.4	0.549571	0.00496722	FreeBayes-Mutect2-Vardict-Lancet	1	4276	4242	4237	0.516687	0.168717	0.60177	4251.67	0.429058	0.489314
FreeBayes-Vardict-Seurat	3	1	51140	47415	32818.5	42964.5	0.467586	0.569448	0.746269	0.566514	43584.5	0.587454	0.0134511	FreeBayes-Vardict-Seurat	1	4545	4517	3945.5	0.423442	0.102748	0.641509	4335.83	0.389233	0.488344
FreeBayes-Vardict-Lancet	3	1	48379	48157	41181.5	46877	0.545563	0.524859	0.648536	0.487562	46148.6	0.55163	0.00474962	FreeBayes-Vardict-Lancet	1	4304	4253	4232	0.509206	0.16129	0.603774	4263	0.424757	0.488193
FreeBayes-Mutect2-Vardict-Seurat	4	1	51307.5	47385	31860.5	43086.5	0.462694	0.570629	0.752998	0.562358	43409.9	0.58717	0.0146274	FreeBayes-Mutect2-Vardict-Seurat	1	4534	4483	4010.5	0.433213	0.108235	0.625	4342.5	0.388816	0.487993
FreeBayes-Strelka-Vardict-Lancet	4	1	48432	48609	43898.5	47078	0.543953	0.503371	0.598131	0.479532	47004.4	0.531247	0.00269546	FreeBayes-Strelka-Vardict-Lancet	1	4290	4260	3764	0.513819	0.159445	0.654545	4104.67	0.442603	0.486925
FreeBayes-Lofreq-Vardict-Seurat	4	1	51274.5	47429	32296.5	43149.5	0.463797	0.568502	0.74938	0.560091	43537.4	0.585442	0.0142009	FreeBayes-Lofreq-Vardict-Seurat	1	4551	4567	3796	0.421762	0.0927724	0.648148	4304.67	0.387561	0.486502
Vardict-Seurat-Lancet	3	1	49348	48101	40617.5	45641	0.515945	0.526415	0.654167	0.51357	45926.9	0.552524	0.00462277	Vardict-Seurat-Lancet	1	4467	4406.5	3764	0.481121	0.122783	0.654545	4212.5	0.419483	0.486004
FreeBayes-Lofreq-Vardict-Lancet	4	1	48523	48192	40831.5	46985	0.541274	0.523754	0.651357	0.482353	46132.9	0.549684	0.00520466	FreeBayes-Lofreq-Vardict-Lancet	1	4349	4342	4020	0.50341	0.136571	0.623853	4237	0.421278	0.485481
FreeBayes-Lofreq-Mutect2-Strelka-Varscan2-Seurat-Lancet	7	1	51006	47126.5	44253.5	47298.5	0.471247	0.587988	0.592871	0.474187	47421.1	0.531573	0.00462415	FreeBayes-Lofreq-Mutect2-Strelka-Varscan2-Seurat-Lancet	1	4510	4460.5	3167.5	0.464523	0.112281	0.74	4046	0.438935	0.485254
FreeBayes-Lofreq-Mutect2-Vardict-Seurat	5	1	51452	47414	31860.5	43441.5	0.459016	0.569469	0.752998	0.556054	43542	0.584384	0.0150575	FreeBayes-Lofreq-Mutect2-Vardict-Seurat	1	4539	4541	3976.5	0.427411	0.0978723	0.631579	4352.17	0.385621	0.485003
Mutect2-Vardict-Seurat-Lancet	4	1	49487	48071	40707.5	45775	0.512222	0.5274	0.652977	0.511868	46010.1	0.551117	0.00466377	Mutect2-Vardict-Seurat-Lancet	1	4386	4369	3995	0.496161	0.129032	0.626087	4250	0.417093	0.484105
Lofreq-Vardict-Seurat-Lancet	4	1	49423	48136	40213.5	45868.5	0.514061	0.525424	0.656965	0.509804	45910.2	0.551563	0.004981	Lofreq-Vardict-Seurat-Lancet	1	4474	4478	3741	0.478287	0.109356	0.660714	4231	0.416119	0.483841
FreeBayes-Vardict-Varscan2-Lancet	4	1	48677	48448.5	41051.5	48552	0.536528	0.509911	0.650206	0.451376	46682.2	0.537005	0.00696034	FreeBayes-Vardict-Varscan2-Lancet	1	4374	4347	3764	0.498768	0.136157	0.654545	4161.67	0.429824	0.483415
FreeBayes-Lofreq-Mutect2-Vardict-Lancet	5	1	48798	48177.5	41051.5	47059.5	0.532565	0.524209	0.650206	0.479612	46271.6	0.546648	0.00530665	FreeBayes-Lofreq-Mutect2-Vardict-Lancet	1	4320	4312	4219	0.507264	0.143284	0.608696	4283.67	0.419748	0.483198
FreeBayes-Mutect2-Strelka-Vardict-Lancet	5	1	48726.5	48596	44194.5	47108.5	0.534642	0.503916	0.593692	0.478764	47156.4	0.527754	0.0024545	FreeBayes-Mutect2-Strelka-Vardict-Lancet	1	4275	4249	3995	0.517474	0.163543	0.626087	4173	0.435701	0.481728
FreeBayes-Lofreq-Strelka-Vardict-Lancet	5	1	48592.5	48628.5	43898.5	47289	0.538866	0.502693	0.598131	0.474544	47102.1	0.528558	0.00284439	FreeBayes-Lofreq-Strelka-Vardict-Lancet	1	4340	4344	3741	0.505224	0.136296	0.660714	4141.67	0.434078	0.481318
Lofreq-Mutect2-Vardict-Seurat-Lancet	5	1	49677	48096.5	40707.5	46040.5	0.507151	0.526537	0.652977	0.506639	46130.4	0.548326	0.00495328	Lofreq-Mutect2-Vardict-Seurat-Lancet	1	4430	4442	3964	0.487833	0.115108	0.632479	4278.67	0.411807	0.480066
FreeBayes-Vardict-Varscan2-Seurat	4	1	51274.5	47636	33366.5	44650.5	0.463797	0.552979	0.742574	0.528908	44231.9	0.572065	0.0143407	FreeBayes-Vardict-Varscan2-Seurat	1	4561	4566	3770.5	0.416537	0.0931744	0.654206	4299.17	0.387973	0.480019
FreeBayes-Lofreq-Vardict-Varscan2-Lancet	5	1	48803	48473.5	40707.5	48609	0.532407	0.508868	0.652977	0.448276	46648.2	0.535632	0.00737592	FreeBayes-Lofreq-Vardict-Varscan2-Lancet	1	4396.5	4428	3741	0.493381	0.118734	0.660714	4188.5	0.424276	0.479954
FreeBayes-Mutect2-Vardict-Varscan2-Lancet	5	1	48967.5	48438	41325.5	48568.5	0.527158	0.51031	0.646341	0.4505	46824.9	0.533577	0.00673341	FreeBayes-Mutect2-Vardict-Varscan2-Lancet	1	4338	4315.5	3995	0.505402	0.142857	0.626087	4216.17	0.424782	0.47918
FreeBayes-Lofreq-Vardict-Varscan2-Seurat	5	1	51414	47667	32867.5	44835.5	0.46007	0.552101	0.745679	0.523305	44196	0.570289	0.0151494	FreeBayes-Lofreq-Vardict-Varscan2-Seurat	1	4565	4593	3749	0.415018	0.0850643	0.66055	4302.33	0.386878	0.478583
FreeBayes-Mutect2-Vardict-Varscan2-Seurat	5	1	51452	47609	32261.5	44748.5	0.459016	0.554265	0.749403	0.525424	44017.8	0.572027	0.0155737	FreeBayes-Mutect2-Vardict-Varscan2-Seurat	1	4542	4536	4010.5	0.425467	0.0982906	0.625	4362.83	0.382919	0.477473
FreeBayes-Lofreq-Mutect2-Strelka-Vardict-Lancet	6	1	48882.5	48610.5	44194.5	47378.5	0.529748	0.50324	0.593692	0.472381	47266.5	0.524765	0.00266106	FreeBayes-Lofreq-Mutect2-Strelka-Vardict-Lancet	1	4321	4324	3964	0.507212	0.140146	0.632479	4203	0.426612	0.475689
Strelka-Vardict-Seurat-Lancet	4	1	49436	48619	43898.5	46286.5	0.513803	0.503034	0.598131	0.501014	47060	0.528996	0.00215582	Strelka-Vardict-Seurat-Lancet	1	4428.5	4404	3764	0.488274	0.122995	0.654545	4198.83	0.421938	0.475467
Vardict-Varscan2-Seurat-Lancet	4	1	49602	48390	40821.5	47078	0.509275	0.512162	0.651452	0.479532	46472.9	0.538105	0.00592754	Vardict-Varscan2-Seurat-Lancet	1	4490	4475	3764	0.472684	0.10989	0.654545	4243	0.412373	0.475239
FreeBayes-Lofreq-Mutect2-Vardict-Varscan2-Seurat	6	1	51579.5	47632	32261.5	44994	0.455397	0.55317	0.749403	0.519916	44116.8	0.569472	0.0160367	FreeBayes-Lofreq-Mutect2-Vardict-Varscan2-Seurat	1	4554	4578	3976.5	0.4199	0.0898438	0.631579	4369.5	0.380441	0.474956
FreeBayes-Lofreq-Mutect2-Vardict-Varscan2-Lancet	6	1	49099	48461	41325.5	48658	0.523216	0.509387	0.646341	0.446043	46885.9	0.531247	0.00701626	FreeBayes-Lofreq-Mutect2-Vardict-Varscan2-Lancet	1	4383	4395	3964	0.496471	0.124837	0.632479	4247.33	0.417929	0.474588
Lofreq-Vardict-Varscan2-Seurat-Lancet	5	1	49654.5	48416	40598.5	47188.5	0.507778	0.511223	0.654244	0.476374	46464.4	0.537405	0.00631315	Lofreq-Vardict-Varscan2-Seurat-Lancet	1	4496	4532	3741	0.47011	0.0992282	0.660714	4256.33	0.410018	0.473711
FreeBayes-Strelka-Vardict-Varscan2-Lancet	5	1	48720	49041	44039.5	48686.5	0.534803	0.490368	0.595903	0.444846	47621.8	0.51648	0.00415233	FreeBayes-Strelka-Vardict-Varscan2-Lancet	1	4369	4350	3764	0.499695	0.135693	0.654545	4161	0.429978	0.473229
Mutect2-Vardict-Varscan2-Seurat-Lancet	5	1	49720.5	48362	41031.5	47118	0.50576	0.513218	0.650307	0.478303	46558	0.536897	0.00594176	Mutect2-Vardict-Varscan2-Seurat-Lancet	1	4448	4438.5	3995	0.485863	0.115663	0.626087	4293.83	0.409204	0.47305
FreeBayes-Strelka-Vardict-Seurat	4	1	51182.5	47835	41236.5	43471	0.466227	0.544833	0.647541	0.555681	45931.2	0.55357	0.00551341	FreeBayes-Strelka-Vardict-Seurat	1	4538	4512	3945.5	0.427449	0.103165	0.641509	4331.83	0.390708	0.472139
Lofreq-Strelka-Vardict-Seurat-Lancet	5	1	49532.5	48638.5	43898.5	46488.5	0.511136	0.50247	0.598131	0.495984	47139.5	0.52693	0.00229166	Lofreq-Strelka-Vardict-Seurat-Lancet	1	4466	4473	3741	0.481132	0.110048	0.660714	4226.67	0.417298	0.472114
Mutect2-Strelka-Vardict-Seurat-Lancet	5	1	49607	48600.5	44194.5	46423.5	0.509091	0.50369	0.593692	0.498492	47206.4	0.526241	0.00204076	Mutect2-Strelka-Vardict-Seurat-Lancet	1	4391	4384.5	3995	0.495015	0.126649	0.626087	4256.83	0.415917	0.471079
Lofreq-Mutect2-Vardict-Varscan2-Seurat-Lancet	6	1	49898	48377.5	41031.5	47311.5	0.501087	0.5124	0.650307	0.473734	46654.6	0.534382	0.00623614	Lofreq-Mutect2-Vardict-Varscan2-Seurat-Lancet	1	4475	4501	3964	0.477916	0.104575	0.632479	4313.33	0.40499	0.469686
FreeBayes-Lofreq-Strelka-Vardict-Seurat	5	1	51314.5	47839.5	41236.5	43751	0.462469	0.544168	0.647541	0.549499	46035.4	0.550919	0.00573563	FreeBayes-Lofreq-Strelka-Vardict-Seurat	1	4547	4563	3796	0.422463	0.0935175	0.648148	4302	0.388043	0.469481
FreeBayes-Mutect2-Strelka-Vardict-Seurat	5	1	51363.5	47826	41865.5	43630	0.461385	0.545675	0.640974	0.552339	46171.2	0.550093	0.00538431	FreeBayes-Mutect2-Strelka-Vardict-Seurat	1	4535	4491	4010.5	0.433043	0.106358	0.625	4345.5	0.388134	0.469113
FreeBayes-Lofreq-Strelka-Vardict-Varscan2-Lancet	6	1	48872.5	49072.5	44039.5	48737.5	0.529885	0.489725	0.595903	0.44186	47680.5	0.514343	0.00425113	FreeBayes-Lofreq-Strelka-Vardict-Varscan2-Lancet	1	4403	4425	3741	0.491627	0.119017	0.660714	4189.67	0.423786	0.469065
FreeBayes-Mutect2-Strelka-Vardict-Varscan2-Lancet	6	1	49012	49025	44578.5	48699	0.525838	0.490953	0.591497	0.444444	47828.6	0.513183	0.00383748	FreeBayes-Mutect2-Strelka-Vardict-Varscan2-Lancet	1	4348	4329.5	3995	0.50358	0.139535	0.626087	4224.17	0.423067	0.468125
Lofreq-Mutect2-Strelka-Vardict-Seurat-Lancet	6	1	49794.5	48614.5	44194.5	46629.5	0.504092	0.503128	0.593692	0.493532	47308.2	0.523611	0.00220555	Lofreq-Mutect2-Strelka-Vardict-Seurat-Lancet	1	4441	4455	3964	0.486175	0.113475	0.632479	4286.67	0.41071	0.46716
FreeBayes-Lofreq-Mutect2-Strelka-Vardict-Seurat	6	1	51502.5	47831.5	41865.5	43923	0.457736	0.545013	0.640974	0.546256	46280.6	0.547495	0.00560087	FreeBayes-Lofreq-Mutect2-Strelka-Vardict-Seurat	1	4541	4547	3976.5	0.426478	0.0965373	0.631579	4354.83	0.384865	0.46618
Strelka-Vardict-Varscan2-Seurat-Lancet	5	1	49664.5	49038	43898.5	47571.5	0.507513	0.490467	0.598131	0.469582	47543.1	0.516423	0.0032078	Strelka-Vardict-Varscan2-Seurat-Lancet	1	4478	4471	3764	0.477086	0.110312	0.654545	4237.67	0.413981	0.465202
FreeBayes-Strelka-Vardict-Varscan2-Seurat	5	1	51306	48009	41236.5	45141.5	0.462702	0.530195	0.647541	0.519453	46423.2	0.539973	0.00601947	FreeBayes-Strelka-Vardict-Varscan2-Seurat	1	4557	4561	3770.5	0.418891	0.0938166	0.654206	4296.17	0.388971	0.464472
FreeBayes-Lofreq-Mutect2-Strelka-Vardict-Varscan2-Lancet	7	1	49172	49044.5	44578.5	48767.5	0.521103	0.490311	0.591497	0.440106	47890.6	0.510755	0.00401185	FreeBayes-Lofreq-Mutect2-Strelka-Vardict-Varscan2-Lancet	1	4394	4408	3964	0.493856	0.122605	0.632479	4255.33	0.416313	0.463534
Lofreq-Strelka-Vardict-Varscan2-Seurat-Lancet	6	1	49742	49065.5	43898.5	47812.5	0.505228	0.48993	0.598131	0.46516	47629.6	0.514612	0.00337272	Lofreq-Strelka-Vardict-Varscan2-Seurat-Lancet	1	4494	4525.5	3741	0.470317	0.1	0.660714	4253.5	0.410344	0.462478
FreeBayes-Lofreq-Strelka-Vardict-Varscan2-Seurat	6	1	51455	48019.5	41236.5	45634.5	0.459	0.529565	0.647541	0.514048	46586.4	0.537539	0.00629474	FreeBayes-Lofreq-Strelka-Vardict-Varscan2-Seurat	1	4570	4591	3749	0.414141	0.0859375	0.66055	4303.33	0.386876	0.462208
Mutect2-Strelka-Vardict-Varscan2-Seurat-Lancet	6	1	49825	49019	44194.5	47693.5	0.502994	0.491167	0.593692	0.467484	47683	0.513834	0.00305233	Mutect2-Strelka-Vardict-Varscan2-Seurat-Lancet	1	4459	4452.5	3995	0.483945	0.113744	0.626087	4302.17	0.407925	0.46088
FreeBayes-Mutect2-Strelka-Vardict-Varscan2-Seurat	6	1	51491	48001	41865.5	45422.5	0.457962	0.531095	0.640974	0.516667	46695	0.536674	0.00583512	FreeBayes-Mutect2-Strelka-Vardict-Varscan2-Seurat	1	4543	4546	4010.5	0.424547	0.0968421	0.625	4366.5	0.38213	0.459402
Lofreq-Mutect2-Strelka-Vardict-Varscan2-Seurat-Lancet	7	1	49988.5	49031.5	44194.5	47930.5	0.498382	0.490632	0.593692	0.463119	47786.2	0.511456	0.00323462	Lofreq-Mutect2-Strelka-Vardict-Varscan2-Seurat-Lancet	1	4483	4511	3964	0.475493	0.103226	0.632479	4319.33	0.403732	0.457594
FreeBayes-Lofreq-Mutect2-Strelka-Vardict-Varscan2-Seurat	7	1	51613.5	48004.5	41865.5	45809.5	0.454367	0.530468	0.640974	0.51134	46823.2	0.534287	0.00610346	FreeBayes-Lofreq-Mutect2-Strelka-Vardict-Varscan2-Seurat	1	4559	4582	3976.5	0.418236	0.0888031	0.631579	4372.5	0.379539	0.456913
FreeBayes-Vardict-Seurat-Lancet	4	1	52077.5	48649	41603.5	47951.5	0.439771	0.502244	0.644898	0.462114	47570.4	0.512257	0.00848749	FreeBayes-Vardict-Seurat-Lancet	1	4575	4507	3953.5	0.412035	0.103687	0.637168	4345.17	0.384296	0.448277
FreeBayes-Lofreq-Vardict-Seurat-Lancet	5	1	52176.5	48691.5	41220.5	48261.5	0.436433	0.501344	0.647658	0.457831	47587.5	0.510816	0.00905189	FreeBayes-Lofreq-Vardict-Seurat-Lancet	1	4581	4560	3803.5	0.409433	0.0939457	0.643478	4314.83	0.382286	0.446551
FreeBayes-Mutect2-Vardict-Seurat-Lancet	5	1	52236.5	48630	41855.5	48179.5	0.434415	0.502679	0.641129	0.459685	47725.4	0.509477	0.00849736	FreeBayes-Mutect2-Vardict-Seurat-Lancet	1	4555	4479	4211.5	0.419371	0.109215	0.610169	4415.17	0.379585	0.444531
FreeBayes-Lofreq-Mutect2-Vardict-Seurat-Lancet	6	1	52335	48666	41855.5	48434.5	0.431171	0.501894	0.641129	0.455464	47822.8	0.507415	0.00880732	FreeBayes-Lofreq-Mutect2-Vardict-Seurat-Lancet	1	4568	4534	4176.5	0.41437	0.0990712	0.616667	4426.17	0.376703	0.442059
FreeBayes-Vardict-Varscan2-Seurat-Lancet	5	1	52176.5	49076	41800.5	48795.5	0.436433	0.489608	0.642276	0.438332	47962.1	0.501662	0.00939443	FreeBayes-Vardict-Varscan2-Seurat-Lancet	1	4593	4556.5	3953.5	0.405594	0.0944386	0.637168	4367.67	0.379067	0.440365
FreeBayes-Lofreq-Vardict-Varscan2-Seurat-Lancet	6	1	52274.5	49112	41586.5	48839.5	0.433145	0.488753	0.64503	0.434477	47953.1	0.500351	0.00997424	FreeBayes-Lofreq-Vardict-Varscan2-Seurat-Lancet	1	4595	4588	3803.5	0.403147	0.0864553	0.643478	4328.83	0.377693	0.439022
FreeBayes-Strelka-Vardict-Seurat-Lancet	5	1	52111.5	49399	44862.5	48438.5	0.43863	0.483279	0.589319	0.4553	48702.9	0.491632	0.00458057	FreeBayes-Strelka-Vardict-Seurat-Lancet	1	4567	4505	3953.5	0.414387	0.10419	0.637168	4341.83	0.385248	0.43844
FreeBayes-Mutect2-Vardict-Varscan2-Seurat-Lancet	6	1	52335	49055.5	42114.5	48823	0.431171	0.490098	0.638554	0.436236	48082	0.499015	0.00936491	FreeBayes-Mutect2-Vardict-Varscan2-Seurat-Lancet	1	4574	4529.5	4211.5	0.412139	0.0995851	0.610169	4438.33	0.373965	0.43649
FreeBayes-Lofreq-Strelka-Vardict-Seurat-Lancet	6	1	52210	49416.5	44862.5	48557	0.435316	0.482759	0.589319	0.451142	48761.5	0.489634	0.00480546	FreeBayes-Lofreq-Strelka-Vardict-Seurat-Lancet	1	4579	4553	3803.5	0.41018	0.0947477	0.643478	4311.83	0.382802	0.436218
FreeBayes-Lofreq-Mutect2-Vardict-Varscan2-Seurat-Lancet	7	1	52434.5	49092.5	42114.5	48863.5	0.427976	0.489352	0.638554	0.432432	48126.2	0.497079	0.00967645	FreeBayes-Lofreq-Mutect2-Vardict-Varscan2-Seurat-Lancet	1	4587	4572	4176.5	0.407336	0.0912548	0.616667	4445.17	0.371752	0.434416
FreeBayes-Mutect2-Strelka-Vardict-Seurat-Lancet	6	1	52269	49376	45365.5	48516.5	0.433318	0.483885	0.585009	0.453382	48881.8	0.488898	0.00453768	FreeBayes-Mutect2-Strelka-Vardict-Seurat-Lancet	1	4556	4487.5	4211.5	0.419275	0.107503	0.610169	4418.33	0.378982	0.43394
FreeBayes-Lofreq-Mutect2-Strelka-Vardict-Seurat-Lancet	7	1	52370	49394.5	45365.5	48590.5	0.430098	0.483366	0.585009	0.449275	48930.1	0.486937	0.00476001	FreeBayes-Lofreq-Mutect2-Strelka-Vardict-Seurat-Lancet	1	4572	4542	4176.5	0.413523	0.0978593	0.616667	4430.17	0.376016	0.431477
FreeBayes-Strelka-Vardict-Varscan2-Seurat-Lancet	6	1	52204	49761	44862.5	48865.5	0.435522	0.471877	0.589319	0.432196	48923.2	0.482228	0.00542007	FreeBayes-Strelka-Vardict-Varscan2-Seurat-Lancet	1	4589	4551.5	3953.5	0.406359	0.0950413	0.637168	4364.67	0.379523	0.430876
FreeBayes-Lofreq-Strelka-Vardict-Varscan2-Seurat-Lancet	7	1	52303	49774.5	44862.5	48909.5	0.432255	0.47138	0.589319	0.428448	48962.4	0.48035	0.00565387	FreeBayes-Lofreq-Strelka-Vardict-Varscan2-Seurat-Lancet	1	4597	4585	3803.5	0.402349	0.0872865	0.643478	4328.5	0.377705	0.429028
FreeBayes-Mutect2-Strelka-Vardict-Varscan2-Seurat-Lancet	7	1	52360.5	49743	45365.5	48884.5	0.430297	0.472514	0.585009	0.430556	49088.4	0.479594	0.00533247	FreeBayes-Mutect2-Strelka-Vardict-Varscan2-Seurat-Lancet	1	4577	4538	4211.5	0.411306	0.0981595	0.610169	4442.17	0.373212	0.426403
FreeBayes-Lofreq-Mutect2-Strelka-Vardict-Varscan2-Seurat-Lancet	8	1	52460	49756.5	45365.5	48932.5	0.427122	0.472018	0.585009	0.42685	49128.6	0.47775	0.00556379	FreeBayes-Lofreq-Mutect2-Strelka-Vardict-Varscan2-Seurat-Lancet	1	4590	4576	4176.5	0.405769	0.0902256	0.616667	4447.5	0.370887	0.424319
