# Supplementary material for: A benchmarking study of individual somatic variant callers and voting-based ensembles for whole-exome sequencing
Source: Brief Bioinform. 2025 Jan 18;26(1):bbae697. doi: 10.1093/bib/bbae697 (PMC11790059; doi:10.1093/bib/bbae697)
Supplement: TableS6_bbae697 [file tables6_bbae697.xls]

## Sheet: Feuille1
Table S6. Performance and computational time of individual somatic variant callers and best ensembles
Tools	Nb Tools	Mean F1	CPU Time (s)	Memory (Mb)	Class	Mean F1 SNVs	Mean F1 indels
Dragen	1	0.89022	3600	16000	SNV	0.89022
Muse	1	0.889781	1184.31	33395.1	SNV	0.889781
TNScope	1	0.880988	442.843	556.59	SNV	0.880988
Mutect2	1	0.878956	8895.97	2631.98	SNV	0.878956
Lofreq	1	0.878045	7774.41	2375.52	SNV	0.878045
Virmid	1	0.870496	5818.84	2049.26	SNV	0.870496
NeuSomatic	1	0.869006	931.891	12901	SNV	0.869006
VarNet	1	0.831257	2063.46	18923.9	SNV	0.831257
Mutect	1	0.829039	9556.41	1186.71	SNV	0.829039
Strelka	1	0.825804	806.239	964.88	SNV	0.825804
Varscan2	1	0.798836	5118.73	1145.52	SNV	0.798836
DeepSomatic	1	0.788558	6762.79	23716	SNV	0.788558
Seurat	1	0.768217	7641.38	703.87	SNV	0.768217
FreeBayes	1	0.741021	7284.2	1797.68	SNV	0.741021
Vardict	1	0.696824	2371.19	3942.88	SNV	0.696824
Lancet	1	0.693082	15891.3	25601.8	SNV	0.693082
SomaticSniper	1	0.644657	2460.53	274.59	SNV	0.644657
Shimmer	1	0.51254	2241.67	499.98	SNV	0.51254
NeuSomatic	1	0.830649	931.891	12901	INDEL		0.830649
Dragen	1	0.78766	3600	16000	INDEL		0.78766
Mutect2	1	0.782602	8895.97	2631.98	INDEL		0.782602
TNScope	1	0.780839	442.843	556.59	INDEL		0.780839
Strelka	1	0.777228	806.239	964.88	INDEL		0.777228
Lancet	1	0.718332	15891.3	25601.8	INDEL		0.718332
VarNet	1	0.716535	2063.46	18923.9	INDEL		0.716535
Lofreq	1	0.672588	7774.41	2375.52	INDEL		0.672588
Varscan2	1	0.650702	5118.73	1145.52	INDEL		0.650702
Pindel	1	0.620222	9780	1000	INDEL		0.620222
DeepSomatic	1	0.564317	6762.79	23716	INDEL		0.564317
Vardict	1	0.48952	2371.19	3942.88	INDEL		0.48952
Seurat	1	0.474147	7641.38	703.87	INDEL		0.474147
FreeBayes	1	0.450336	7284.2	1797.68	INDEL		0.450336
Scalpel	1	0.339064	8179.46	26333.2	INDEL		0.339064
NeuSomatic	1	0.849828	931.891	12901	SNV, INDEL	0.869006	0.830649
Dragen	1	0.83894	3600	16000	SNV, INDEL	0.89022	0.78766
TNScope	1	0.830914	442.843	556.59	SNV, INDEL	0.880988	0.780839
Mutect2	1	0.830779	8895.97	2631.98	SNV, INDEL	0.878956	0.782602
Strelka	1	0.801516	806.239	964.88	SNV, INDEL	0.825804	0.777228
Lofreq	1	0.775316	7774.41	2375.52	SNV, INDEL	0.878045	0.672588
VarNet	1	0.773896	2063.46	18923.9	SNV, INDEL	0.831257	0.716535
Varscan2	1	0.724769	5118.73	1145.52	SNV, INDEL	0.798836	0.650702
Lancet	1	0.705707	15891.3	25601.8	SNV, INDEL	0.693082	0.718332
DeepSomatic	1	0.676438	6762.79	23716	SNV, INDEL	0.788558	0.564317
Seurat	1	0.621182	7641.38	703.87	SNV, INDEL	0.768217	0.474147
FreeBayes	1	0.595678	7284.2	1797.68	SNV, INDEL	0.741021	0.450336
Vardict	1	0.593172	2371.19	3942.88	SNV, INDEL	0.696824	0.48952
Muse-Mutect2	2	0.906711	10080.3	33395.1	SNV	0.906711
Muse-Mutect2-Strelka	3	0.926312	10886.5	33395.1	SNV	0.926312
Lofreq-Muse-Mutect2-Strelka	4	0.925595	18660.9	33395.1	SNV	0.925595
Muse-Mutect2-Strelka-Seurat-Virmid	5	0.925158	24346.7	33395.1	SNV	0.925158
Lofreq-Muse-Mutect2-SomaticSniper-Strelka-Lancet	6	0.926698	37012.8	33395.1	SNV	0.926698
Lofreq-Muse-Mutect2-SomaticSniper-Strelka-Lancet-Virmid	7	0.926367	42831.6	33395.1	SNV	0.926367
Lofreq-Muse-Mutect2-SomaticSniper-Strelka-Seurat-Lancet-Virmid	8	0.923774	50473	33395.1	SNV	0.923774
FreeBayes-Lofreq-Muse-Mutect2-SomaticSniper-Strelka-Seurat-Lancet-Virmid	9	0.924986	57757.2	33395.1	SNV	0.924986
FreeBayes-Lofreq-Muse-Mutect2-SomaticSniper-Strelka-Vardict-Varscan2-Lancet-Virmid	10	0.92292	57605.7	33395.1	SNV	0.92292
FreeBayes-Lofreq-Muse-Mutect2-SomaticSniper-Strelka-Vardict-Varscan2-Seurat-Lancet-Virmid	11	0.918961	65247.1	33395.1	SNV	0.918961
FreeBayes-Lofreq-Muse-Mutect2-SomaticSniper-Strelka-Vardict-Varscan2-Seurat-Lancet-Shimmer-Virmid	12	0.91642	67488.8	33395.1	SNV	0.91642
FreeBayes-Lofreq-Muse-Mutect-Mutect2-SomaticSniper-Strelka-Vardict-Varscan2-Seurat-Lancet-Shimmer-Virmid	13	0.913591	77045.2	33395.1	SNV	0.913591
Lofreq-Lancet	2	0.807082	23665.8	25601.8	INDEL		0.807082
Mutect2-Strelka-Varscan2	3	0.857845	14820.9	2631.98	INDEL		0.857845
Mutect2-Strelka-Pindel-Varscan2	4	0.866562	24600.9	2631.98	INDEL		0.866562
Mutect2-Strelka-Pindel-Scalpel-Varscan2	5	0.853541	32780.4	26333.2	INDEL		0.853541
Lofreq-Mutect2-Strelka-Pindel-Seurat-Lancet	6	0.859565	50789.3	25601.8	INDEL		0.859565
Lofreq-Mutect2-Strelka-Pindel-Varscan2-Seurat-Lancet	7	0.859873	55908.1	25601.8	INDEL		0.859873
Lofreq-Mutect2-Strelka-Pindel-Scalpel-Varscan2-Seurat-Lancet	8	0.859385	64087.5	25601.8	INDEL		0.859385
FreeBayes-Lofreq-Mutect2-Strelka-Pindel-Scalpel-Varscan2-Seurat-Lancet	9	0.853039	71371.7	25601.8	INDEL		0.853039
FreeBayes-Lofreq-Mutect2-Strelka-Vardict-Pindel-Scalpel-Varscan2-Seurat-Lancet	10	0.847044	73742.9	25601.8	INDEL		0.847044
Lofreq-Strelka	2	0.843044	8580.65	2375.52	SNV, INDEL	0.889848	0.79624
Mutect2-Strelka-Varscan2	3	0.88546	14820.9	2631.98	SNV, INDEL	0.913074	0.857845
Lofreq-Mutect2-Strelka-Varscan2	4	0.878749	22595.3	2631.98	SNV, INDEL	0.911828	0.878749
FreeBayes-Mutect2-Strelka-Varscan2-Lancet	5	0.882073	37996.5	25601.8	SNV, INDEL	0.917843	0.882073
FreeBayes-Lofreq-Mutect2-Strelka-Varscan2-Lancet	6	0.884277	45770.9	25601.8	SNV, INDEL	0.920223	0.884277
Lofreq-Mutect2-Strelka-Vardict-Varscan2-Seurat-Lancet	7	0.87712	48499.3	25601.8	SNV, INDEL	0.912167	0.87712
FreeBayes-Lofreq-Mutect2-Strelka-Vardict-Varscan2-Seurat-Lancet	8	0.877104	55783.5	25601.8	SNV, INDEL	0.913381	0.877104
