# Supplementary material for: A benchmarking study of individual somatic variant callers and voting-based ensembles for whole-exome sequencing
Source: Brief Bioinform. 2025 Jan 18;26(1):bbae697. doi: 10.1093/bib/bbae697 (PMC11790059; doi:10.1093/bib/bbae697)
Supplement: TableS7_bbae697 [file tables7_bbae697.xls]

## Sheet: Results
Table S7. Performance of individual somatic variant callers and retained best combinations in the validation dataset
Tools	Nb_Vote	P	TP	FP	TPR	FPR	F1	PPV	Nb_Tools	Categ	Type of variant
FreeBayes	NA	1160	868	883	0.748276	5.86311e-06	0.596359	0.495717	1	Classic	SNV
Lofreq	NA	1160	887	47	0.764655	3.1208e-07	0.847182	0.949679	1	Classic	SNV
Muse	NA	1160	844	6	0.727586	3.98399e-08	0.839801	0.992941	1	Classic	SNV
Mutect	NA	1160	871	11	0.750862	7.30399e-08	0.853085	0.987528	1	Classic	SNV
Mutect2	NA	1160	948	169	0.817241	1.12216e-06	0.832675	0.848702	1	Classic	SNV
SomaticSniper	NA	1160	807	283	0.69569	1.87912e-06	0.717333	0.740367	1	Classic	SNV
Strelka	NA	1160	996	959	0.858621	6.36775e-06	0.639486	0.509463	1	Classic	SNV
Vardict	NA	1160	950	411	0.818966	2.72904e-06	0.753669	0.698016	1	Classic	SNV
Varscan2	NA	1160	715	75	0.616379	4.97999e-07	0.733333	0.905063	1	Classic	SNV
Seurat	NA	1160	902	274	0.777586	1.81936e-06	0.77226	0.767007	1	Classic	SNV
Lancet	NA	1160	890	653	0.767241	4.33591e-06	0.658528	0.576798	1	Classic	SNV
Shimmer	NA	1160	590	1817	0.508621	1.20649e-05	0.33081	0.245118	1	Classic	SNV
Virmid	NA	1160	918	122	0.791379	8.10079e-07	0.834545	0.882692	1	Classic	SNV
DeepSomatic-WES	NA	1160	978	34	0.843103	2.2576e-07	0.900552	0.966403	1	Neural Network	SNV
NeuSomatic	NA	1160	846	21	0.72931	1.3944e-07	0.834731	0.975779	1	Neural Network	SNV
VarNet	NA	1160	867	37	0.747414	2.4568e-07	0.840116	0.959071	1	Neural Network	SNV
Lofreq-Muse-Mutect2-SomaticSniper-Strelka-Lancet	3	1160	958	58	0.825862	3.85119e-07	0.880515	0.942913	6	Best-Comb-SNV	SNV
Muse-Mutect2-Strelka	2	1160	972	89	0.837931	5.90959e-07	0.875281	0.916117	3	Comb-Cost-Effective	SNV
FreeBayes	NA	50	27	226	0.54	1.50063e-06	0.178218	0.106719	1	Classic	INDEL
Lofreq	NA	50	40	155	0.8	1.02919e-06	0.326531	0.205128	1	Classic	INDEL
Mutect2	NA	50	40	33	0.8	2.19118e-07	0.650407	0.547945	1	Classic	INDEL
Strelka	NA	50	33	40	0.66	2.65598e-07	0.536585	0.452055	1	Classic	INDEL
Vardict	NA	50	38	284	0.76	1.88574e-06	0.204301	0.118012	1	Classic	INDEL
Pindel	NA	50	21	20	0.42	1.32799e-07	0.461538	0.512195	1	Classic	INDEL
Scalpel	NA	50	40	1419	0.8	9.42208e-06	0.0530152	0.027416	1	Classic	INDEL
Varscan2	NA	50	29	61	0.58	4.05036e-07	0.414286	0.322222	1	Classic	INDEL
Seurat	NA	50	28	288	0.56	1.9123e-06	0.153005	0.0886076	1	Classic	INDEL
Lancet	NA	50	37	73	0.74	4.84716e-07	0.4625	0.336364	1	Classic	INDEL
DeepSomatic-WES	NA	50	41	10	0.82	6.63994e-08	0.811881	0.803922	1	Neural Network	INDEL
NeuSomatic	NA	50	17	5	0.34	3.31997e-08	0.472222	0.772727	1	Neural Network	INDEL
VarNet	NA	50	28	7	0.56	4.64796e-08	0.658824	0.8	1	Neural Network	INDEL
Mutect2-Strelka-Pindel-Varscan2	2	50	38	13	0.76	8.63192e-08	0.752475	0.745098	4	Best-Comb-INDEL	INDEL
Mutect2-Strelka-Varscan2	2	50	35	9	0.7	5.97595e-08	0.744681	0.795455	3	Comb-Cost-Effective	INDEL
